# Supplementary material for: A disorder-related variant (E420K) of a PP2A-regulatory subunit (PPP2R5D) causes constitutively active AKT-mTOR signaling and uncoordinated cell growth
Source: J Biol Chem. 2021 Jan 20;296:100313. doi: 10.1016/j.jbc.2021.100313 (PMC7952134; doi:10.1016/j.jbc.2021.100313)
Supplement: Supplementary file 2 — Table S2 [file mmc2.xlsx]

## Sheet: P-RPS6 sites
ref	modsites	description	charge	Uniprot	phos_centered	tp	xcorr_max	dcn_max	ppm_min	localization_max	protein corrected log2 WT1	protein corrected log2 WT2	protein corrected log2 WT3	protein corrected log2 Het1	protein corrected log2 Het2	protein corrected log2 Het3	protein corrected log2 Het4	protein corrected log2 Homo1	protein corrected log2 Homo2	protein corrected log2 Homo3	protein corrected log2 Homo4	protein corrected log2 ratio Het-WT	pvalue protein corrected log2 ratio Het-WT	protein corrected log2 ratio Homo-WT	pvalue protein corrected log2 ratio Homo-WT
sp|P62753|RS6_HUMAN	S148	40S ribosomal protein S6 OS=Homo sapiens GN=RPS6 PE=1 SV=1	3	P62753	RKLFNLSKEDDVR	2	1.195	0.2564	2.14537	1	20.8839	20.5228	20.6195	20.2062	20.2687	20.2964	19.9335	20.1818	20.2593	20.3677	20.1582	-0.499174	0.020477	-0.43363	0.039627
sp|P62753|RS6_HUMAN	S236:S240	40S ribosomal protein S6 OS=Homo sapiens GN=RPS6 PE=1 SV=1	2,3,4	P62753	KRRRLSSLRASTS,LSSLRASTSKSES	10	2.4	0.5751	1.71602	0.99775	24.5068	24.9695	24.4959	25.466	25.503	25.3085	25.1457	24.2147	24.0928	23.9502	23.8529	0.698417	0.0271229	-0.629745	0.0361919
sp|P62753|RS6_HUMAN	S235:S240	40S ribosomal protein S6 OS=Homo sapiens GN=RPS6 PE=1 SV=1	2,3,4	P62753	AKRRRLSSLRAST,LSSLRASTSKSES	9	1.83	0.5374	2.18785	0.49844	23.1738	23.6429	23.0425	24.3015	24.4637	24.2357	23.9751	23.2428	23.1905	23.135	22.9233	0.957638	0.0165168	-0.163511	0.472318
sp|P62753|RS6_HUMAN	S240	40S ribosomal protein S6 OS=Homo sapiens GN=RPS6 PE=1 SV=1	3,4,5	P62753	LSSLRASTSKSES	10	1.881	0.4359	1.61747	0.98523	24.1514	24.3275	24.1242	25.1683	25.5551	25.1042	25.2403	24.9662	24.8848	24.8075	24.8663	1.06589	0.000367327	0.680146	0.00229808
sp|P62753|RS6_HUMAN	S235	40S ribosomal protein S6 OS=Homo sapiens GN=RPS6 PE=1 SV=1	3	P62753	AKRRRLSSLRAST	1	1.698	0.3239	3.2697	0.3328	22.1732	22.6006	22.3077	23.2798	23.6949	23.5407	23.4182	23.2236	23.1971	23.1846	23.2787	1.12289	0.00222426	0.860497	0.0185902
sp|P62753|RS6_HUMAN	S235:S236	40S ribosomal protein S6 OS=Homo sapiens GN=RPS6 PE=1 SV=1	2,3,4	P62753	AKRRRLSSLRAST,KRRRLSSLRASTS	8	1.744	0.5231	2.058	1	24.1166	24.4914	23.9048	25.7621	26.4775	25.7431	25.2732	25.0703	24.6295	25.1541	24.6806	1.64304	0.00306375	0.712706	0.0289642
sp|P62753|RS6_HUMAN	S240:S244	40S ribosomal protein S6 OS=Homo sapiens GN=RPS6 PE=1 SV=1	4	P62753	LSSLRASTSKSES,RASTSKSESSQK-	1	1.299	0.2825	4.01618	0.97458	18.8567	19.2339	18.7857	20.735	20.9061	20.7915	20.456	20.2427	20.147	20.3709	19.8437	1.76341	0.000637973	1.19231	0.00210776
sp|P62753|RS6_HUMAN	S235:S236:T241	40S ribosomal protein S6 OS=Homo sapiens GN=RPS6 PE=1 SV=1	4	P62753	AKRRRLSSLRAST,KRRRLSSLRASTS,SSLRASTSKSESS	1	1.038	0.2351	3.77257	0.32531	19.6832	19.9211	19.2343	22.1646	22.5155	21.9871	20.9622	19.9556	19.8957	20.0659	19.3718	2.29446	0.00254807	0.209395	0.454442
sp|P62753|RS6_HUMAN	S235:S240:T241	40S ribosomal protein S6 OS=Homo sapiens GN=RPS6 PE=1 SV=1	4	P62753	AKRRRLSSLRAST,LSSLRASTSKSES,SSLRASTSKSESS	1	1.523	0.3414	3.62145	0.15706	18.7999	19.089	18.4168	21.3546	21.703	21.212	19.9928	19.2331	19.194	19.2257	18.8816	2.29702	0.00417896	0.365015	0.191867
sp|P62753|RS6_HUMAN	S235:S236:S240	40S ribosomal protein S6 OS=Homo sapiens GN=RPS6 PE=1 SV=1	3,4	P62753	AKRRRLSSLRAST,KRRRLSSLRASTS,LSSLRASTSKSES	2	2.42	0.4744	3.54949	0.98657	20.3917	20.5291	19.9818	22.8238	23.2868	22.6642	21.6306	20.8514	20.789	20.9383	20.1937	2.30048	0.00349548	0.392234	0.1591
sp|P62753|RS6_HUMAN	S236	40S ribosomal protein S6 OS=Homo sapiens GN=RPS6 PE=1 SV=1	3,5	P62753	KRRRLSSLRASTS	6	2.182	0.4065	2.20481	0.99421	22.9524	23.2486	23.0912	24.7287	26.8694	24.8951	25.5672	25.3401	24.3634	25.1966	25.1874	2.41768	0.0141788	1.92444	0.00153023
sp|P62753|RS6_HUMAN	S235:S240:S242	40S ribosomal protein S6 OS=Homo sapiens GN=RPS6 PE=1 SV=1	3	P62753	AKRRRLSSLRAST,LSSLRASTSKSES,SLRASTSKSESSQ	1	1.569	0.2753	2.82271	0.16666	17.3531	17.5736	17.4153	20.2674	20.3706	20.2847	20.0462	19.1592	19.1275	19.029	18.953	2.79488	1.10209e-06	1.61985	4.4205e-05
sp|P62753|RS6_HUMAN	S240:S244:S247	40S ribosomal protein S6 OS=Homo sapiens GN=RPS6 PE=1 SV=1	4	P62753	LSSLRASTSKSES,RASTSKSESSQK-,TSKSESSQK----	1	2.042	0.2003	3.0856	0.24644	17.588	18.1485	17.9506	21.5338	21.7992	21.7671	21.2394	20.9319	20.7739	21.0559	20.4839	3.68918	4.36375e-05	2.9157	0.000133816
sp|P62753|RS6_HUMAN	S240:S244:S246	40S ribosomal protein S6 OS=Homo sapiens GN=RPS6 PE=1 SV=1	4	P62753	LSSLRASTSKSES,RASTSKSESSQK-,STSKSESSQK---	1	1.827	0.2113	3.10466	0.49384	17.5069	17.9276	17.458	21.6582	21.7073	21.7847	21.1472	20.9884	20.7339	20.9738	20.5098	3.94352	1.18055e-05	3.17065	6.2633e-05
sp|P62753|RS6_HUMAN	S240:T241:S242	40S ribosomal protein S6 OS=Homo sapiens GN=RPS6 PE=1 SV=1	3	P62753	LSSLRASTSKSES,SSLRASTSKSESS,SLRASTSKSESSQ	1	1.108	0.2103	2.4989	0.98466	17.5733	17.6398	17.4094	21.6859	21.9126	21.6401	20.7572	20.6732	20.9137	21.1274	20.4688	3.95815	0.000301894	3.25497	2.26358e-05
sp|P62753|RS6_HUMAN	S240:S246	40S ribosomal protein S6 OS=Homo sapiens GN=RPS6 PE=1 SV=1	4	P62753	LSSLRASTSKSES,STSKSESSQK---	1	1.445	0.2215	3.50276	0.06573	18.4169	18.6189	18.9426	22.9965	23.308	23.3051	23.2491	22.8717	22.6365	22.7626	22.6931	4.55525	0.000132933	4.08154	0.000512808
