# Supplementary material for: A disorder-related variant (E420K) of a PP2A-regulatory subunit (PPP2R5D) causes constitutively active AKT-mTOR signaling and uncoordinated cell growth
Source: J Biol Chem. 2021 Jan 20;296:100313. doi: 10.1016/j.jbc.2021.100313 (PMC7952134; doi:10.1016/j.jbc.2021.100313)
Supplement: Supplementary file 3 — Table S3 [file mmc3.xlsx]

## Sheet: description
Column description	summary phos	summary protein	summary protein corrected phosphorylation
column A	protein name	protein name	protein name				*	indicates methionine oxidation
column B	phosphorylation site	uniprot accession	phosphorylation site				#	indicates serine, threonine, tyrosine phosphorylation
column C	protein description	protein description	protein description
column D	peptide charge state	molecular weight	peptide charge state
column E	amino acid sequences surrounding phosphorylation site	protein length	uniprot accession
column F	total peptides (TP)	protein coverage in percentage	amino acid sequences surrounding phosphorylation site
column G	maximum xcorr parameter for protein identification	total peptides (TP)	total peptides (TP)
column H	maximum dcn parameter for protein identification	unique peptides (UP)	maximum xcorr parameter for protein identification
column I	minimum part per million parameter for protein identification	unique pmatches (UM)	maximum dcn parameter for protein identification
column J	phosphorylation site localization probability	maximum xcorr parameter for protein identification	minimum part per million parameter for protein identification
column K	log2 TMT intensity [WT_1]	maximum dcn parameter for protein identification	phosphorylation site localization probability
column L	log2 TMT intensity [WT_2]	minimum part per million parameter for protein identification	log2 TMT intensity [WT_1]
column M	log2 TMT intensity [WT_3]	log2 TMT intensity [WT_1]	log2 TMT intensity [WT_2]
column N	log2 TMT intensity [HET_1]	log2 TMT intensity [WT_2]	log2 TMT intensity [WT_3]
column O	log2 TMT intensity [HET_2]	log2 TMT intensity [WT_3]	log2 TMT intensity [HET_1]
column P	log2 TMT intensity [HET_3]	log2 TMT intensity [HET_1]	log2 TMT intensity [HET_2]
column Q	log2 TMT intensity [HET_4]	log2 TMT intensity [HET_2]	log2 TMT intensity [HET_3]
column R	log2 TMT intensity [Homo_1]	log2 TMT intensity [HET_3]	log2 TMT intensity [HET_4]
column S	log2 TMT intensity [Homo_2]	log2 TMT intensity [HET_4]	log2 TMT intensity [Homo_1]
column T	log2 TMT intensity [Homo_3]	log2 TMT intensity [Homo_1]	log2 TMT intensity [Homo_2]
column U	log2 TMT intensity [Homo_4]	log2 TMT intensity [Homo_2]	log2 TMT intensity [Homo_3]
column V	log2 ratio HET-WT	log2 TMT intensity [Homo_3]	log2 TMT intensity [Homo_4]
column W	pvalue HET-WT	log2 TMT intensity [Homo_4]	protein corrected log2 ratio HET-WT
column X	log2 ratio Homo-WT	log2 ratio HET-WT	pvalue protein corrected log2 ratio HET-WT
column Y	pvalue Homo-WT	pvalue HET-WT	protein corrected log2 ratio Homo-WT
column Z		log2 ratio Homo-WT	pvalue protein corrected log2 ratio Homo-WT
column AA		pvalue Homo-WT

## Sheet: summary phos
ref	modsites	description	charge	phos_centered	tp	xcorr_max	dcn_max	ppm_min	localization_max	log2 WT1	log2 WT2	log2 WT3	log2 HET1	log2 HET2	log2 HET3	log2 HET4	log2 Homo1	log2 Homo2	log2 Homo3	log2 Homo4	log2 HET-WT	pvalue HET-WT	log2 Homo-WT	pvalue Homo-WT	Peptide sequences	m/z values
sp|P31751|AKT2_HUMAN	S474	RAC-beta serine/threonine-protein kinase OS=Homo sapiens GN=AKT2 PE=1 SV=2	3	THFPQFSYSASIR	1	2.371	0.6318	2.61171	0.99297	17.3702	17.1105	16.9512	17.9121	18.7114	18.4478	18.5319	18.1921	18.1651	18.1474	18.0958	1.25686	0.00201808	1.00614	0.0126013	R.THFPQFS#YSASIRE.-	660.312
sp|P78368|KC1G2_HUMAN	S381	Casein kinase I isoform gamma-2 OS=Homo sapiens GN=CSNK1G2 PE=1 SV=1	4	DPTAGHSNAPITA	1	5.091	0.5256	4.3075	0.5	16.0624	16.3161	16.4545	14.5363	14.3525	13.1452		14.0864	14.495	15.319	13.3346	-2.26631	0.0285296	-1.96894	0.0142803	K.NQALNSTNGELNADDPTAGHS#NAPITAPAEVEVADETK.C	1100.77
sp|Q9H9E3|COG4_HUMAN	S6	Conserved oligomeric Golgi complex subunit 4 OS=Homo sapiens GN=COG4 PE=1 SV=3	3,4	-MADLDSPPKLSG	3	3.334	0.6319	3.03201	1	21.451	21.5748	21.5538	21.4004	21.4149	21.5358	21.7191	21.6576	21.6985	21.7585	21.632	-0.00895305	0.918945	0.160121	0.0283654	-.M*ADLDS#PPKLSGVQQPSEGVGGGR.C	734.86766,734.86796,979.4881
sp|O43524|FOXO3_HUMAN	S7	Forkhead box protein O3 OS=Homo sapiens GN=FOXO3 PE=1 SV=1	3,4	MAEAPASPAPLSP	3	2.174	0.4819	2.20714	1	16.3604	15.9468	15.9272	15.9557	16.3854	16.3314	16.0575	16.2888	16.5882	16.6791	16.424	0.104371	0.584276	0.416891	0.0753247	-.M*AEAPAS#PAPLSPLEVELDPEFEPQSRPR.S	872.17447,872.17506,1162.5615
sp|O43524|FOXO3_HUMAN	S12	Forkhead box protein O3 OS=Homo sapiens GN=FOXO3 PE=1 SV=1	3,4	ASPAPLSPLEVEL	2	3.298	0.618	2.36779	1	16.9629	16.3577	16.3485	15.9508	16.5122	16.3811	16.0448	16.3253	16.4727	16.3769	16.3309	-0.334174	0.247935	-0.179923	0.470501	-.M*AEAPASPAPLS#PLEVELDPEFEPQSRPR.S	872.17314,1162.56414
sp|Q86TI2|DPP9_HUMAN	T6	Dipeptidyl peptidase 9 OS=Homo sapiens GN=DPP9 PE=1 SV=3	3	-MATTGTPTADRG	1	3.181	0.7127	3.73958	0.33333	18.7758	18.8625	18.9204	18.413	18.693	18.664	19.1109	18.7941	18.713	18.9145	18.9063	-0.132694	0.434673	-0.0209328	0.75676	-.M*ATTGT#PTADRGDAAATDDPAAR.F	853.381
sp|Q9Y6R1|S4A4_HUMAN	S12	Electrogenic sodium bicarbonate cotransporter 1 OS=Homo sapiens GN=SLC4A4 PE=1 SV=1	3	VLDRGASFLKHVC	1	1.716	0.222	1.98754	1	19.4508	19.3276	19.3906	19.173	19.2698	19.2346	19.1249	19.1079	19.2853	19.1723	18.9012	-0.189126	0.0130353	-0.273012	0.0357047	-.M*EDEAVLDRGAS#FLK.H	745.708
sp|Q5VZM2|RRAGB_HUMAN	S4	Ras-related GTP-binding protein B OS=Homo sapiens GN=RRAGB PE=1 SV=1	2	---MEESDSEKTT	1	1.33	0.2045	4.66797	1	14.1118	14.0651	14.1323	14.5931	14.2938	14.6854	14.8115	14.8247	14.5986	14.8586	14.7882	0.49288	0.0190815	0.664447	0.000649066	-.M*EES#DSEK.T	754.83
sp|Q96P11|NSUN5_HUMAN	S20	Putative methyltransferase NSUN5 OS=Homo sapiens GN=NSUN5 PE=1 SV=2	4	VESRQGSIKGLVY	1	1.515	0.1861	1.87664	0.49999	18.1414	18.2895	18.1308	18.0089	17.8769	17.5346	17.4592	17.0731	16.9213	17.0682	16.4424	-0.467333	0.032117	-1.31099	0.00162789	-.M*GLYAAAAGVLAGVESRQGS#IK.G	676.612
sp|P17301|ITA2_HUMAN	S20:Y30	Integrin alpha-2 OS=Homo sapiens GN=ITGA2 PE=1 SV=1	5	LLVLALSQGILNC,LNCCLAYNVGLPE	1	1.804	0.1901	4.68038	0.99931	16.4858	16.5035	16.4592	17.5205	18.7081	18.0406	18.4891	18.6663	17.4687	18.6654	18.3625	1.70676	0.00732449	1.80791	0.00770906	-.M*GPERTGAAPLPLLLVLALS#QGILNCCLAY#NVGLPEAK.I	931.682
sp|Q9UEE5|ST17A_HUMAN	S9	Serine/threonine-protein kinase 17A OS=Homo sapiens GN=STK17A PE=1 SV=2	3	PLEKPGSGGSSPG	1	1.618	0.2991	3.19368	0.99039	18.6929	18.9157	18.8776	19.4302	19.3713	19.3252	19.241	19.2328	19.0574	19.1539	19.0441	0.513181	0.00549796	0.293281	0.0276736	-.M*IPLEKPGS#GGSSPGATSGSGR.A	862.097
sp|Q9UEE5|ST17A_HUMAN	S12	Serine/threonine-protein kinase 17A OS=Homo sapiens GN=STK17A PE=1 SV=2	3	KPGSGGSSPGATS	1	2.213	0.6109	3.77798	0.33333	18.5645	18.9304	18.7349	19.6606	19.7383	19.7288	19.5459	19.3758	19.1822	19.3249	19.2686	0.925106	0.00570363	0.544622	0.0232843	-.M*IPLEKPGSGGS#SPGATSGSGR.A	862.096
sp|Q9NUE0|ZDH18_HUMAN	S19	Palmitoyltransferase ZDHHC18 OS=Homo sapiens GN=ZDHHC18 PE=2 SV=2	3,4	AAPLPASPGARRP	2	1.874	0.341	3.08872	1	21.6068	21.4898	21.5122	20.7565	20.8338	20.5684	20.5742	20.6844	20.7971	20.7543	20.7475	-0.853029	0.00019595	-0.790422	0.000104788	-.M*KDCEYQQISPGAAPLPAS#PGAR.R	750.3672,1000.15403
sp|P50150|GBG4_HUMAN	S6	Guanine nucleotide-binding protein G(I)/G(S)/G(O) subunit gamma-4 OS=Homo sapiens GN=GNG4 PE=1 SV=1	3	-MKEGMSNNSTTS	1	1.165	0.303	4.96506	0.99006	17.7893	18.5257	18.0338	17.925	17.7578	17.7914	17.7803	18.6198	18.4146	18.5497	18.313	-0.302642	0.295798	0.358004	0.234703	-.M*KEGM*S#NNSTTSISQAR.K	804.711
sp|P52888|THOP1_HUMAN	S16	Thimet oligopeptidase OS=Homo sapiens GN=THOP1 PE=1 SV=2	3	DMADAASPCSVVN	1	4.41	0.7689	2.66546	0.99636	19.4147	18.3898	18.5688	18.0192	17.2985	17.5768	15.8832	16.302	16.6046	16.4382	15.7566	-1.59668	0.0367652	-2.51574	0.00447412	-.M*KPPAACAGDM*ADAAS#PCSVVNDLR.W	1058.82
sp|Q5JUX0|SPIN3_HUMAN	T3	Spindlin-3 OS=Homo sapiens GN=SPIN3 PE=2 SV=1	3	----MKTPFGKAA	1	1.278	0.2762	3.27182	1	19.6557	20.0519	19.8074	20.3192	20.6128	20.7633	21.2815	20.4485	20.6576	20.4462	20.7541	0.90584	0.013642	0.738255	0.00749045	-.M*KT#PFGK.T	531.299
sp|Q9Y657|SPIN1_HUMAN	T3	Spindlin-1 OS=Homo sapiens GN=SPIN1 PE=1 SV=3	3	----MKTPFGKTP	1	1.278	0.2762	3.27182	1	19.6557	20.0519	19.8074	20.3192	20.6128	20.7633	21.2815	20.4485	20.6576	20.4462	20.7541	0.90584	0.013642	0.738255	0.00749045	-.M*KT#PFGK.T	531.299
sp|Q9HAS0|NJMU_HUMAN	S8	Protein Njmu-R1 OS=Homo sapiens GN=C17orf75 PE=1 SV=2	3,4	LPSLQESMDGDEK	2	6.107	0.7307	1.9179	1	17.9411	17.761	17.609	17.7383	17.7299	17.4077	17.4778	17.6525	17.4725	17.7752	17.3601	-0.18195	0.221578	-0.205279	0.187377	-.M*LPSLQES#M*DGDEKELESSEEGGSAEER.R	910.65229,1213.86809
sp|Q9HAS0|NJMU_HUMAN	S18	Protein Njmu-R1 OS=Homo sapiens GN=C17orf75 PE=1 SV=2	3,4	DEKELESSEEGGS	4	6.858	0.8266	2.39048	0.99325	20.6935	20.4137	20.6679	20.6308	20.7588	20.7238	20.7336	20.6295	20.6932	20.7689	20.3735	0.120048	0.309679	0.024552	0.851113	-.M*LPSLQESM*DGDEKELES#SEEGGSAEER.R	910.65189,910.65212,1213.86686,1213.86752
sp|Q96MN9|ZN488_HUMAN	T17	Zinc finger protein 488 OS=Homo sapiens GN=ZNF488 PE=1 SV=1	3	APALVITMAAGKG	1	1.13	0.1752	3.25123	1	16.7549	16.5618	16.4695	15.9823	16.2223	16.1986	16.1485	16.119	16.1512	15.9593	15.7889	-0.457485	0.0131286	-0.590809	0.00466822	-.M*PEWPPCLSVAPALVIT#M*AAGK.G	970.494
sp|Q9Y3M2|CBY1_HUMAN	S9	Protein chibby homolog 1 OS=Homo sapiens GN=CBY1 PE=1 SV=1	3	FFGNTFSPKKTPP	1	2.763	0.5682	3.05457	1	16.688	16.4054	16.3424	16.3675	16.391	16.4791	16.3241	16.1506	16.1301	16.3546	16.1614	-0.0881873	0.498917	-0.279463	0.100304	-.M*PFFGNTFS#PK.K	609.635
sp|Q9BQA1|MEP50_HUMAN	T5	Methylosome protein 50 OS=Homo sapiens GN=WDR77 PE=1 SV=1	2,3,4	--MRKETPPPLVP	39	3.76	0.668	2.11156	1	28.7373	28.7809	28.7562	27.7635	27.8169	27.7862	27.8606	27.7456	27.6938	27.6417	27.765	-0.951325	5.06974e-07	-1.04657	3.27719e-06	-.M*RKET#PPPLVPPAAR.E,R.KET#PPPLVPPAAR.E	554.30953,554.30976,554.30983,554.30989,554.3099,554.30996,554.30998,554.31004,637.69782,637.69826,637.69831,637.69832,637.69835,637.69849,637.69854,637.69856,637.69862,637.69874,637.69876,637.69877,637.6988,637.69914,738.74354,738.74364,738.74375,738.74376,738.74382,738.74386,738.74421,956.04256,956.04342,956.04357,956.04359,956.04372,956.04373,956.04394,956.04449,956.04488,1107.61096
sp|Q2MKA7|RSPO1_HUMAN	S13:T18:S20	R-spondin-1 OS=Homo sapiens GN=RSPO1 PE=1 SV=1	4	VVALVLSWTHLTI,LSWTHLTISSRGI,WTHLTISSRGIKG	1	1.81	0.226	2.50719	0.14196	18.2546	18.4619	18.0701	18.2386	18.4462	18.7033	18.7879	18.7804	19.0416	18.6692	19.0264	0.281821	0.156199	0.617194	0.0115864	-.M*RLGLCVVALVLS#WTHLT#IS#SRGIK.G	881.956
sp|Q8N831|TSYL6_HUMAN	S2:S9:T12	Testis-specific Y-encoded-like protein 6 OS=Homo sapiens GN=TSPYL6 PE=2 SV=1	3	-----MSLPESPH,LPESPHSPATLDY,SPHSPATLDYALE	1	1.67	0.3174	2.53618	0.24445	13.8331	14.0167	13.2756	14.403	14.3999	14.2719	14.2868	14.6466	14.0988	14.5071	14.2962	0.631953	0.10161	0.678715	0.0710728	-.M*S#LPESPHS#PAT#LDYALEDPHQGQR.S	1087.79
sp|Q96FV9|THOC1_HUMAN	S2	THO complex subunit 1 OS=Homo sapiens GN=THOC1 PE=1 SV=1	2	-----MSPTPPLF	2	2.376	0.6684	2.38681	0.99999	17.4832	17.4065	17.3179	17.9549	18.3089	18.3161	17.8924	17.7734	17.8277	17.9697	17.2965	0.71552	0.00437962	0.314313	0.117772	-.M*S#PTPPLFSLPEAR.T	934.46234,934.46273
sp|Q8IUQ4|SIAH1_HUMAN	S2:T5	E3 ubiquitin-protein ligase SIAH1 OS=Homo sapiens GN=SIAH1 PE=1 SV=2	3	-----MSRQTATA,--MSRQTATALPT	1	1.374	0.2969	1.69931	1	19.0754	19.4603	19.265	19.3931	19.5353	19.7525	19.5254	19.3536	19.6719	19.3217	19.4138	0.2847	0.10588	0.173335	0.27514	-.M*S#RQT#ATALPTGTSK.C	728.688
sp|Q7Z4H7|HAUS6_HUMAN	Y17	HAUS augmin-like complex subunit 6 OS=Homo sapiens GN=HAUS6 PE=1 SV=2	5	KEHLWMYLQALGF	1	1.637	0.2981	5.35226	0.49918	15.0965	14.7458	14.8369	14.9069	14.5683	14.6219	14.7204	14.9319	14.6766	14.7552	15.2394	-0.188711	0.219143	0.00772061	0.964098	-.M*SSASVTAFEKEHLWMY#LQALGFEPGPATIACGK.I	903.05
sp|P22314|UBA1_HUMAN	S4	Ubiquitin-like modifier-activating enzyme 1 OS=Homo sapiens GN=UBA1 PE=1 SV=3	2	---MSSSPLSKKR	1	1.705	0.3419	1.73608	0.99806	19.7367	20.048	20.0183	19.15	19.2204	19.1885	19.2952	19.1985	18.9876	19.1651	19.3061	-0.720798	0.0123202	-0.770028	0.00389833	-.M*SSS#PLSK.K	695.855
sp|Q96LR5|UB2E2_HUMAN	S11	Ubiquitin-conjugating enzyme E2 E2 OS=Homo sapiens GN=UBE2E2 PE=1 SV=1	3	AQRVDDSPSTSGG	1	1.985	0.5421	2.93378	0.99303	15.0263	15.1567	15.2099	14.0582	13.9763	13.3941	13.5999	13.7328	13.8382	13.6757	13.9084	-1.37383	0.00164101	-1.34219	1.69621e-05	-.M*STEAQRVDDS#PSTSGGSSDGDQR.E	932.39
sp|Q13303|KCAB2_HUMAN	S9	Voltage-gated potassium channel subunit beta-2 OS=Homo sapiens GN=KCNAB2 PE=1 SV=2	2	PESTTGSPARLSL	1	1.276	0.3464	4.37154	1	19.8596	19.758	19.886	18.369	18.1976	18.1632	18.3765	19.2893	19.1492	19.2208	19.1085	-1.55797	3.69882e-06	-0.642597	0.00010635	-.M*YPESTTGS#PAR.L	811.357
sp|Q8NDZ9|YJ017_HUMAN	T18:S28	Putative uncharacterized protein LOC439951 OS=Homo sapiens PE=5 SV=1	3	SPGPGRTPAEPAA,PAAAGPSRRELRN	1	1.059	0.2502	4.61146	0.97737	15.7561	15.8783	15.7206	16.2774	16.5236	16.655	16.4372	17.0553	16.9065	16.8499	16.8791	0.688315	0.000936431	1.13769	1.97492e-05	-.MAASGSPGPTPSPGPGRT#PAEPAAAGPS#RRELR.N	1191.57
sp|Q9NS39|RED2_HUMAN	S3:S7:S11	Double-stranded RNA-specific editase B2 OS=Homo sapiens GN=ADARB2 PE=1 SV=1	4	----MASVLGSGR,MASVLGSGRGSGG,LGSGRGSGGLSSQ	1	2.114	0.1987	3.4947	0.99972	17.2419	17.1818	17.1386	16.7182	16.4941	16.5103	16.5469	16.5172	16.5122	16.4857	16.7421	-0.620046	0.000230107	-0.623144	0.000520181	-.MAS#VLGS#GRGS#GGLSSQLK.C	623.294
sp|Q7Z410|TMPS9_HUMAN	T14	Transmembrane protease serine 9 OS=Homo sapiens GN=TMPRSS9 PE=1 SV=2	3	VHLVPRTTKEVPA	1	1.601	0.178	1.87989	0.99998	18.2028	18.5337	18.2762	18.1536	18.3642	18.3514	18.3055	18.1097	17.8756	17.8056	17.7984	-0.0438572	0.720618	-0.440237	0.0244272	-.MEPTVADVHLVPRT#TK.E	778.087
sp|Q6UWB4|PRS55_HUMAN	S5	Serine protease 55 OS=Homo sapiens GN=PRSS55 PE=2 SV=2	4	--MLLFSVLLLLS	1	1.356	0.2205	1.80795	1	20.3025	20.222	20.3152	19.7004	19.7866	19.8128	19.8488	19.6036	19.6217	19.6082	19.5555	-0.492711	9.75705e-05	-0.682633	0.000247134	-.MLLFS#VLLLLSLVTGTQLGPR.T	645.874
sp|Q96DN5|WDR67_HUMAN	S11	WD repeat-containing protein 67 OS=Homo sapiens GN=WDR67 PE=2 SV=2	2	DLGNKESGKIWHR	1	1.186	0.2268	4.28117	1	15.1618	15.0721	15.5164	16.5152	16.3775	16.7371	16.2575	16.8623	16.1652	15.5779	16.0272	1.22173	0.00187602	0.90805	0.0346917	-.MQSTDLGNKES#GK.I	1081.56
sp|A5D8V7|CC151_HUMAN	S25	Coiled-coil domain-containing protein 151 OS=Homo sapiens GN=CCDC151 PE=2 SV=1	4	QASTPSSRVKGRE	1	1.255	0.2558	2.31062	0.19997	18.7547	19.5684	18.5557	18.8935	18.8336	19.0629	19.5934	19.7635	18.4348	19.2933	18.3805	0.136233	0.724821	0.00839944	0.986093	-.MTSPLCRAASANALPPQDQASTPSS#RVK.G	870.692
sp|Q9H9P5|UNKL_HUMAN	S13	Putative E3 ubiquitin-protein ligase UNKL OS=Homo sapiens GN=UNKL PE=1 SV=3	3	AAAAALSGSPPQT	1	1.265	0.249	1.81079	0.49733	17.0659	16.9819	17.1182	16.6972	16.9038	16.778	16.9524	16.802	16.453	16.5944	16.6873	-0.222504	0.0262132	-0.421201	0.0056028	K.AAAAALS#GSPPQTEKPTHYR.Y	864.449
sp|Q9H9P5|UNKL_HUMAN	S15	Putative E3 ubiquitin-protein ligase UNKL OS=Homo sapiens GN=UNKL PE=1 SV=3	4	AAALSGSPPQTEK	2	3.437	0.5903	2.37807	0.99997	20.6356	20.5775	20.6734	20.4417	20.584	20.3431	20.4608	20.3722	20.3294	20.3126	20.2844	-0.171438	0.0334262	-0.304204	0.00121449	K.AAAAALSGS#PPQTEKPTHYR.Y	648.5878,648.5885
sp|P19338|NUCL_HUMAN	S184	Nucleolin OS=Homo sapiens GN=NCL PE=1 SV=3	4,5	AAAAPASEDEDDE	2	5.704	0.8236	3.7037	1	18.895	18.619	18.7314	18.2084	18.2785	18.5867	18.4312	18.2162	18.2693	18.4497	18.1882	-0.372272	0.0247274	-0.467625	0.00948099	K.AAAAAPAS#EDEDDEDDEDDEDDDDDEEDDSEEEAMETTPAK.G	997.77135,1246.96411
sp|P19338|NUCL_HUMAN	S206	Nucleolin OS=Homo sapiens GN=NCL PE=1 SV=3	4	DDEEDDSEEEAME	2	4.658	0.6387	3.64753	0.99993	18.004	17.6126	17.6178	17.4462	17.2353	17.5529	17.5269	18.0564	18.011	17.9849	18.1325	-0.304461	0.12604	0.301453	0.138363	K.AAAAAPASEDEDDEDDEDDEDDDDDEEDDS#EEEAMETTPAK.G	1246.96274,1246.96418
sp|Q9UPT8|ZC3H4_HUMAN	T1235	Zinc finger CCCH domain-containing protein 4 OS=Homo sapiens GN=ZC3H4 PE=1 SV=3	4,5	PAATTATPPPEGA	3	4.905	0.7657	1.60502	0.99993	21.5854	21.1847	21.504	20.9679	21.2736	21.2196	21.403	21.5157	21.6165	21.6113	21.6623	-0.208713	0.242764	0.176758	0.282681	K.AAAAPAATTAT#PPPEGAPPQPGVHNLPVPTLFGTVK.Q	797.22844,797.22942,996.28493
sp|O60346|PHLP1_HUMAN	T451	PH domain leucine-rich repeat-containing protein phosphatase 1 OS=Homo sapiens GN=PHLPP1 PE=1 SV=3	2	PGGLQSTPGRSGV	1	2.774	0.6889	2.05689	0.99743	16.8242	17.1461	16.697	17.2414	17.337	17.0439	17.3901	17.2563	17.3284	17.2434	17.0348	0.363985	0.0914017	0.32662	0.117288	K.AAAAVAPGGLQST#PGR.S	866.949
sp|Q9H6K5|YS027_HUMAN	S508	Putative uncharacterized protein FLJ22184 OS=Homo sapiens PE=1 SV=1	2,3	AGASSRSPKQARL	2	2.66	0.6782	2.97304	0.99999	21.0371	21.5315	21.5557	21.8956	21.7777	21.9521	22.3122	23.0045	22.5171	22.9671	23.2629	0.609643	0.0441375	1.56314	0.00142604	K.AAAGAGAGASSRS#PK.Q	599.65042,898.97102
sp|O14497|ARI1A_HUMAN	S58	AT-rich interactive domain-containing protein 1A OS=Homo sapiens GN=ARID1A PE=1 SV=3	3	AAAGQESEGPAVG	1	3.836	0.6496	1.45937	1	17.1118	16.7584	16.8324	17.0276	17.7107	17.0597	16.9382	16.9881	16.5834	18.2415	17.1475	0.283187	0.234428	0.339226	0.41772	K.AAAGQES#EGPAVGPPQPLGK.E	800.416
sp|Q63HK5|TSH3_HUMAN	T36	Teashirt homolog 3 OS=Homo sapiens GN=TSHZ3 PE=1 SV=2	3,4	LDPEEHTADGEPS	2	3.771	0.7341	2.55051	1	18.2253	18.0537	18.233	19.0692	18.9232	19.2208	19.3831	19.1571	19.4804	19.3619	19.2338	0.978402	0.000539006	1.13763	6.19457e-05	K.AAALVDEGLDPEEHT#ADGEPSAK.Y	715.8446,954.12421
sp|P20810|ICAL_HUMAN	S411	Calpastatin OS=Homo sapiens GN=CAST PE=1 SV=4	4	EAVCRTSMCSIQS	1	2.885	0.6045	3.32148	0.33333	16.5471	15.1061	15.4693	17.2067	16.341	16.5754	15.6277	15.9907	15.6621	16.2381	15.3703	0.730199	0.248243	0.107834	0.835208	K.AAAPAPVSEAVCRTS#M*CSIQSAPPEPATLK.G	913.702
sp|P49006|MRP_HUMAN	T148:S151	MARCKS-related protein OS=Homo sapiens GN=MARCKSL1 PE=1 SV=2	2,3	EGKAAATPESQEP,AAATPESQEPQAK	5	2.955	0.6317	2.19917	1	21.4271	21.494	21.6634	21.7697	21.6284	21.8371	22.0725	22.598	22.5177	22.6463	22.9096	0.298797	0.0503868	1.13978	0.000145469	K.AAAT#PES#QEPQAK.G	649.30516,649.30588,973.45422,973.45432,973.45518
sp|P49006|MRP_HUMAN	T148	MARCKS-related protein OS=Homo sapiens GN=MARCKSL1 PE=1 SV=2	2,3	EGKAAATPESQEP	9	3.494	0.6042	1.95579	1	22.458	22.4197	22.4583	22.9136	22.763	23.0141	23.2436	23.6022	23.5531	23.4861	23.6986	0.538282	0.0121385	1.13968	5.09815e-05	K.AAAT#PESQEPQAK.G	622.65,622.65044,622.65064,933.47095,933.47098,933.47174,933.4718,933.47185,933.47223
sp|P49006|MRP_HUMAN	S151	MARCKS-related protein OS=Homo sapiens GN=MARCKSL1 PE=1 SV=2	2	AAATPESQEPQAK	1	3.437	0.5941	3.14553	1	17.3153	17.3986	17.413	17.1052	17.2081	17.0626	17.4077	17.9081	17.8708	17.9073	17.9355	-0.179754	0.0977509	0.529779	0.000836683	K.AAATPES#QEPQAK.G	933.471
sp|P18206|VINC_HUMAN	T652	Vinculin OS=Homo sapiens GN=VCL PE=1 SV=4	3,4	KAAAVGTANKSTV	2	2.827	0.6071	2.97338	0.99995	18.3761	18.5099	18.4969	20.5124	20.3971	20.4559	20.589	19.9776	19.7003	20.0968	20.2579	2.02764	7.6974e-07	1.54719	0.000358359	K.AAAVGT#ANKSTVEGIQASVK.T	668.12452,890.49621
sp|P18206|VINC_HUMAN	T657	Vinculin OS=Homo sapiens GN=VCL PE=1 SV=4	4	GTANKSTVEGIQA	1	2.761	0.4527	2.61001	0.33333	16.1683	16.2449	16.2919	17.0611	17.0576	17.385	17.3195	17.0111	16.9922	17.0384	17.3257	0.970763	0.000492704	0.856827	0.000499083	K.AAAVGTANKST#VEGIQASVK.T	668.125
sp|P49585|PCY1A_HUMAN	S362	Choline-phosphate cytidylyltransferase A OS=Homo sapiens GN=PCYT1A PE=1 SV=2	2,3	AAAYDISEDEED-	15	3.224	0.8068	1.71349	1	24.6775	24.646	24.7087	24.2549	24.6042	24.2096	24.4038	23.9161	23.8975	23.8605	23.9223	-0.30926	0.0374697	-0.778301	3.41392e-06	K.AAAYDIS#EDEED.-,R.HKAAAYDIS#EDEED.-	710.9904,710.99052,710.99094,818.82367,818.82414,818.82459,818.8246,818.82491,818.82499,818.82537,818.82542,818.82547,1065.98203,1065.98233,1065.98236
sp|P06753|TPM3_HUMAN	S87	Tropomyosin alpha-3 chain OS=Homo sapiens GN=TPM3 PE=1 SV=1	3	AEAEVASLNRRIQ	2	1.582	0.5177	3.89892	1	21.2653	21.0045	21.3052	21.4704	21.4013	21.5118	21.4201	21.5455	21.4921	21.4652	21.4615	0.259221	0.102098	0.299424	0.0808637	K.AADAEAEVAS#LNRR.I	594.627
sp|Q12888|TP53B_HUMAN	S1618	Tumor suppressor p53-binding protein 1 OS=Homo sapiens GN=TP53BP1 PE=1 SV=2	2,3	TKAADISLDNLVE	9	3.186	0.6554	1.47126	1	22.582	22.4222	22.5	22.6962	22.9243	22.9219	22.8643	22.9077	22.87	23.0874	22.9153	0.350235	0.00431617	0.443691	0.00128527	K.AADIS#LDNLVEGK.R,K.AADIS#LDNLVEGKR.K	628.33463,680.36749,680.36793,941.99756,941.99779,941.99814,941.99828,941.9984,941.99862
sp|P67809|YBOX1_HUMAN	S314	Nuclease-sensitive element-binding protein 1 OS=Homo sapiens GN=YBX1 PE=1 SV=3	2,3	PPAENSSAPEAEQ	8	4.56	0.8082	1.65949	1	18.6551	18.8525	18.7921	19.0565	19.087	19.0687	19.2743	18.9935	18.8921	18.9278	19.0169	0.35503	0.007793	0.191028	0.0614216	K.AADPPAENSS#APEAEQGGAE.-	736.31376,1103.9661,1103.96703,1103.96712,1103.96746,1103.96799,1103.96863,1103.96875
sp|Q96QE3|ATAD5_HUMAN	S817	ATPase family AAA domain-containing protein 5 OS=Homo sapiens GN=ATAD5 PE=1 SV=4	2,3,4	PSFDESSQDTSEK	4	6.674	0.772	1.33832	0.99997	20.7978	20.2541	20.3507	20.7649	20.421	20.509	20.0671	19.7864	19.6682	19.824	19.5878	-0.0270148	0.908067	-0.750946	0.0357885	K.AADPVPSFDESS#QDTSEK.S,K.AADPVPSFDESS#QDTSEKSQDCDVQCK.A	816.70984,816.71014,950.18018,1224.56298
sp|O60784|TOM1_HUMAN	S461	Target of Myb protein 1 OS=Homo sapiens GN=TOM1 PE=1 SV=2	3	DRLPNLSSPSAEG	1	1.82	0.5626	3.45115	0.49999	17.8218	17.6589	17.492	17.6633	17.6686	18.0277	17.2979	17.4497	17.8519	17.5291	17.2256	0.0067743	0.97099	-0.14352	0.413535	K.AADRLPNLS#SPSAEGPPGPPSGPAPR.K	935.466
sp|P80723|BASP1_HUMAN	S132	Brain acid soluble protein 1 OS=Homo sapiens GN=BASP1 PE=1 SV=2	4	AAAPAESAAPAAG	1	2.561	0.5599	1.72941	1	16.0393	16.0717	15.7481	16.7643	18.4269	16.6935	16.8865	17.3998	17.4081	19.2376	18.4184	1.23977	0.0538832	2.16297	0.014076	K.AAEAAAAPAES#AAPAAGEEPSKEEGEPK.K	851.676
sp|Q8N163|K1967_HUMAN	S478	DBIRD complex subunit KIAA1967 OS=Homo sapiens GN=KIAA1967 PE=1 SV=2	4	EQAADTSRRNAET	1	4.237	0.6637	2.64717	0.49802	18.9952	19.1261	18.9821	18.2831	18.5674	18.2074	18.7861	18.8093	18.528	18.3945	18.5569	-0.573473	0.0180108	-0.462284	0.00725823	K.AAEAAPPTQEAQGETEPTEQAPDALEQAADTS#RR.N	962.195
sp|P46821|MAP1B_HUMAN	T1067	Microtubule-associated protein 1B OS=Homo sapiens GN=MAP1B PE=1 SV=2	2,3,4	QYGFLTTPTKQLG	25	7.029	0.7555	1.53572	1	23.6189	23.5813	23.6811	24.8456	24.6492	24.9208	24.9681	24.9622	24.8423	24.8823	24.954	1.21883	9.77634e-05	1.28311	1.00975e-06	K.AAEAGGAEEQYGFLTT#PTK.Q	620.5573,620.55733,620.55783,620.55785,620.55824,827.07329,827.07337,827.07352,827.07393,827.07441,827.07445,827.07449,827.07455,827.0746,827.07482,827.07492,827.07503,827.07523,827.07552,1240.1086,1240.10862,1240.10874,1240.10906,1240.10941,1240.10958
sp|P24385|CCND1_HUMAN	T286	G1/S-specific cyclin-D1 OS=Homo sapiens GN=CCND1 PE=1 SV=1	3	EVDLACTPTDVRD	1	5.152	0.7834	3.60849	0.99741	17.117	17.1204	17.0182	17.1622	16.9124	17.0778	16.4096	17.0104	16.7902	16.8194	16.8672	-0.194681	0.334042	-0.213407	0.0162218	K.AAEEEEEEEEEVDLACT#PTDVR.D	953.734
sp|Q1KMD3|HNRL2_HUMAN	S185:S188:S193	Heterogeneous nuclear ribonucleoprotein U-like protein 2 OS=Homo sapiens GN=HNRNPUL2 PE=1 SV=1	3,4,5	QGDDQDSEKSKPA,DQDSEKSKPAGSD,KSKPAGSDGERRG	7	3.398	0.6848	3.31489	1	22.9065	22.8099	22.8889	23.1453	22.9007	23.0921	22.8699	23.0662	23.138	23.0822	22.7962	0.133539	0.14798	0.152214	0.139666	K.AAEEQGDDQDS#EKS#KPAGS#DGER.R,K.AAEEQGDDQDS#EKS#KPAGS#DGERR.G	698.70679,698.70682,834.10652,873.1314,873.13156,873.13198,1163.8393
sp|Q1KMD3|HNRL2_HUMAN	S185:S188	Heterogeneous nuclear ribonucleoprotein U-like protein 2 OS=Homo sapiens GN=HNRNPUL2 PE=1 SV=1	3,4	QGDDQDSEKSKPA,DQDSEKSKPAGSD	6	2.924	0.7054	2.02443	1	22.5636	22.5049	22.5742	22.6649	22.5661	22.5458	22.374	22.6754	22.7355	22.6938	22.427	-0.0098523	0.885967	0.0854182	0.31468	K.AAEEQGDDQDS#EKS#KPAGSDGER.R,K.AAEEQGDDQDS#EKS#KPAGSDGERR.G	814.11617,853.14037,853.14044,853.14064,1085.15273,1137.18494
sp|Q1KMD3|HNRL2_HUMAN	S185:S193	Heterogeneous nuclear ribonucleoprotein U-like protein 2 OS=Homo sapiens GN=HNRNPUL2 PE=1 SV=1	4,5	QGDDQDSEKSKPA,KSKPAGSDGERRG	2	2.299	0.5419	2.21653	0.49793	21.312	21.3568	21.4081	21.2955	21.1058	21.4218	21.3316	21.4304	21.5925	21.4758	21.4317	-0.0703054	0.385054	0.123628	0.0475316	K.AAEEQGDDQDS#EKSKPAGS#DGER.R,K.AAEEQGDDQDS#EKSKPAGS#DGERR.G	682.71458,814.11508
sp|Q1KMD3|HNRL2_HUMAN	S185	Heterogeneous nuclear ribonucleoprotein U-like protein 2 OS=Homo sapiens GN=HNRNPUL2 PE=1 SV=1	3,4,5	QGDDQDSEKSKPA	31	4.363	0.7065	1.05133	0.99998	22.8863	22.9024	22.9747	23.1783	23.0805	23.1944	23.2083	23.3726	23.4088	23.2952	23.3162	0.244209	0.00177067	0.427054	0.000134407	K.AAEEQGDDQDS#EKSKPAGSDGER.R,K.AAEEQGDDQDS#EKSKPAGSDGERR.G,R.SGDETPGSEVPGDKAAEEQGDDQDS#EKSKPAGSDGERR.G	635.50031,666.72066,666.72074,666.72101,666.72123,666.72125,666.72134,666.72171,794.12341,794.12346,794.12352,794.12358,794.12405,794.12409,794.12547,794.12559,833.14812,833.14984,833.14988,833.15,833.15028,983.66784,983.66875,983.66887,983.66921,983.67028,983.6703,1110.53009,1110.53061,1229.33565
sp|Q1KMD3|HNRL2_HUMAN	S188:S193	Heterogeneous nuclear ribonucleoprotein U-like protein 2 OS=Homo sapiens GN=HNRNPUL2 PE=1 SV=1	3	DQDSEKSKPAGSD,KSKPAGSDGERRG	1	1.926	0.6314	3.67127	0.99353	17.866	17.7784	17.8181	18.1442	17.9096	18.1724	18.2222	18.446	18.4543	18.3718	18.2587	0.291282	0.0191309	0.561877	0.000214563	K.AAEEQGDDQDSEKS#KPAGS#DGERR.G	1137.18
sp|Q1KMD3|HNRL2_HUMAN	S188	Heterogeneous nuclear ribonucleoprotein U-like protein 2 OS=Homo sapiens GN=HNRNPUL2 PE=1 SV=1	4,5	DQDSEKSKPAGSD	10	3.34	0.703	1.92738	0.99991	21.9116	21.8769	21.9791	22.1664	22.0028	22.143	22.1093	22.2633	22.3424	22.2238	22.1796	0.182858	0.0114934	0.329758	0.000814736	K.AAEEQGDDQDSEKS#KPAGSDGER.R,K.AAEEQGDDQDSEKS#KPAGSDGERR.G	666.72045,666.72094,794.12362,833.14901,833.14913,833.14927,833.14929,833.1493,833.14938,833.1501
sp|Q9UPS8|ANR26_HUMAN	S530:S539	Ankyrin repeat domain-containing protein 26 OS=Homo sapiens GN=ANKRD26 PE=1 SV=3	4	HDLEVASEEEQER,EQEREGSENNQPQ	2	4.949	0.7604	4.0477	1	18.126	17.9665	17.9993	17.8262	17.8188	18.0598	18.3453	18.1002	18.0978	18.4872	17.839	-0.0180863	0.898947	0.100423	0.521369	K.AAEHDLEVAS#EEEQEREGS#ENNQPQVEEER.K	964.9019,964.90209
sp|Q9UPS8|ANR26_HUMAN	S530	Ankyrin repeat domain-containing protein 26 OS=Homo sapiens GN=ANKRD26 PE=1 SV=3	4	HDLEVASEEEQER	2	6.69	0.7454	3.0928	1	18.4962	18.8347	17.9371	19.0376	18.4013	18.8124	19.1711	18.8881	18.7568	18.6986	18.7541	0.432939	0.244227	0.351761	0.310219	K.AAEHDLEVAS#EEEQEREGSENNQPQVEEER.K	944.91093,944.91149
sp|O75717|WDHD1_HUMAN	T826	WD repeat and HMG-box DNA-binding protein 1 OS=Homo sapiens GN=WDHD1 PE=1 SV=1	4	AAELTATQVEEEE	1	2.709	0.4566	2.02867	0.99257	16.9141	17.0063	17.1674	17.2096	17.5766	17.1398	18.2058	18.3041	17.9739	18.4067	18.5102	0.503656	0.128624	1.26941	0.000328293	K.AAELTAT#QVEEEEEEEDFRKK.L	812.908
sp|O76021|RL1D1_HUMAN	S421:S427	Ribosomal L1 domain-containing protein 1 OS=Homo sapiens GN=RSL1D1 PE=1 SV=3	4	TPKAAESETPGKS,SETPGKSPEKKPK	1	1.944	0.5093	2.94396	0.33333	20.0424	20.2599	20.169	19.2583	20.6753	19.1088	19.2535	18.8767	18.9065	20.4935	19.1357	-0.583178	0.211988	-0.804067	0.126418	K.AAES#ETPGKS#PEKKPK.I	748.163
sp|P53985|MOT1_HUMAN	S483:S498	Monocarboxylate transporter 1 OS=Homo sapiens GN=SLC16A1 PE=1 SV=3	3,4	VTKAAESPDQKDT,GPKEEESPV----	3	2.763	0.6985	3.36533	1	21.0473	20.9366	21.0513	22.7743	22.8977	22.9402	23.0716	22.0668	21.8929	21.9096	21.7951	1.90923	2.73386e-06	0.904376	5.30565e-05	K.AAES#PDQKDTDGGPKEEES#PV.-	759.10112,1011.79945,1011.79965
sp|P53985|MOT1_HUMAN	S483	Monocarboxylate transporter 1 OS=Homo sapiens GN=SLC16A1 PE=1 SV=3	3,4	VTKAAESPDQKDT	8	3.785	0.7239	2.1732	1	22.1108	22.1382	22.2815	23.5037	23.6787	23.6876	23.717	23.0361	22.9718	22.9242	22.775	1.46989	1.07337e-05	0.749922	0.00021769	K.AAES#PDQKDTDGGPKEEESPV.-	739.10894,739.11029,739.11036,985.14398,985.1444,985.14473,985.14503,985.14547
sp|O76021|RL1D1_HUMAN	T423:S427	Ribosomal L1 domain-containing protein 1 OS=Homo sapiens GN=RSL1D1 PE=1 SV=3	3,4	KAAESETPGKSPE,SETPGKSPEKKPK	2	1.69	0.5148	3.24835	0.9962	21.8959	21.9986	21.996	20.7377	20.6496	20.6103	20.1838	20.2218	20.2456	20.2063	20.1234	-1.41816	0.000824008	-1.76424	1.36194e-06	K.AAESET#PGKS#PEKKPK.I	748.16257,997.21445
sp|O76021|RL1D1_HUMAN	S427	Ribosomal L1 domain-containing protein 1 OS=Homo sapiens GN=RSL1D1 PE=1 SV=3	2,3,4,5	SETPGKSPEKKPK	19	2.621	0.7249	2.00757	1	25.4197	25.6405	25.6696	24.6015	24.7008	24.5033	24.421	23.7381	23.7337	23.6987	23.7462	-1.01996	0.000447449	-1.84744	0.00155299	K.AAESETPGKS#PEK.K,K.AAESETPGKS#PEKKPK.I	582.7378,582.73801,582.7381,582.73817,582.7387,582.73909,700.0362,700.03663,728.17081,728.17142,728.17168,728.17171,728.17185,728.1719,970.55918,970.5594,970.55943,970.55999,1049.55147
sp|P53985|MOT1_HUMAN	T489	Monocarboxylate transporter 1 OS=Homo sapiens GN=SLC16A1 PE=1 SV=3	3	SPDQKDTDGGPKE	1	3.141	0.6609	3.49031	1	17.6633	17.8072	17.7011	18.2021	18.4571	18.3339	18.2322	17.5399	17.6687	17.8515	17.7138	0.58246	0.000482357	-0.0303923	0.711156	K.AAESPDQKDT#DGGPKEEESPV.-	985.144
sp|P53985|MOT1_HUMAN	S498	Monocarboxylate transporter 1 OS=Homo sapiens GN=SLC16A1 PE=1 SV=3	2,3,4	GPKEEESPV----	9	3.101	0.7075	2.00052	1	22.9807	23.0765	23.2158	23.9292	24.0252	24.0027	24.0138	24.0234	23.9994	23.9954	23.8463	0.901713	0.00296676	0.875125	0.000921019	K.AAESPDQKDTDGGPKEEES#PV.-,K.DTDGGPKEEES#PV.-	739.10984,739.11051,949.44282,949.44307,949.44317,985.1447,985.1448,985.14515,985.14564
sp|Q9Y371|SHLB1_HUMAN	S190	Endophilin-B1 OS=Homo sapiens GN=SH3GLB1 PE=1 SV=1	3	AAETRNSSEQELR	1	2.165	0.503	3.00935	0.99641	18.4488	18.8171	18.6325	19.0389	19.0863	18.9619	18.999	19.0025	18.9332	18.8106	19.0459	0.388747	0.0595936	0.315271	0.077494	K.AAETRNS#SEQELR.I	600.619
sp|Q9Y371|SHLB1_HUMAN	S191	Endophilin-B1 OS=Homo sapiens GN=SH3GLB1 PE=1 SV=1	2	AETRNSSEQELRI	1	1.809	0.586	3.37605	0.49936	15.8105	16.1855	16.0568	16.8233	16.7078	16.7874	16.9948	16.4965	16.5929	16.5724	16.5182	0.810702	0.00618788	0.527391	0.036245	K.AAETRNSS#EQELR.I	900.425
sp|P13591|NCAM1_HUMAN	S784	Neural cell adhesion molecule 1 OS=Homo sapiens GN=NCAM1 PE=1 SV=3	3,4	AFSKDESKEPIVE	9	2.271	0.4985	0.783225	1	21.7211	21.7758	21.7517	23.6835	23.5769	23.757	23.8964	24.6826	24.5634	24.5484	24.6884	1.97892	4.19512e-05	2.87117	2.65414e-07	K.AAFSKDES#KEPIVEVR.T,K.AAFSKDES#KEPIVEVRTEEER.T,K.DES#KEPIVEVR.T	613.65833,643.85288,643.85309,643.85367,643.85419,804.92243,804.92374,858.13437,858.13619
sp|P46379|BAG6_HUMAN	T1080	Large proline-rich protein BAG6 OS=Homo sapiens GN=BAG6 PE=1 SV=2	3	AGARPLTSPESLS	1	1.697	0.5952	3.56524	0.99237	18.0306	17.6377	18.101	17.9972	18.0953	18.2053	18.2199	18.1111	17.9288	18.499	18.3575	0.206299	0.286329	0.300995	0.184289	K.AAGARPLT#SPESLSRDLEAPEVQESYR.Q	1080.2
sp|P46379|BAG6_HUMAN	S1081	Large proline-rich protein BAG6 OS=Homo sapiens GN=BAG6 PE=1 SV=2	2,3,4	GARPLTSPESLSR	7	3.159	0.6583	2.04363	0.99997	24.0758	24.1795	24.0578	24.0081	23.8987	24.0822	24.0545	23.4097	23.4321	23.4519	23.432	-0.0934834	0.153683	-0.672938	0.00212061	K.AAGARPLTS#PESLSR.D,K.AAGARPLTS#PESLSRDLEAPEVQESYR.Q	607.98387,607.98411,607.98426,607.98433,810.40131,911.47232,911.47253
sp|Q86UP2|KTN1_HUMAN	S1313	Kinectin OS=Homo sapiens GN=KTN1 PE=1 SV=1	3	IENSDVSPETESS	1	4.508	0.6917	4.62516	1	18.1274	18.1375	17.8584	17.685	17.6194	17.9826	17.8464	17.7381	17.7743	17.4296	17.6761	-0.25775	0.0951824	-0.386558	0.0280803	K.AAGDTTVIENSDVS#PETESSEK.E	935.438
sp|Q13207|TBX2_HUMAN	S653:S657	T-box transcription factor TBX2 OS=Homo sapiens GN=TBX2 PE=1 SV=3	3	KAAGGNSREPSPL,GNSREPSPLPELA	5	1.833	0.4457	2.53876	1	20.8866	20.9257	20.8109	19.9831	20.2803	19.9805	20.0292	19.9523	19.9318	20.0579	19.871	-0.806144	0.000421312	-0.921146	1.02935e-05	K.AAGGNS#REPS#PLPELALR.K,K.AAGGNS#REPS#PLPELALRK.V	742.02624,742.02625,742.02672,742.027,861.11282
sp|Q13207|TBX2_HUMAN	S657	T-box transcription factor TBX2 OS=Homo sapiens GN=TBX2 PE=1 SV=3	3,4	GNSREPSPLPELA	2	2.433	0.6193	2.53597	1	20.0568	19.8651	19.6206	20.7475	20.7067	20.7205	20.4931	21.0345	20.9776	21.0453	20.9429	0.819438	0.0111005	1.15258	0.00973378	K.AAGGNSREPS#PLPELALR.K,K.AAGGNSREPS#PLPELALRK.V	626.09491,715.37143
sp|P47736|RPGP1_HUMAN	S484	Rap1 GTPase-activating protein 1 OS=Homo sapiens GN=RAP1GAP PE=1 SV=2	2,3,4	LIVPGKSPTRKKS	5	2.716	0.6559	2.35062	0.99736	22.0128	21.6633	21.6454	21.5099	21.5207	21.5207	21.4564	22.2346	22.2409	22.1624	22.1182	-0.27193	0.148735	0.415164	0.0662271	K.AAGISLIVPGKS#PTR.K	502.04441,669.05662,669.05683,669.05699,1003.08139
sp|Q13459|MYO9B_HUMAN	S717	Unconventional myosin-IXb OS=Homo sapiens GN=MYO9B PE=1 SV=3	2,3	KAAGMSSPGAQSH	3	4.102	0.8028	2.31692	0.5	20.71	22.777	21.3946	21.7743	21.484	21.4347	21.5748	21.1132	21.0778	21.1827	21.1377	-0.0602946	0.930326	-0.499341	0.497802	K.AAGM*SS#PGAQSHPEELPR.G	716.32891,716.32894,1073.99065
sp|Q96KM6|Z512B_HUMAN	S409	Zinc finger protein 512B OS=Homo sapiens GN=ZNF512B PE=1 SV=1	2,3	KAAGPASPPEEDP	9	3.47	0.6989	3.31922	1	24.6162	24.8667	24.8642	24.9674	24.7353	24.9508	25.1699	24.7783	24.5852	24.7576	24.8663	0.173477	0.214116	-0.0355179	0.745373	K.AAGPAS#PPEEDPER.T,K.AAGPAS#PPEEDPERTK.H	730.69681,730.69708,730.69717,730.6972,866.39013,866.39015,1095.54096,1095.54128,1095.5422
sp|Q09472|EP300_HUMAN	T1909	Histone acetyltransferase p300 OS=Homo sapiens GN=EP300 PE=1 SV=2	4	GQVTPPTPPQTAQ	1	4.477	0.6904	4.29605	0.9919	12.8224	12.723	12.8907						12.9097	12.569				-0.0726966	0.744212	K.AAGQVTPPT#PPQTAQPPLPGPPPAAVEM*AM*QIQR.A	947.225
sp|Q9Y520|PRC2C_HUMAN	S187:S189	Protein PRRC2C OS=Homo sapiens GN=PRRC2C PE=1 SV=4	4	GGKAAGSPSSSDQ,KAAGSPSSSDQDE	1	4.09	0.2469	3.08167	0.33052	19.4163	19.3952	19.3625	19.1787	18.9412	19.0151	19.1197	18.3352	18.4789	18.5029	18.514	-0.327661	0.00609158	-0.933579	4.48766e-05	K.AAGS#PS#SSDQDEKLPGQDESTAGTSEQNDILK.V	1028.23
sp|Q9Y520|PRC2C_HUMAN	S187:S191	Protein PRRC2C OS=Homo sapiens GN=PRRC2C PE=1 SV=4	4	GGKAAGSPSSSDQ,AGSPSSSDQDEKL	1	4.525	0.2378	3.30796	0.16667	16.6772	16.6075	16.56	16.3107	15.8714	16.6281	16.1214	15.9331	16.1274	16.2564	15.4287	-0.382019	0.0938433	-0.67853	0.0312971	K.AAGS#PSSS#DQDEKLPGQDESTAGTSEQNDILK.V	1028.23
sp|Q9Y520|PRC2C_HUMAN	S187	Protein PRRC2C OS=Homo sapiens GN=PRRC2C PE=1 SV=4	4	GGKAAGSPSSSDQ	2	4.767	0.6396	2.69368	0.25	18.199	18.3445	18.1408	17.838	17.8952	17.7686	17.5071	17.5097	17.2669	17.5905	17.2988	-0.475873	0.00648547	-0.811646	0.000462082	K.AAGS#PSSSDQDEKLPGQDESTAGTSEQNDILK.V	1008.23658,1008.23727
sp|Q9Y520|PRC2C_HUMAN	S189:S191	Protein PRRC2C OS=Homo sapiens GN=PRRC2C PE=1 SV=4	4	KAAGSPSSSDQDE,AGSPSSSDQDEKL	2	4.507	0.2261	2.82863	0.16667	18.6646	18.7763	18.5672	18.5691	18.4163	18.5991	18.2411	18.0061	17.675	18.2038	17.8102	-0.21293	0.0916875	-0.745574	0.00350043	K.AAGSPS#SS#DQDEKLPGQDESTAGTSEQNDILK.V	1028.2282,1028.22865
sp|Q9Y520|PRC2C_HUMAN	S189	Protein PRRC2C OS=Homo sapiens GN=PRRC2C PE=1 SV=4	4	KAAGSPSSSDQDE	2	3.905	0.6102	1.34627	0.25	17.9742	17.8765	18.0648	17.9643	17.9838	18.3155	18.192	17.7506	17.6257	17.7899	17.9611	0.14205	0.219938	-0.190026	0.0835008	K.AAGSPS#SSDQDEKLPGQDESTAGTSEQNDILK.V	1008.23735,1008.23862
sp|Q9Y520|PRC2C_HUMAN	S191	Protein PRRC2C OS=Homo sapiens GN=PRRC2C PE=1 SV=4	4	AGSPSSSDQDEKL	1	5.298	0.6686	2.78798	0.3326	19.1698	19.2205	19.1646	19.1066	18.8087	19.0947	18.9158	18.5043	18.693	18.853	18.6226	-0.203504	0.0632618	-0.516737	0.00434096	K.AAGSPSSS#DQDEKLPGQDESTAGTSEQNDILK.V	1008.24
sp|Q7Z6I8|CE024_HUMAN	S137	UPF0461 protein C5orf24 OS=Homo sapiens GN=C5orf24 PE=1 SV=1	4	AAGYKVSPGRPPG	1	1.479	0.4037	2.75401	0.99999	21.5902	21.4686	21.5887	21.4123	21.6467	21.4003	21.4636	21.0791	21.3821	21.2452	21.192	-0.0684292	0.372846	-0.324546	0.00825365	K.AAGYKVS#PGRPPGSIK.A	588.839
sp|Q96I25|SPF45_HUMAN	S222	Splicing factor 45 OS=Homo sapiens GN=RBM17 PE=1 SV=1	3,5	EQDRPRSPTGPSN	5	5.313	0.6583	2.03701	0.99997	21.0298	20.627	20.597	20.6629	20.616	20.5399	20.1748	20.1877	20.3086	20.3481	20.3427	-0.25288	0.225544	-0.454483	0.0737969	K.AAIPPPVYEEQDRPRS#PTGPSNSFLANM*GGTVAHK.I,R.S#PTGPSNSFLANM*GGTVAHK.I	843.08313,843.08316,850.02512,850.02611,850.02722
sp|O95747|OXSR1_HUMAN	S359	Serine/threonine-protein kinase OSR1 OS=Homo sapiens GN=OXSR1 PE=1 SV=1	2	AISQLRSPRVKES	1	1.308	0.4304	2.03825	1	19.0161	19.0142	18.9025	18.4885	18.5169	18.5132	18.0019	18.3104	18.5499	18.3072	18.4668	-0.597479	0.0141623	-0.569036	0.000628686	K.AAISQLRS#PR.V	704.386
sp|Q8NDI1|EHBP1_HUMAN	S1058	EH domain-binding protein 1 OS=Homo sapiens GN=EHBP1 PE=1 SV=3	2,3,4,5	ETQRKPSEDEVLN	9	2.187	0.574	1.88018	1	23.9677	23.3836	23.2999	24.4449	24.4809	24.6418	24.4444	24.7165	24.7828	24.5146	24.5677	0.952635	0.0396945	1.09501	0.0267074	K.AAITETQRKPS#EDEVLNK.G,K.AAITETQRKPS#EDEVLNKGFK.D,R.KPS#EDEVLNK.G,R.KPS#EDEVLNKGFK.D	560.10694,622.60433,642.68788,642.68794,642.6884,672.37634,699.88061,932.83975,963.5282
sp|Q14135|VGLL4_HUMAN	S262	Transcription cofactor vestigial-like protein 4 OS=Homo sapiens GN=VGLL4 PE=1 SV=4	2,3	KDGASSSPESASR	2	2.487	0.5557	2.86906	0.97762	19.8738	20.2142	20.1327	20.5182	20.6856	20.4797	21.0433	21.3226	20.6903	21.3817	21.7795	0.608109	0.014052	1.21994	0.00735005	K.AAKDGASSS#PESASR.R,K.DGASSS#PESASRR.G	653.6558,808.36385
sp|Q14978|NOLC1_HUMAN	S563	Nucleolar and coiled-body phosphoprotein 1 OS=Homo sapiens GN=NOLC1 PE=1 SV=2	2,3,4,5	GKAAKNSEEEEEE	19	2.342	0.616	1.91519	1	24.726	25.057	25.1395	24.5607	24.4409	24.5204	24.4595	24.6145	24.7567	24.749	24.9062	-0.478766	0.057122	-0.217573	0.220502	K.AAKNS#EEEEEEK.K,K.AAKNS#EEEEEEKK.K,K.AAKNS#EEEEEEKKK.A,K.NS#EEEEEEKKK.A	540.76989,575.72062,575.72069,575.72083,575.72088,630.08475,719.39903,719.3993,719.39963,720.69123,720.69147,720.69182,792.41929,839.7777,958.86341,958.86359,958.864,958.86416,1080.53358
sp|P46821|MAP1B_HUMAN	T2305	Microtubule-associated protein 1B OS=Homo sapiens GN=MAP1B PE=1 SV=2	2,3,4	AAKPTTTPEVKAA	5	2.998	0.5879	2.10009	0.99999	24.0192	24.2632	24.2421	25.4819	25.3181	25.5502	25.7905	25.5573	25.4877	25.4664	25.6045	1.36032	0.000115625	1.35412	0.000986497	K.AAKPTTT#PEVK.A	478.27831,637.36852,637.36873,955.54928,955.54998
sp|O94776|MTA2_HUMAN	T505	Metastasis-associated protein MTA2 OS=Homo sapiens GN=MTA2 PE=1 SV=1	4	LPKAAKTPLKIHP	1	1.318	0.2807	4.09989	1	21.421	21.3064	21.2294	21.6933	22.1067	21.7634	21.7363	21.3301	21.2909	21.7843	21.7396	0.506005	0.00720493	0.217298	0.201549	K.AAKT#PLKIHPLVR.L	553.596
sp|Q6IBW4|CNDH2_HUMAN	S282	Condensin-2 complex subunit H2 OS=Homo sapiens GN=NCAPH2 PE=1 SV=1	3	ALEPKESRSPQQS	1	1.859	0.5229	2.85948	0.9944	18.3562	19.1896	18.5594	19.3624	19.3033	19.215	18.7912	18.9994	19.2972	19.0236	19.2564	0.466214	0.195336	0.442374	0.213556	K.AALEPKES#RSPQQSAALPR.R	858.796
sp|Q9NRA0|SPHK2_HUMAN	S484	Sphingosine kinase 2 OS=Homo sapiens GN=SPHK2 PE=1 SV=2	3	PKAALHSPVSEGA	2	4.555	0.6793	2.07007	0.99998	15.1086	15.3224	15.4561	15.7487	16.4229	16.276	16.0503	16.6307	16.4296	16.1366	16.1721	0.828763	0.00595695	1.04652	0.00107082	K.AALHS#PVSEGAPVIPPSSGLPLPTPDAR.V	1014.86409,1014.86484
sp|P50914|RL14_HUMAN	S139	60S ribosomal protein L14 OS=Homo sapiens GN=RPL14 PE=1 SV=4	2,3,4	AALLKASPKKAPG	22	1.769	0.4705	2.30811	1	29.0885	29.2479	29.2609	29.0348	29.1497	29.0304	29.1181	28.4196	28.0789	28.2372	28.2943	-0.115854	0.158504	-0.941624	0.000137438	K.AALLKAS#PK.K,K.AALLKAS#PKKAPGTK.G	417.26063,417.26103,556.01216,556.01225,556.01231,556.01241,556.01244,556.01252,556.01253,556.01256,556.01262,677.42934,833.51445,833.51448,833.51454,833.51475,833.51485,833.51488,833.51495,833.515,833.51511
sp|Q10586|DBP_HUMAN	S86	D site-binding protein OS=Homo sapiens GN=DBP PE=2 SV=1	4	AVVGGGSPRGRPG	1	4.683	0.646	3.74048	1	16.9796	16.8988	16.9532	16.3422	16.5178	16.6315	15.9488	16.5482	16.362	15.8061	16.3166	-0.583775	0.0282001	-0.685645	0.0215927	K.AALPAATTPGPGLETAGPADAPAGAVVGGGS#PR.G	791.652
sp|P42858|HD_HUMAN	S1179	Huntingtin OS=Homo sapiens GN=HTT PE=1 SV=2	2,3	TNPPSLSPIRRKG	4	3.531	0.6747	2.66301	1	20.4071	20.1129	20.1388	19.5915	19.8378	19.7312	19.6399	19.4259	19.5553	19.5666	19.4673	-0.519523	0.0138395	-0.71584	0.00964171	K.AALPSLTNPPSLS#PIR.R,K.AALPSLTNPPSLS#PIRR.K	648.35506,700.38856,700.38874,972.02927
sp|O43524|FOXO3_HUMAN	S284	Forkhead box protein O3 OS=Homo sapiens GN=FOXO3 PE=1 SV=1	2,3	PESADDSPSQLSK	3	4.917	0.6785	2.09247	1	19.9617	19.9361	20.3079	21.0516	20.693	20.9448	21.0737	20.0261	20.2159	20.0465	20.0245	0.872199	0.00436611	0.00967877	0.945354	K.AALQTAPESADDS#PSQLSK.W	818.74148,818.74153,1227.60934
sp|Q04637|IF4G1_HUMAN	S1238	Eukaryotic translation initiation factor 4 gamma 1 OS=Homo sapiens GN=EIF4G1 PE=1 SV=4	2,3	PLKAALSEEELEK	7	2.381	0.5265	1.97079	1	26.0543	25.9613	26.1413	24.0627	23.8989	23.5925	23.8993	23.7021	23.8779	23.4657	23.783	-2.18899	1.84954e-05	-2.34514	6.26562e-06	K.AALS#EEELEK.K,K.AALS#EEELEKK.S,R.EAALPPVSPLKAALS#EEELEK.K	672.03872,672.03875,672.03918,672.03941,828.92604,996.88489,1007.5541
sp|Q969I6|S38A4_HUMAN	S49	Sodium-coupled neutral amino acid transporter 4 OS=Homo sapiens GN=SLC38A4 PE=1 SV=1	3	ANEDTESQKFLTN	1	3.723	0.7561	1.86559	0.99998	16.322	16.1864	16.0944	17.0394	17.2517	17.3908	17.2151	16.7967	16.9339	16.9755	16.4774	1.02334	0.000149246	0.594968	0.00747965	K.AAM*SSQFANEDTES#QKFLTNGFLGK.K	1168.91
sp|Q6KC79|NIPBL_HUMAN	S349	Nipped-B-like protein OS=Homo sapiens GN=NIPBL PE=1 SV=2	4	AMYDIISSPSKDS	1	1.896	0.4763	2.96966	0.33333	17.3291	17.575	17.0486	18.4763	19.9412	18.9476	19.2955	19.3628	18.3852	19.6488	19.4862	1.84758	0.00484038	1.9032	0.00300935	K.AAM*YDIIS#SPSKDSTKLTLR.L	745.904
sp|Q6KC79|NIPBL_HUMAN	S350	Nipped-B-like protein OS=Homo sapiens GN=NIPBL PE=1 SV=2	3,4	MYDIISSPSKDST	9	4.52	0.6473	2.79278	0.99999	24.6016	24.4642	24.6171	24.4055	24.2659	24.3423	24.3921	23.9816	24.0916	23.9577	24.0044	-0.209541	0.0266201	-0.552152	0.00132111	K.AAM*YDIISS#PSK.D,K.AAM*YDIISS#PSKDSTK.L	612.97701,625.07465,625.07529,833.09749,833.0975,833.09753,833.09756,833.098
sp|Q6KC79|NIPBL_HUMAN	S352	Nipped-B-like protein OS=Homo sapiens GN=NIPBL PE=1 SV=2	2	DIISSPSKDSTKL	1	2.307	0.7274	3.51757	0.99778	19.0894	18.8293	19.0075	18.8266	18.6228	18.6611	18.5844	18.2031	18.3706	18.2012	18.2538	-0.301682	0.0344186	-0.718201	0.00336017	K.AAM*YDIISSPS#KDSTK.L	1249.14
sp|Q5VZL5|ZMYM4_HUMAN	T217	Zinc finger MYM-type protein 4 OS=Homo sapiens GN=ZMYM4 PE=1 SV=1	3,4	HTHLPQTPETNFR	4	4.984	0.7352	1.99917	1	21.7078	21.4851	21.4931	20.5643	20.8096	20.7149	20.6367	20.8349	21.2969	21.0209	21.0403	-0.880599	0.000676217	-0.513749	0.00784326	K.AANQVEETLHTHLPQT#PETNFR.D	711.34668,711.34678,948.12628,948.12704
sp|O94811|TPPP_HUMAN	T14:S18	Tubulin polymerization-promoting protein OS=Homo sapiens GN=TPPP PE=1 SV=1	3,4,5	AKAANRTPPKSPG,NRTPPKSPGDPSK	10	1.724	0.4661	1.30289	1	22.3284	22.4181	22.4434	22.0909	22.2003	22.0838	21.8447	22.3889	22.4447	22.5071	22.3974	-0.34166	0.0134338	0.0379247	0.437624	K.AANRT#PPKS#PGDPSKDR.A	529.0731,529.07321,661.08952,661.09,661.09022,661.09027,661.09042,661.09057,661.09128,881.1172
sp|O94811|TPPP_HUMAN	T14	Tubulin polymerization-promoting protein OS=Homo sapiens GN=TPPP PE=1 SV=1	3,4	AKAANRTPPKSPG	3	1.959	0.5064	2.38987	0.99997	19.2605	19.4373	19.3712	19.3506	19.5148	19.5256	19.4771	20.0122	20.0213	19.9683	20.1108	0.110735	0.16308	0.671847	0.000928041	K.AANRT#PPKSPGDPSKDR.A	641.09809,641.09903,854.46261
sp|Q14244|MAP7_HUMAN	S365	Ensconsin OS=Homo sapiens GN=MAP7 PE=1 SV=1	3,4,5	AQVRPPSPGNIRP	4	2.552	0.638	2.42851	1	23.112	23.0283	22.9467	23.0128	23.4804	23.0562	22.9512	23.0355	23.0638	23.3427	23.1476	0.0961311	0.50034	0.118361	0.219988	K.AAPAQVRPPS#PGNIRPVK.R,K.AAPAQVRPPS#PGNIRPVKR.E	479.47574,599.09337,638.11876,798.45499
sp|Q96TA1|NIBL1_HUMAN	S691:S696	Niban-like protein 1 OS=Homo sapiens GN=FAM129B PE=1 SV=3	3	KAAPEASSPPASP,ASSPPASPLQHLL	3	3.065	0.4297	2.63556	0.5	17.9268	17.8221	17.7534	18.2299	18.4173	18.262	18.1328	18.0157	17.9804	17.9591	17.7288	0.426397	0.00275003	0.0868915	0.339775	K.AAPEAS#SPPAS#PLQHLLPGK.A	862.77277,862.77347,862.77372
sp|Q96TA1|NIBL1_HUMAN	S691	Niban-like protein 1 OS=Homo sapiens GN=FAM129B PE=1 SV=3	3	KAAPEASSPPASP	2	3.279	0.57	2.59995	0.5	17.2714	17.1019	17.2551	17.431	17.5514	17.5552	17.6578	17.4263	17.3212	17.3209	17.7133	0.33936	0.00683887	0.235965	0.0839185	K.AAPEAS#SPPASPLQHLLPGK.A	836.11778,836.11838
sp|Q96TA1|NIBL1_HUMAN	S692:S696	Niban-like protein 1 OS=Homo sapiens GN=FAM129B PE=1 SV=3	3,4	AAPEASSPPASPL,ASSPPASPLQHLL	30	3.725	0.5689	1.11602	0.99679	24.0092	23.7857	23.7162	24.4444	24.5493	24.577	24.2717	24.1263	24.0823	24.0877	23.905	0.62352	0.00457786	0.213272	0.119249	K.AAPEASS#PPAS#PLQHLLPGK.A	647.33184,647.33196,647.33201,647.33231,647.33246,647.33252,647.33258,647.33283,862.77265,862.77301,862.77324,862.77331,862.77343,862.77362,862.77365,862.77371,862.77373,862.77377,862.77382,862.77383,862.77384,862.77386,862.77396,862.77402,862.77403,862.77412,862.77428,862.77433,862.77449,862.77503
sp|Q96TA1|NIBL1_HUMAN	S692	Niban-like protein 1 OS=Homo sapiens GN=FAM129B PE=1 SV=3	3,4	AAPEASSPPASPL	5	4.321	0.67	2.12117	0.99615	20.8266	20.7073	20.5529	21.4989	21.6744	21.7734	21.8839	21.3586	21.4147	21.4248	21.4333	1.01206	0.000347459	0.712251	0.0096325	K.AAPEASS#PPASPLQHLLPGK.A	627.3409,836.11776,836.11802,836.11821,836.11877
sp|Q96TA1|NIBL1_HUMAN	S696	Niban-like protein 1 OS=Homo sapiens GN=FAM129B PE=1 SV=3	3	ASSPPASPLQHLL	1	3.5	0.5837	3.90065	0.99997	19.1149	18.9175	18.8426	17.9271	18.1303	18.5283	18.2467	18.2685	18.2439	18.1356	18.3373	-0.750234	0.00457386	-0.711977	0.00409493	K.AAPEASSPPAS#PLQHLLPGK.A	836.117
sp|Q9H7N4|SFR19_HUMAN	T989	Splicing factor, arginine/serine-rich 19 OS=Homo sapiens GN=SCAF1 PE=1 SV=3	3,4	PPPPALTPDSQTV	4	5.372	0.7521	2.19899	1	21.4639	20.6705	20.7447	21.8725	21.1681	21.6336	20.7143	20.8537	20.5214	20.9936	20.2073	0.387467	0.333125	-0.315671	0.366324	K.AAPPPPALT#PDSQTVDSSCK.T	645.07016,859.75747,859.75775,859.75869
sp|Q5T4S7|UBR4_HUMAN	S619	E3 ubiquitin-protein ligase UBR4 OS=Homo sapiens GN=UBR4 PE=1 SV=1	2,3,4	PPPPLESSPRVKS	47	4.636	0.7189	1.66633	0.99788	23.8127	23.8059	23.8291	24.0454	24.1783	24.0617	24.194	23.7981	23.7015	23.6874	23.7137	0.303994	0.0035677	-0.0907076	0.0313508	K.AAPPPPPPPPPLES#SPR.V,K.AAPPPPPPPPPLES#SPRVK.S	618.09478,618.09528,618.09581,671.68233,671.68243,671.68244,671.68254,671.68256,671.68258,671.68268,671.68269,671.68272,671.68275,671.6828,671.68284,671.68287,671.68296,671.68301,671.68302,671.68303,671.68306,671.68307,671.68309,671.68315,671.68322,671.68329,671.68335,671.68355,671.68356,671.68365,671.68366,671.68373,671.684,823.79202,1007.02026,1007.02033,1007.02044,1007.02052,1007.02062,1007.02…
sp|Q5T4S7|UBR4_HUMAN	S620	E3 ubiquitin-protein ligase UBR4 OS=Homo sapiens GN=UBR4 PE=1 SV=1	2,3,4	PPPLESSPRVKSP	18	4.5	0.7011	1.98568	0.99999	20.662	20.8755	20.7729	21.2331	21.5147	21.3039	21.547	21.1657	20.8705	21.1276	20.9767	0.629548	0.00142042	0.264993	0.0350578	K.AAPPPPPPPPPLESS#PR.V,K.AAPPPPPPPPPLESS#PRVK.S	618.09524,618.09601,671.68258,671.68267,671.68291,671.68307,671.68313,671.68326,823.79173,1007.02004,1007.0202,1007.02022,1007.02039,1007.02046,1007.02048,1007.02062,1007.02075,1007.02185
sp|O75694|NU155_HUMAN	S994	Nuclear pore complex protein Nup155 OS=Homo sapiens GN=NUP155 PE=1 SV=1	2	AAPQSPSVPKKPG	6	1.696	0.509	2.01693	0.5	24.0338	24.1118	24.0919	23.3589	23.2053	23.2612	23.2273	23.1754	23.1756	23.0375	23.1274	-0.815971	7.53777e-06	-0.950159	2.86453e-06	K.AAPQSPS#VPK.K	760.41577,760.4159,760.41595,760.41606,760.41607,760.41639
sp|Q96T58|MINT_HUMAN	T3244	Msx2-interacting protein OS=Homo sapiens GN=SPEN PE=1 SV=1	3,4	DAKAAPTPTPAPV	2	4.942	0.773	2.53146	0.99999	16.8182	16.6182	16.7598	16.8098	17.0893	16.6825	17.1716	16.9789	16.677	16.6979	16.2274	0.206242	0.181046	-0.0867582	0.630784	K.AAPT#PTPAPVPVPVPLPAPAPAPHGEAR.I	746.90258,995.5337
sp|P48729|KC1A_HUMAN	S313	Casein kinase I isoform alpha OS=Homo sapiens GN=CSNK1A1 PE=1 SV=2	4	QQAASSSGQGQQA	1	4.511	0.6883	2.4129	0.49999	15.7192	15.7572	15.7965	15.8534	16.1916	16.0256	16.0257	16.3074	16.2219	16.3693	16.3595	0.266405	0.0256601	0.556875	4.72334e-05	K.AAQQAASSS#GQGQQAQTPTGK.Q	635.817
sp|P48729|KC1A_HUMAN	T321	Casein kinase I isoform alpha OS=Homo sapiens GN=CSNK1A1 PE=1 SV=2	3,4	QGQQAQTPTGKQT	3	6.796	0.7957	3.17267	1	18.8854	18.9299	18.882	19.1045	18.9522	19.0862	19.5468	19.3209	19.2738	19.3484	19.4955	0.273329	0.124231	0.460561	0.00127717	K.AAQQAASSSGQGQQAQT#PTGK.Q	635.81603,847.41884,847.41904
sp|Q9H2Z4|NKX24_HUMAN	S271	Homeobox protein Nkx-2.4 OS=Homo sapiens GN=NKX2-4 PE=2 SV=3	3,4	PPPPPPSPRRVAV	24	7.162	0.7733	1.1444	1	24.2139	24.2032	24.2172	23.424	23.4474	23.3232	23.3334	23.5027	23.4709	23.508	23.4443	-0.829396	9.53776e-05	-0.729934	5.34512e-06	K.AAQQLQQEGGLGPPPPPPPS#PR.R,K.DKAAQQLQQEGGLGPPPPPPPS#PR.R	632.82453,632.82458,632.82471,632.82473,632.82493,750.89536,750.89539,750.89543,750.8957,750.89601,750.89617,750.89673,843.42976,843.4299,843.43024,843.43035,843.43046,843.43055,843.43056,843.43062,843.43068,843.43256,1000.8585
sp|Q8TDY2|RBCC1_HUMAN	S624	RB1-inducible coiled-coil protein 1 OS=Homo sapiens GN=RB1CC1 PE=1 SV=3	3	LVKAAQSLDEMSQ	1	4.141	0.6216	2.64389	0.99999	16.8745	16.331	16.5301	15.8205	15.8957	16.0426	15.1782	15.292	14.8817	15.4202	15.0431	-0.844284	0.0192705	-1.41931	0.00191216	K.AAQS#LDEM*SQTITDLLSEQK.A	921.455
sp|O43741|AAKB2_HUMAN	S21	5'-AMP-activated protein kinase subunit beta-2 OS=Homo sapiens GN=PRKAB2 PE=1 SV=1	5	GAKAARSEGAGGH	1	2.206	0.5997	2.91535	1	17.5075	17.3835	16.8508	17.9902	17.4984	17.3315	15.609	18.0966	17.6208	18.1164	17.8471	-0.139984	0.814228	0.672947	0.0557095	K.AARS#EGAGGHAPGKEHK.I	486.262
sp|Q92614|MY18A_HUMAN	S1998	Unconventional myosin-XVIIIa OS=Homo sapiens GN=MYO18A PE=1 SV=3	2	GPSKAASDDGSLK	1	1.705	0.5249	1.60974	1	19.0989	19.5365	19.3171	19.9768	19.8035	19.8604	20.0313	19.5452	19.9656	19.9329	20.0893	0.600508	0.0273295	0.565793	0.024539	K.AAS#DDGSLK.S	701.354
sp|Q9Y5B9|SP16H_HUMAN	S188	FACT complex subunit SPT16 OS=Homo sapiens GN=SUPT16H PE=1 SV=1	2,3	LMKKAASITSEVF	4	3.112	0.6354	2.55346	0.99999	22.3258	22.2251	22.2875	21.5992	21.4893	21.4743	21.4471	21.5716	21.7752	21.5233	21.5696	-0.776984	1.17188e-05	-0.66954	0.000283401	K.AAS#ITSEVFNK.F,K.KAAS#ITSEVFNK.F	568.96919,688.05426,688.05473,852.95011
sp|Q96NL6|SCLT1_HUMAN	S681	Sodium channel and clathrin linker 1 OS=Homo sapiens GN=SCLT1 PE=1 SV=2	2,3	QRRKAASLMNLEN	5	2.322	0.6097	2.51621	1	21.457	21.2447	21.368	19.8467	20.2191	19.7418	19.9401	19.7259	19.7401	19.8564	19.7315	-1.4196	0.000117834	-1.59306	0.000169389	K.AAS#LM*NLENI.-,R.KAAS#LM*NLENI.-	586.64539,586.64554,700.83638,700.83647,700.83657
sp|Q92545|TM131_HUMAN	S1649	Transmembrane protein 131 OS=Homo sapiens GN=TMEM131 PE=1 SV=3	5	KLTKAASLPGKNG	1	5.931	0.68	2.08182	0.9905	17.5716	17.3631	17.6174	18.2095	19.1099	18.7829	18.6641	18.6735	18.6462	18.6069	19.1915	1.17421	0.00447746	1.26213	0.000786568	K.AAS#LPGKNGNPTFAAVTAGYDKSPGGNGFAK.V	793.224
sp|Q8TDB6|DTX3L_HUMAN	S539	E3 ubiquitin-protein ligase DTX3L OS=Homo sapiens GN=DTX3L PE=1 SV=1	3,4,5	DDSKAASPPLKGS	6	2.706	0.6199	2.26655	1	23.1839	23.1585	23.1759	22.5164	22.5378	22.5095	22.5855	22.3031	22.5457	22.286	22.3787	-0.635461	4.17184e-06	-0.794382	0.000784258	K.AAS#PPLKGSVSSEASELDKK.E,K.AAS#PPLKGSVSSEASELDKKEK.G	697.59725,750.17045,750.17057,750.17074,999.89093,999.8917
sp|P18887|XRCC1_HUMAN	S461	DNA repair protein XRCC1 OS=Homo sapiens GN=XRCC1 PE=1 SV=2	4	EETKAASPVLQED	1	6.513	0.7961	2.91064	1	13.9485	13.1021	13.5526	13.3106		13.5158	13.2594		13.4109	13.0096	13.7497	-0.172476	0.560478	-0.144351	0.680156	K.AAS#PVLQEDIDIEGVQSEGQDNGAEDSGDTEDELRR.V	1039.22
sp|Q96N66|MBOA7_HUMAN	S459	Lysophospholipid acyltransferase 7 OS=Homo sapiens GN=MBOAT7 PE=1 SV=2	3	SRRKAASQPTSLA	1	1.658	0.4041	2.69663	0.99998	17.9801	18.2038	18.3354	19.4427	19.7551	19.3827	19.7277	20.5555	20.1664	20.5594	20.6899	1.40399	0.000270125	2.31972	2.54202e-05	K.AAS#QPTSLAPEKLREE.-	755.733
sp|Q7Z5J4|RAI1_HUMAN	S1107	Retinoic acid-induced protein 1 OS=Homo sapiens GN=RAI1 PE=1 SV=2	3	PSPKAASSPSNPA	2	6.201	0.7633	3.25285	0.49946	19.9717	20.0302	20.0504	20.38	20.1795	20.3927	20.4576	20.4672	20.5625	20.4928	20.649	0.335001	0.00724201	0.525443	0.000170102	K.AAS#SPSNPAALPVASDSSPM*GSK.T	895.10287,895.10362
sp|P55010|IF5_HUMAN	S410	Eukaryotic translation initiation factor 5 OS=Homo sapiens GN=EIF5 PE=1 SV=2	3	VYSKAASVPKVET	1	1.135	0.3507	2.85129	1	21.5395	21.7394	21.659	21.873	21.7626	22.0922	22.1831	21.8951	22.0692	21.9008	22.0842	0.331781	0.0353508	0.341386	0.00889673	K.AAS#VPKVETVK.S	632.709
sp|O75367|H2AY_HUMAN	S173	Core histone macro-H2A.1 OS=Homo sapiens GN=H2AFY PE=1 SV=4	3	KAASADSTTEGTP	4	4.29	0.6738	2.05732	0.25	19.061	19.2429	18.8825	19.7914	19.8635	19.9952	19.9873	20.1033	19.9543	19.935	19.985	0.847223	0.00575436	0.932267	0.00646428	K.AASADS#TTEGTPADGFTVLSTK.S	889.10269,889.10273,889.103,889.10335
sp|O75367|H2AY_HUMAN	T174	Core histone macro-H2A.1 OS=Homo sapiens GN=H2AFY PE=1 SV=4	4	AASADSTTEGTPA	1	2.795	0.6093	2.25617	0.25	15.9877	16.0258	16.0345	16.6162	16.5595	16.658	16.8488	16.828	16.7987	16.7833	16.7111	0.654632	0.00130867	0.764305	3.39904e-06	K.AASADST#TEGTPADGFTVLSTK.S	667.079
sp|O75367|H2AY_HUMAN	T175	Core histone macro-H2A.1 OS=Homo sapiens GN=H2AFY PE=1 SV=4	3	ASADSTTEGTPAD	3	4.649	0.6892	2.22991	0.25	17.1741	17.1419	17.2326	17.8495	17.7047	17.8444	17.729	17.7412	17.6918	17.8922	17.7821	0.599011	5.64415e-05	0.593933	0.000111012	K.AASADSTT#EGTPADGFTVLSTK.S	889.10266,889.10275,889.1032
sp|O75367|H2AY_HUMAN	T178	Core histone macro-H2A.1 OS=Homo sapiens GN=H2AFY PE=1 SV=4	3	DSTTEGTPADGFT	7	4.598	0.7162	1.73466	1	20.0396	20.0424	20.0206	19.7671	19.7177	19.8097	19.9844	19.8962	19.7352	19.9191	20.0484	-0.214464	0.0334269	-0.134468	0.126945	K.AASADSTTEGT#PADGFTVLSTK.S	889.10187,889.10216,889.10224,889.10256,889.10268,889.10333,889.10364
sp|Q9Y5K3|PCY1B_HUMAN	S362	Choline-phosphate cytidylyltransferase B OS=Homo sapiens GN=PCYT1B PE=1 SV=1	2,3	ASISSMSEGDEDE	2	4.445	0.6688	4.35158	1	21.2841	21.3678	21.3587	19.765	19.786	19.3539	19.5612	19.3493	19.1642	19.196	19.267	-1.72035	0.000231354	-2.09276	2.3436e-07	K.AASASISSM*S#EGDEDEK.-	756.66792,1134.49815
sp|Q8IYB3|SRRM1_HUMAN	S740:S743	Serine/arginine repetitive matrix protein 1 OS=Homo sapiens GN=SRRM1 PE=1 SV=2	2	KKAASPSPQSVRR,ASPSPQSVRRVSS	1	1.249	0.4315	3.99903	0.99581	17.2413	17.5341	17.395	17.5233	17.7061	17.639	17.8372	17.8762	17.8034	17.8057	17.9741	0.286254	0.05362	0.474712	0.0159921	K.AASPS#PQS#VRR.V	772.86
sp|O75592|MYCB2_HUMAN	S3148	Probable E3 ubiquitin-protein ligase MYCBP2 OS=Homo sapiens GN=MYCBP2 PE=1 SV=3	3	QNMIFPSPGSCAV	1	2.95	0.4319	1.93091	0.99478	17.0092	16.3775	16.3379	16.6627	16.8456	16.4168	16.035	15.6576	15.2159	15.9771	15.7281	-0.084844	0.775622	-0.930189	0.0264595	K.AASQNM*IFPS#PGSCAVLK.K	811.407
sp|Q9UI08|EVL_HUMAN	T303	Ena/VASP-like protein OS=Homo sapiens GN=EVL PE=1 SV=2	4	QMEDPSTSPSPGT	1	1.925	0.4956	3.85181	0.33212	17.7119	17.4515	17.7632	17.654	17.7058	17.4821	17.5363	17.4937	17.7232	17.5429	17.8699	-0.0476654	0.691359	0.0152217	0.911416	K.AASQSDKPAEKKEDESQM*EDPST#SPSPGTR.A	1051.52
sp|Q9UI08|EVL_HUMAN	S304	Ena/VASP-like protein OS=Homo sapiens GN=EVL PE=1 SV=2	3,4,5	MEDPSTSPSPGTR	3	3.646	0.6374	3.21534	0.99997	21.5538	21.4497	21.4456	20.8496	20.837	20.7309	20.7381	20.7513	20.9272	20.8034	20.6538	-0.694136	5.45502e-05	-0.699091	0.000196785	K.AASQSDKPAEKKEDESQM*EDPSTS#PSPGTR.A,K.KEDESQM*EDPSTS#PSPGTR.A	658.79958,841.41423,878.06296
sp|Q7Z5J4|RAI1_HUMAN	S1108	Retinoic acid-induced protein 1 OS=Homo sapiens GN=RAI1 PE=1 SV=2	3,4	SPKAASSPSNPAA	3	5.343	0.6976	2.65657	0.49935	19.4352	19.3646	19.2562	19.9401	19.9604	19.9543	19.9804	20.1165	20.0866	19.9838	20.0646	0.606809	0.0062036	0.710867	0.000938528	K.AASS#PSNPAALPVASDSSPM*GSK.T	671.57945,671.57952,895.10415
sp|Q7Z5J4|RAI1_HUMAN	S1122	Retinoic acid-induced protein 1 OS=Homo sapiens GN=RAI1 PE=1 SV=2	3,4	PVASDSSPMGSKT	3	5.229	0.7529	2.32489	0.99685	20.0893	20.0555	20.0825	20.3208	20.0933	20.2531	20.115	20.1246	20.0981	20.0265	20.0913	0.119785	0.114732	0.00938714	0.705561	K.AASSPSNPAALPVASDSS#PM*GSK.T	671.57898,895.10249,895.10445
sp|Q13428|TCOF_HUMAN	S734	Treacle protein OS=Homo sapiens GN=TCOF1 PE=1 SV=3	3	SVPVKGSLGQGTA	1	2.657	0.5969	3.11834	1	18.64	18.7113	18.5162	17.906	18.1727	17.8833	17.8227	18.1086	18.3812	18.2573	17.9725	-0.676334	0.000937477	-0.442604	0.00946201	K.AASVPVKGS#LGQGTAPVLPGK.T	901.189
sp|O95210|STBD1_HUMAN	S175	Starch-binding domain-containing protein 1 OS=Homo sapiens GN=STBD1 PE=1 SV=1	3	FAEKLPSSNLLKN	1	1.959	0.4441	3.39059	0.5	21.1695	19.994	20.7064	20.4549	19.9787	20.4078	19.5381	20.4253	19.985	20.7848	19.6962	-0.528443	0.26925	-0.400466	0.394098	K.AATCFAEKLPS#SNLLK.N	839.794
sp|Q96GP6|SREC2_HUMAN	T840	Scavenger receptor class F member 2 OS=Homo sapiens GN=SCARF2 PE=1 SV=4	2,3,4	DLPAPETPRKKTP	5	2.979	0.6992	2.16347	1	20.6405	20.8251	20.8781	22.6409	22.6261	22.849	23.02	23.085	23.0641	23.0332	23.1687	2.00277	1.34449e-05	2.30653	0.000200189	K.AATDLPAPET#PR.K,K.AATDLPAPET#PRKK.T	566.32472,566.32488,754.76386,774.38413,774.38427
sp|Q6WCQ1|MPRIP_HUMAN	S977	Myosin phosphatase Rho-interacting protein OS=Homo sapiens GN=MPRIP PE=1 SV=3	3	EALGEKSPDSATV	1	2.991	0.6416	2.34572	1	20.4178	20.155	20.4252	20.6818	20.7791	20.9487	20.7796	20.4926	20.4173	20.3933	20.3138	0.464653	0.0152347	0.0715985	0.516223	K.AATEALGEKS#PDSATVSGYDIM*K.S	1042.19
sp|Q9BUV0|CA063_HUMAN	S274	UPF0471 protein C1orf63 OS=Homo sapiens GN=C1orf63 PE=2 SV=2	2,3,4	EEASSRSPKIDQK	4	2.405	0.6341	1.74636	1	21.3098	21.8941	21.4919	22.1749	22.3207	22.0617	22.2901	22.2336	22.0786	22.2324	22.4437	0.64657	0.0517999	0.681787	0.0414488	K.AATEEASSRS#PK.I,K.AATEEASSRS#PKIDQK.K	591.30334,591.30354,622.08481,886.45107
sp|Q8N9M1|CS047_HUMAN	S124	Uncharacterized protein C19orf47 OS=Homo sapiens GN=C19orf47 PE=1 SV=1	2,3	TESVPCSPSPLAG	3	3.664	0.6542	2.3093	0.99755	19.2225	18.9074	18.7891	19.8469	19.8356	19.7933	19.0619	19.0421	18.6497	18.7979	18.1554	0.661415	0.0364448	-0.311748	0.230042	K.AATESVPCS#PSPLAGEIR.R,K.AATESVPCS#PSPLAGEIRR.G	717.68142,769.71392,1076.01888
sp|Q92766|RREB1_HUMAN	T1120	Ras-responsive element-binding protein 1 OS=Homo sapiens GN=RREB1 PE=1 SV=3	2	TATPAATTSPKES	1	1.279	0.3855	2.11574	0.33333	19.0742	19.0346	18.7792	18.7288	18.657	18.6948	18.5828	18.6285	18.6741	18.5919	18.552	-0.296805	0.0718876	-0.351041	0.0536221	K.AATTATPAAT#TSPK.E	913.985
sp|Q92766|RREB1_HUMAN	S1122	Ras-responsive element-binding protein 1 OS=Homo sapiens GN=RREB1 PE=1 SV=3	2,3	TPAATTSPKESSE	2	3.908	0.6763	3.93296	0.99999	23.1543	23.2046	23.2823	22.0818	21.8793	21.8816	21.9114	21.4921	21.6929	21.7167	21.6705	-1.2752	4.77365e-06	-1.57068	2.23994e-06	K.AATTATPAATTS#PK.E	609.65796,913.98303
sp|Q8N9M5|TM102_HUMAN	S246	Transmembrane protein 102 OS=Homo sapiens GN=TMEM102 PE=1 SV=1	3	TKAAVESPVPKPS	1	1.85	0.4432	1.90955	1	20.3426	20.5112	20.5802	20.9498	21.0278	21.0191	21.1572	20.9569	20.8175	20.6331	20.9053	0.560467	0.00412498	0.350195	0.018476	K.AAVES#PVPKPSEAR.E	659.358
sp|Q96ST8|CEP89_HUMAN	T35:S40:S44	Centrosomal protein of 89 kDa OS=Homo sapiens GN=CEP89 PE=1 SV=3	3,4	KAAVPRTPPPRSP,RTPPPRSPNPSPE,PRSPNPSPERPRS	5	2.359	0.6193	1.96182	1	20.1667	20.109	19.9824	20.4251	20.3314	20.266	20.0676	20.5344	20.4319	20.7026	20.4022	0.186496	0.102725	0.431701	0.00423189	K.AAVPRT#PPPRS#PNPS#PERPR.S	662.81466,662.81477,662.81554,883.41654,883.41852
sp|O94967|WDR47_HUMAN	T285	WD repeat-containing protein 47 OS=Homo sapiens GN=WDR47 PE=1 SV=1	3	AYADLLTPLISKL	1	2.475	0.4024	2.68975	1	15.5655	15.1979	15.461	15.6017	15.8355	15.9026	16.1884	15.4449	15.3921	15.5884	15.767	0.473974	0.033853	0.139991	0.365978	K.AAYADLLT#PLISK.L	638.695
sp|Q96JA1|LRIG1_HUMAN	S1069	Leucine-rich repeats and immunoglobulin-like domains protein 1 OS=Homo sapiens GN=LRIG1 PE=1 SV=2	3	PKACDASPESTPL	1	3.002	0.3258	3.10303	0.99702	17.3524	16.7988	16.7254	17.4161	16.985	17.2456	16.1058	15.8814	15.1032	15.9693	14.5779	-0.0207448	0.955369	-1.57595	0.0111406	K.ACDAS#PESTPLTGQLPGK.Q	789.725
sp|Q8TF72|SHRM3_HUMAN	S1069	Protein Shroom3 OS=Homo sapiens GN=SHROOM3 PE=1 SV=2	3	RDGKACSTLSLSG	1	3.476	0.601	2.73194	0.4993	18.3553	18.0102	17.9749	17.8573	17.8985	18.0601	17.7564	17.2496	17.3126	17.4771	17.2866	-0.220379	0.203202	-0.781982	0.0127866	K.ACS#TLSLSGPELK.Q	634.332
sp|Q9H792|PEAK1_HUMAN	S792	Pseudopodium-enriched atypical kinase 1 OS=Homo sapiens GN=PEAK1 PE=1 SV=4	3	SGPKACSVEELYA	4	3.176	0.6685	2.05588	1	19.6335	18.3853	18.6756	19.8202	19.4078	19.5601	18.5644	17.7826	17.5979	17.9034	16.5102	0.439965	0.398523	-1.44962	0.0380303	K.ACS#VEELYAIPPDADVAK.S	829.41168,829.41169,829.41204,829.41282
sp|Q9H8Y8|GORS2_HUMAN	S408	Golgi reassembly-stacking protein 2 OS=Homo sapiens GN=GORASP2 PE=1 SV=3	3	AKADAASSLTVDV	1	3.448	0.5853	3.68967	0.33333	17.4538	17.5841	17.3992	17.1499	17.3966	17.4644	17.4387	17.5222	17.6998	17.8135	17.7384	-0.116613	0.254982	0.214484	0.0487896	K.ADAAS#SLTVDVTPPTAK.A	728.049
sp|Q9H8Y8|GORS2_HUMAN	S409	Golgi reassembly-stacking protein 2 OS=Homo sapiens GN=GORASP2 PE=1 SV=3	3	KADAASSLTVDVT	1	3.638	0.6289	3.03893	0.49935	17.2982	17.5607	17.4394	18.0022	17.7726	18.2735	17.9484	18.1865	18.3764	18.4072	18.5289	0.566418	0.00715503	0.942019	0.000393117	K.ADAASS#LTVDVTPPTAK.A	728.05
sp|Q9H8Y8|GORS2_HUMAN	T415	Golgi reassembly-stacking protein 2 OS=Homo sapiens GN=GORASP2 PE=1 SV=3	2,3,4	SLTVDVTPPTAKA	19	4.222	0.7444	0.898833	1	23.2725	23.3414	23.1625	22.8407	22.7913	23.3414	23.02	22.8126	23.0728	22.9952	22.9878	-0.260437	0.126518	-0.291708	0.0124971	K.ADAASSLTVDVT#PPTAK.A	546.28884,546.28912,546.28927,546.28955,546.28968,728.04896,728.04923,728.04935,728.04962,728.04964,728.04994,728.04997,728.05036,728.05115,1091.57076,1091.57112,1091.5712,1091.57124,1091.57187
sp|Q92670|ZN75C_HUMAN	S14:T22	Putative zinc finger protein 75C OS=Homo sapiens GN=ZNF75CP PE=5 SV=2	3	ADACLNSHMGAMW,MGAMWETNRSVKE	1	1.263	0.2423	2.18811	0.49997	18.1762	18.7565	18.174	18.215	18.5639	18.5967	18.9442	19.104	17.8406	19.0062	18.1017	0.211033	0.435502	0.144209	0.715596	K.ADACLNS#HM*GAM*WET#NRSVK.E	976.758
sp|Q7Z2K8|GRIN1_HUMAN	S571	G protein-regulated inducer of neurite outgrowth 1 OS=Homo sapiens GN=GPRIN1 PE=1 SV=2	3	GQGDSVSIGKVVS	1	1.902	0.5	2.8802	0.49809	16.9479	16.9495	16.9856	17.083	17.4109	17.5353	17.3829	18.0315	17.9358	18.1606	18.0939	0.392021	0.0254238	1.09445	8.67456e-05	K.ADAGPSGQGDSVS#IGKVVSTPGK.T	961.178
sp|Q9C0D5|TANC1_HUMAN	T687	Protein TANC1 OS=Homo sapiens GN=TANC1 PE=1 SV=3	2	NGKADATLIGKVS	2	1.743	0.3133	2.83354	1	21.3785	21.6351	21.4606	23.9378	23.6018	23.7812	23.4817	23.0864	23.278	23.1169	24.1246	2.20922	1.13787e-05	1.91005	0.00272432	K.ADAT#LIGK.V	663.8733,663.87348
sp|Q99504|EYA3_HUMAN	S296	Eyes absent homolog 3 OS=Homo sapiens GN=EYA3 PE=1 SV=3	2	RKADATSSQDSEL	1	1.232	0.4269	5.15173	0.33333	17.0086	18.9144	17.9896	17.6725	17.1256	16.987	16.8064	16.9501	16.6493	17.0697	17.3131	-0.823002	0.269827	-0.975348	0.21342	K.ADATS#SQDSELER.V	859.373
sp|P49327|FAS_HUMAN	T2204	Fatty acid synthase OS=Homo sapiens GN=FASN PE=1 SV=3	2,3,4,5	SELACPTPKEDGL	6	4.037	0.7452	2.39403	1	21.6106	20.8184	20.8397	20.3726	20.2836	20.2688	19.4741	19.4687	19.2325	19.422	18.8309	-0.989779	0.0386449	-1.85105	0.006782	K.ADEASELACPT#PK.E,K.ADEASELACPT#PKEDGLAQQQTQLNLR.S,K.LQELSSKADEASELACPT#PK.E,R.KLQELSSKADEASELACPT#PK.E	660.55975,736.13183,825.4468,881.18662,963.9642,1174.58002
sp|P11137|MAP2_HUMAN	T1154	Microtubule-associated protein 2 OS=Homo sapiens GN=MAP2 PE=1 SV=4	2,3,4	DEGKKETSPESSL	4	3.472	0.7056	1.92428	0.5	17.8712	17.7683	17.8748	19.3724	19.2773	19.4367	19.3095	19.0172	19.3	19.2962	19.1072	1.51088	1.06904e-06	1.34203	4.35963e-05	K.ADEGKKET#SPESSLIQDEIAVK.L,K.ET#SPESSLIQDEIAVK.L,K.KET#SPESSLIQDEIAVK.L	843.45643,881.1458,1142.58734,1142.58772
sp|P11137|MAP2_HUMAN	S1155	Microtubule-associated protein 2 OS=Homo sapiens GN=MAP2 PE=1 SV=4	2,3,4	EGKKETSPESSLI	6	5.034	0.7111	2.22183	1	20.2874	20.073	20.1354	21.9109	21.8547	21.985	21.8953	21.6366	21.9008	21.81	21.6581	1.74619	0.000252978	1.58609	1.52688e-05	K.ADEGKKETS#PESSLIQDEIAVK.L,K.ETS#PESSLIQDEIAVK.L,K.KETS#PESSLIQDEIAVK.L	843.45683,881.14588,881.14589,881.14627,1124.27451,1142.58665
sp|P11137|MAP2_HUMAN	S1158	Microtubule-associated protein 2 OS=Homo sapiens GN=MAP2 PE=1 SV=4	3,4	KETSPESSLIQDE	3	3.556	0.6215	2.66853	0.49999	18.9913	18.8104	18.8267	20.7451	20.6679	20.9356	20.678	20.3793	20.6912	20.5984	20.4449	1.88054	4.06375e-06	1.65229	9.61356e-06	K.ADEGKKETSPES#SLIQDEIAVK.L,K.ETSPES#SLIQDEIAVK.L,K.KETSPES#SLIQDEIAVK.L	661.11069,762.06033,843.45683
sp|Q9Y520|PRC2C_HUMAN	S866	Protein PRRC2C OS=Homo sapiens GN=PRRC2C PE=1 SV=4	3	ADFIRESSEAQVQ	1	2.025	0.4751	2.85187	0.5	18.052	18.218	18.4433	19.4768	19.0846	19.8233	20.0082	21.278	21.1683	21.4805	21.6453	1.36043	0.00295133	3.15523	1.00218e-05	K.ADFIRES#SEAQVQK.F	716.034
sp|Q9Y520|PRC2C_HUMAN	S867	Protein PRRC2C OS=Homo sapiens GN=PRRC2C PE=1 SV=4	3	DFIRESSEAQVQK	1	2.331	0.5225	2.86585	0.99999	18.5902	18.9794	18.7083	19.7965	19.4984	20.0806	20.1965	21.3383	21.2515	21.3678	21.5697	1.13368	0.00214285	2.62254	0.000143982	K.ADFIRESS#EAQVQK.F	716.034
sp|Q9Y4W2|LAS1L_HUMAN	S249	Ribosomal biogenesis protein LAS1L OS=Homo sapiens GN=LAS1L PE=1 SV=2	5	DGDSKGSEEVDSH	1	2.617	0.4861	4.09443	0.5	19.2299	18.8553	18.8403	19.1319	18.8842	18.9144	18.3805	18.4614	18.1075	18.3936	18.0391	-0.147397	0.501859	-0.724752	0.0099672	K.ADGDSKGS#EEVDSHCKK.A	569.888
sp|Q9H2P0|ADNP_HUMAN	S607	Activity-dependent neuroprotector homeobox protein OS=Homo sapiens GN=ADNP PE=1 SV=1	3,4,5	ADIPVKSSPQAAV	6	3.179	0.5831	2.10306	0.5	22.8514	22.7547	22.7837	22.2004	22.2222	22.2919	22.3019	22.2996	22.3138	22.2816	22.4981	-0.542484	6.59011e-05	-0.448303	0.000880295	K.ADIPVKS#SPQAAVPYK.K,K.ADIPVKS#SPQAAVPYKK.D,K.VQEKADIPVKS#SPQAAVPYKK.D	559.92838,610.34533,699.65898,699.65961,702.61342,932.5443
sp|Q9H2P0|ADNP_HUMAN	S608	Activity-dependent neuroprotector homeobox protein OS=Homo sapiens GN=ADNP PE=1 SV=1	3,5	DIPVKSSPQAAVP	2	2.812	0.6177	2.27476	0.5	21.6613	21.5745	21.5194	20.8399	20.8523	20.8495	20.956	20.8538	21.0357	20.8582	21.1403	-0.710642	0.000236603	-0.613057	0.000938519	K.ADIPVKSS#PQAAVPYK.K,K.ADIPVKSS#PQAAVPYKK.D	559.92939,813.45834
sp|Q14568|HS902_HUMAN	T109	Putative heat shock protein HSP 90-alpha A2 OS=Homo sapiens GN=HSP90AA2 PE=1 SV=2	2	LINNLGTIAKSGT	1	1.556	0.2982	2.3708	1	18.2851	18.2273	18.1111	18.0534	18.1264	18.4695	18.2365	18.4851	18.5007	18.5535	18.3358	0.0136151	0.901732	0.260944	0.0152714	K.ADLINNLGT#IAK.F	891
sp|P08238|HS90B_HUMAN	T104	Heat shock protein HSP 90-beta OS=Homo sapiens GN=HSP90AB1 PE=1 SV=4	2	LINNLGTIAKSGT	1	1.556	0.2982	2.3708	1	18.2851	18.2273	18.1111	18.0534	18.1264	18.4695	18.2365	18.4851	18.5007	18.5535	18.3358	0.0136151	0.901732	0.260944	0.0152714	K.ADLINNLGT#IAK.F	891
sp|P07900|HS90A_HUMAN	T109	Heat shock protein HSP 90-alpha OS=Homo sapiens GN=HSP90AA1 PE=1 SV=5	2	LINNLGTIAKSGT	1	1.556	0.2982	2.3708	1	18.2851	18.2273	18.1111	18.0534	18.1264	18.4695	18.2365	18.4851	18.5007	18.5535	18.3358	0.0136151	0.901732	0.260944	0.0152714	K.ADLINNLGT#IAK.F	891
sp|Q58FF8|H90B2_HUMAN	T104	Putative heat shock protein HSP 90-beta 2 OS=Homo sapiens GN=HSP90AB2P PE=1 SV=2	2	LINNLGTIAKFQD	1	1.556	0.2982	2.3708	1	18.2851	18.2273	18.1111	18.0534	18.1264	18.4695	18.2365	18.4851	18.5007	18.5535	18.3358	0.0136151	0.901732	0.260944	0.0152714	K.ADLINNLGT#IAK.F	891
sp|Q14568|HS902_HUMAN	S113	Putative heat shock protein HSP 90-alpha A2 OS=Homo sapiens GN=HSP90AA2 PE=1 SV=2	3	LGTIAKSGTKAFM	1	1.923	0.5044	3.5611	0.49872	18.6812	18.6004	18.635	18.63	18.5041	18.6676	18.5824	18.301	18.3519	18.4432	18.417	-0.0428218	0.359678	-0.260576	0.00129526	K.ADLINNLGTIAKS#GTK.A	795.121
sp|P08238|HS90B_HUMAN	S108	Heat shock protein HSP 90-beta OS=Homo sapiens GN=HSP90AB1 PE=1 SV=4	3	LGTIAKSGTKAFM	1	1.923	0.5044	3.5611	0.49872	18.6812	18.6004	18.635	18.63	18.5041	18.6676	18.5824	18.301	18.3519	18.4432	18.417	-0.0428218	0.359678	-0.260576	0.00129526	K.ADLINNLGTIAKS#GTK.A	795.121
sp|P07900|HS90A_HUMAN	S113	Heat shock protein HSP 90-alpha OS=Homo sapiens GN=HSP90AA1 PE=1 SV=5	3	LGTIAKSGTKAFM	1	1.923	0.5044	3.5611	0.49872	18.6812	18.6004	18.635	18.63	18.5041	18.6676	18.5824	18.301	18.3519	18.4432	18.417	-0.0428218	0.359678	-0.260576	0.00129526	K.ADLINNLGTIAKS#GTK.A	795.121
sp|O15397|IPO8_HUMAN	S902:S903	Importin-8 OS=Homo sapiens GN=IPO8 PE=1 SV=2	3,4	EENEEISSDEEET,ENEEISSDEEETN	5	5.964	0.6826	2.76001	1	20.296	20.306	20.0329	19.6635	19.5448	19.8628	19.6578	19.1479	19.5292	19.5681	19.4797	-0.529383	0.00895269	-0.780384	0.0020391	K.ADM*EENEEIS#S#DEEETNVTAQAM*QSNNGR.G	913.10317,913.10342,1217.13574,1217.13577,1217.13581
sp|Q01543|FLI1_HUMAN	S39	Friend leukemia integration 1 transcription factor OS=Homo sapiens GN=FLI1 PE=1 SV=1	3	DMTASGSPDYGQP	1	2.864	0.6767	2.62877	0.99454	20.0527	19.9262	20.0042	20.519	20.4393	20.5368	20.7751	20.3961	20.3799	20.05	20.0729	0.573205	0.00158124	0.230369	0.0881154	K.ADM*TASGS#PDYGQPHK.I	739.339
sp|Q8N111|CEND_HUMAN	S87	Cell cycle exit and neuronal differentiation protein 1 OS=Homo sapiens GN=CEND1 PE=2 SV=1	4,5	APTVPSSPDATPE	2	3.818	0.6755	1.45419	0.5	16.7102	16.6207	16.7508	19.7904	19.8668	20.1007	20.1973	21.3348	21.5056	21.4759	21.4573	3.29493	7.46317e-06	4.74951	7.88346e-09	K.ADPALLNNHSNLKPAPTVPSS#PDATPEPK.G	750.00011,937.24751
sp|P08048|ZFY_HUMAN	S270	Zinc finger Y-chromosomal protein OS=Homo sapiens GN=ZFY PE=1 SV=3	4	TVDIVESEPENDH	2	6.99	0.77	1.80965	1	14.9946	13.4326	13.2991	14.5764	15.243			14.6911	14.4716	13.7077		1.00089	0.216314	0.381332	0.581049	K.ADPGEDDLGGTVDIVES#EPENDHGVELLDQNSSIR.V	1008.45917,1008.45964
sp|P17010|ZFX_HUMAN	S274	Zinc finger X-chromosomal protein OS=Homo sapiens GN=ZFX PE=1 SV=2	4	TVDIVESEPENDH	2	6.99	0.77	1.80965	1	14.9946	13.4326	13.2991	14.5764	15.243			14.6911	14.4716	13.7077		1.00089	0.216314	0.381332	0.581049	K.ADPGEDDLGGTVDIVES#EPENDHGVELLDQNSSIR.V	1008.45917,1008.45964
sp|Q96NT5|PCFT_HUMAN	S458	Proton-coupled folate transporter OS=Homo sapiens GN=SLC46A1 PE=1 SV=1	2,3	FQQFPQSP-----	4	2.356	0.69	2.31775	1	18.6856	18.5936	18.7115	19.9159	19.9141	20.1486	20.0252	19.303	19.4667	19.376	18.7631	1.33739	8.32208e-06	0.563629	0.0346384	K.ADPHLEFQQFPQS#P.-	650.63574,650.63655,975.45061,975.45075
sp|Q7RTV3|ZN367_HUMAN	S310	Zinc finger protein 367 OS=Homo sapiens GN=ZNF367 PE=1 SV=1	3,4	PLEYLQSDEEDDE	3	5.514	0.6968	1.47339	1	20.7347	20.6009	20.6161	20.5346	20.5133	20.5638	20.6491	20.212	20.35	20.2822	20.3806	-0.0853203	0.177399	-0.344326	0.00245007	K.ADQEQQDPLEYLQS#DEEDDEKR.G,K.ADQEQQDPLEYLQS#DEEDDEKRGAQR.R	908.41772,908.41905,1073.48252
sp|Q9H2E6|SEM6A_HUMAN	T757:T761	Semaphorin-6A OS=Homo sapiens GN=SEMA6A PE=1 SV=2	4	DLTALPTPESTPT,LPTPESTPTLQQK	1	3.988	0.3892	2.5451	0.4986	19.4878	19.4211	19.4459	18.3878	18.4851	18.1936	18.4142	19.0222	19.0729	18.9079	18.7902	-1.08145	0.000168911	-0.503306	0.00252003	K.ADQHHLDLTALPT#PEST#PTLQQK.R	790.642
sp|Q9H2E6|SEM6A_HUMAN	T761	Semaphorin-6A OS=Homo sapiens GN=SEMA6A PE=1 SV=2	4	LPTPESTPTLQQK	1	4.276	0.59	4.12763	0.99605	18.5368	18.6409	18.6954	17.5366	18.229	18.1723	18.1899	18.06	18.64	18.2236	18.7954	-0.592406	0.0329039	-0.194614	0.346734	K.ADQHHLDLTALPTPEST#PTLQQK.R	770.649
sp|Q9Y4B5|SOGA2_HUMAN	S1730	Protein SOGA2 OS=Homo sapiens GN=SOGA2 PE=1 SV=5	3	QPNNRTSPGMAQK	1	1.693	0.4625	3.02131	0.5	17.1467	17.4662	17.3003	17.902	17.7543	17.8111	17.8782	17.4089	17.4552	17.4905	17.508	0.532014	0.0188388	0.161264	0.218182	K.ADQPNNRTS#PGM*AQK.G	723.687
sp|Q13427|PPIG_HUMAN	S687	Peptidyl-prolyl cis-trans isomerase G OS=Homo sapiens GN=PPIG PE=1 SV=2	2,3,4	KADRDQSPFSKIK	38	1.719	0.4891	1.52992	1	28.3967	28.4286	28.4603	28.0758	27.9802	28.0165	27.9323	28.2276	28.2552	28.1515	28.1271	-0.427353	0.000106725	-0.238196	0.00146984	K.ADRDQS#PFSK.I,K.ADRDQS#PFSKIK.Q,K.KADRDQS#PFSK.I,R.DQS#PFSK.I,R.DQS#PFSKIK.Q,R.EKKADRDQS#PFSK.I	512.27826,512.27905,512.27917,540.54984,563.61658,563.61667,563.61694,563.61701,563.61724,563.61739,606.34254,606.34274,633.85307,633.85431,673.83872,673.83902,673.83905,673.83948,673.83982,682.70181,682.70209,682.70245,682.70251,682.70289,682.70311,720.39749,720.39765,720.39784,844.80278,844.92103,844.92119,844.92147,844.92175,909.01073,1023.54933,1023.54989,1023.55031,1080.09229
sp|Q9Y388|RBMX2_HUMAN	S185	RNA-binding motif protein, X-linked 2 OS=Homo sapiens GN=RBMX2 PE=1 SV=2	2	VQAEQPSSSSPRR	1	1.649	0.607	3.21604	0.25	14.7973	14.8851	14.9914	15.168	15.158	15.3158	15.3035	15.3408	15.3179	15.3695	15.3018	0.345059	0.00772484	0.441215	0.0115452	K.ADREVQAEQPS#SSSPR.R	1026.98
sp|Q9Y388|RBMX2_HUMAN	S186	RNA-binding motif protein, X-linked 2 OS=Homo sapiens GN=RBMX2 PE=1 SV=2	2,3	QAEQPSSSSPRRK	4	3.614	0.6832	2.13857	0.98301	18.6432	18.7883	18.9071	19.541	19.766	19.56	19.5469	19.9543	19.7261	20.0171	19.9827	0.823896	0.00106109	1.14049	0.000191399	K.ADREVQAEQPSS#SSPR.R,K.EKADREVQAEQPSS#SSPR.R,K.EKEKADREVQAEQPSS#SSPR.R,R.EVQAEQPSS#SSPR.R	570.9326,847.08817,1009.18688,1026.97818
sp|Q9Y388|RBMX2_HUMAN	S188	RNA-binding motif protein, X-linked 2 OS=Homo sapiens GN=RBMX2 PE=1 SV=2	2,3,4,5	EQPSSSSPRRKTV	34	3.416	0.7557	1.68653	1	23.7351	23.824	23.8248	24.0716	24.0112	24.0799	24.1871	24.2774	24.1164	24.2717	24.2064	0.292819	0.00158326	0.423345	0.000308431	K.ADREVQAEQPSSSS#PR.R,K.ADREVQAEQPSSSS#PRR.K,K.EKADREVQAEQPSSSS#PR.R,K.EKEKADREVQAEQPSSSS#PR.R,R.EVQAEQPSSSS#PR.R,R.EVQAEQPSSSS#PRR.K	570.93242,570.93243,570.93361,605.91525,684.98737,684.98755,684.98759,684.98762,684.98767,684.98777,684.9878,684.98795,684.98797,684.98809,684.9881,684.98838,684.98842,684.98855,737.02179,757.14182,757.14211,847.08638,847.08699,847.08717,847.08719,847.08762,847.08769,847.08852,855.89552,855.89647,933.94616,1026.9773,1026.97736,1026.97935
sp|Q5VWN6|F208B_HUMAN	S219	Protein FAM208B OS=Homo sapiens GN=FAM208B PE=1 SV=1	3	LYKADRSPSLSVA	1	2.381	0.4721	2.38254	1	18.5509	18.6545	18.472	18.686	18.6872	18.631	18.6382	18.8445	18.4544	18.4774	18.9163	0.101449	0.187942	0.114014	0.435028	K.ADRS#PSLSVAPQDR.M	603.3
sp|Q5VWN6|F208B_HUMAN	S221	Protein FAM208B OS=Homo sapiens GN=FAM208B PE=1 SV=1	3	KADRSPSLSVAPQ	1	1.716	0.4988	1.90685	0.99994	18.0326	18.569	18.4097	18.9822	18.9342	19.3094	19.7418	19.3101	19.4105	19.6127	19.8111	0.904822	0.0141414	1.19901	0.00403808	K.ADRSPS#LSVAPQDR.M	603.3
sp|Q14151|SAFB2_HUMAN	S287	Scaffold attachment factor B2 OS=Homo sapiens GN=SAFB2 PE=1 SV=1	2,3	QSSKADSLLAVVK	8	2.554	0.6462	0.985925	1	23.9745	23.835	23.8762	23.4026	23.3471	23.4137	23.4358	23.6052	23.8405	23.8135	23.6126	-0.495409	0.00211785	-0.177282	0.0680005	K.ADS#LLAVVK.R,K.ADS#LLAVVKR.E	537.31782,537.31802,727.42346,727.42354,727.4236,727.42376,727.4245,805.47291
sp|Q15424|SAFB1_HUMAN	S288	Scaffold attachment factor B1 OS=Homo sapiens GN=SAFB PE=1 SV=4	2,3	QSSKADSLLAVVK	8	2.554	0.6462	0.985925	1	23.9745	23.835	23.8762	23.4026	23.3471	23.4137	23.4358	23.6052	23.8405	23.8135	23.6126	-0.495409	0.00211785	-0.177282	0.0680005	K.ADS#LLAVVK.R,K.ADS#LLAVVKR.E	537.31782,537.31802,727.42346,727.42354,727.4236,727.42376,727.4245,805.47291
sp|Q96S94|CCNL2_HUMAN	S369	Cyclin-L2 OS=Homo sapiens GN=CCNL2 PE=1 SV=1	2,3,4	KKAKADSPVNGLP	12	2.611	0.6179	1.98615	1	25.3777	25.5276	25.5232	25.5913	25.6848	25.7361	25.882	25.5828	25.4836	25.4812	25.5631	0.24741	0.02497	0.0515439	0.421644	K.ADS#PVNGLPK.G,K.AKADS#PVNGLPK.G	491.7837,491.78377,655.37572,655.37573,655.37575,655.37576,655.37587,768.41298,768.41351,768.41358,768.41386,982.55952
sp|O94921|CDK14_HUMAN	S134	Cyclin-dependent kinase 14 OS=Homo sapiens GN=CDK14 PE=1 SV=3	2,3	KFGKADSYEKLEK	3	2.211	0.5129	2.14419	1	22.565	22.4549	22.6454	23.0142	22.9537	22.9929	23.016	22.7303	22.8555	22.572	22.6508	0.439113	0.0112485	0.147034	0.13324	K.ADS#YEKLEK.L,K.FGKADS#YEKLEK.L	617.33353,804.44957,925.4969
sp|Q7Z417|NUFP2_HUMAN	T606	Nuclear fragile X mental retardation-interacting protein 2 OS=Homo sapiens GN=NUFIP2 PE=1 SV=1	3	DLQKADTSSQGAL	1	2.622	0.3986	2.11993	0.33333	16.9484	17.1478	16.6137	16.0922	16.0727	16.1116	15.8401	15.8143	16.2447	15.8149	15.4649	-0.874108	0.0183809	-1.06858	0.00535027	K.ADT#SSQGALVFLSK.D	654.682
sp|O14686|MLL2_HUMAN	S1854:S1858	Histone-lysine N-methyltransferase MLL2 OS=Homo sapiens GN=MLL2 PE=1 SV=2	4	DGGVKASPVPSDP,KASPVPSDPEKPG	1	2.701	0.4561	2.66837	1	17.7127	17.3944	17.458	16.3618	16.258	16.2908	15.7507	14.976	15.4797	15.8753	14.3862	-1.35634	0.000560088	-2.34242	0.00351879	K.ADTPGPEDGGVKAS#PVPS#DPEKPGTPGEGM*LSSDLDR.I	1132.28
sp|O14686|MLL2_HUMAN	S1854:T1865	Histone-lysine N-methyltransferase MLL2 OS=Homo sapiens GN=MLL2 PE=1 SV=2	4	DGGVKASPVPSDP,DPEKPGTPGEGML	1	2.969	0.3988	1.87299	0.97809	18.224	17.8609	17.9678	16.731	16.8629	16.9947	16.4972	16.4841	17.1013	16.6551	16.5326	-1.2461	0.000536092	-1.3243	0.000688598	K.ADTPGPEDGGVKAS#PVPSDPEKPGT#PGEGM*LSSDLDR.I	1132.29
sp|P52948|NUP98_HUMAN	S1028	Nuclear pore complex protein Nup98-Nup96 OS=Homo sapiens GN=NUP98 PE=1 SV=4	2	TSQEICSPRLPIS	1	1.459	0.573	4.42514	1	20.0954	19.2552	19.3342	18.8608	18.2083	18.4421	17.4954	17.1352	17.0306	16.9606	15.9814	-1.30994	0.0210653	-2.78466	0.000869569	K.ADTSQEICS#PR.L	786.846
sp|Q9H9B1|EHMT1_HUMAN	T652	Histone-lysine N-methyltransferase EHMT1 OS=Homo sapiens GN=EHMT1 PE=1 SV=4	2,3	DTTSTVTPVPGQE	3	3.291	0.6433	2.10597	1	20.1578	20.2156	20.2024	19.7856	19.7476	19.8353	19.8818	20.044	20.2371	19.9829	20.1538	-0.379411	0.000159824	-0.0875099	0.222331	K.ADTTSTVT#PVPGQEK.G,K.ADTTSTVT#PVPGQEKGSALEGR.A	690.35523,913.80153,1035.02985
sp|O60885|BRD4_HUMAN	T298	Bromodomain-containing protein 4 OS=Homo sapiens GN=BRD4 PE=1 SV=2	4	ADTTTPTTIDPIH	1	2.411	0.4757	4.66374	0.19966	16.0593	16.2938	15.976	15.8369	15.7877	15.7317	16.0086	16.018	16.1521	15.7642	15.5746	-0.26845	0.0839377	-0.232436	0.207272	K.ADTTTPT#TIDPIHEPPSLPPEPK.T	748.885
sp|P25440|BRD2_HUMAN	S301	Bromodomain-containing protein 2 OS=Homo sapiens GN=BRD2 PE=1 SV=2	3,4,5	APGSPASPPGSLE	22	5.93	0.7873	1.64829	1	24.2108	24.0628	24.1544	23.5797	23.8942	23.588	23.5897	23.2766	23.366	23.3198	23.2303	-0.479747	0.00393324	-0.844456	0.000137341	K.ADTTTPTPTAILAPGSPAS#PPGSLEPK.A,K.RKADTTTPTPTAILAPGSPAS#PPGSLEPK.A,R.KADTTTPTPTAILAPGSPAS#PPGSLEPK.A	694.779,694.77934,694.7796,694.78027,726.00001,778.90873,868.22195,868.22267,868.22282,868.22292,868.22311,868.22319,868.22368,868.22399,907.24655,907.24769,907.2487,1038.20933,1157.2957,1157.29596,1157.29601,1209.32956
sp|O15014|ZN609_HUMAN	S804	Zinc finger protein 609 OS=Homo sapiens GN=ZNF609 PE=1 SV=2	3,4	FTDNAPSPSIGGS	4	3.978	0.725	2.22918	0.99995	21.576	21.3311	21.5213	21.3348	21.4976	21.445	21.7976	21.0282	21.2834	21.1414	21.2966	0.0425892	0.744698	-0.288749	0.0368923	K.AEADKIYSFTDNAPS#PSIGGSSR.L,K.IYSFTDNAPS#PSIGGSSR.L	722.33928,727.85689,727.85694,970.14036
sp|Q9ULD9|ZN608_HUMAN	S895	Zinc finger protein 608 OS=Homo sapiens GN=ZNF608 PE=1 SV=4	3	FTDNAPSPSIGSA	1	3.31	0.6535	4.18945	0.99604	19.5678	19.1819	19.3498	19.5098	19.3421	19.36	19.462	19.1724	19.5763	19.2036	18.7896	0.0519813	0.696279	-0.181045	0.398354	K.AEADKVYTFTDNAPS#PSIGSASR.L	974.81
sp|Q9P1Y5|CAMP3_HUMAN	S585	Calmodulin-regulated spectrin-associated protein 3 OS=Homo sapiens GN=CAMSAP3 PE=1 SV=2	4	AEAGAGSPTSTPA	1	3.525	0.5004	2.83263	0.99025	15.5887	15.5758	15.4791	14.9358	15.0568	14.9827	14.8185	15.2695	15.5808	15.2694	14.7854	-0.59939	0.000208702	-0.321585	0.14383	K.AEAEAGAGS#PTSTPAPPEALSSEM*SELSAR.L	807.37
sp|Q9P1Y5|CAMP3_HUMAN	T587	Calmodulin-regulated spectrin-associated protein 3 OS=Homo sapiens GN=CAMSAP3 PE=1 SV=2	3	AGAGSPTSTPAPP	1	4.01	0.7092	2.77994	0.49831	13.7885	14.5518	14.3794	14.1354	13.354	13.6588	13.2248	13.74	13.5857	13.858	14.3005	-0.646634	0.0955466	-0.368838	0.260224	K.AEAEAGAGSPT#STPAPPEALSSEM*SELSAR.L	1076.16
sp|Q86V15|CASZ1_HUMAN	S981	Zinc finger protein castor homolog 1 OS=Homo sapiens GN=CASZ1 PE=2 SV=4	3	KAEAEGSPAAEPS	1	3.545	0.6804	3.12207	1	17.6382	17.5347	17.6506	16.6991	16.6233	16.6887	16.4715	16.0409	16.8207	16.4822	16.5003	-0.987186	2.45001e-05	-1.1468	0.00435137	K.AEAEGS#PAAEPSPFLGK.A	732.702
sp|Q52LR7|EPC2_HUMAN	T353	Enhancer of polycomb homolog 2 OS=Homo sapiens GN=EPC2 PE=1 SV=2	3	ITSQQPTPETLPV	1	2.646	0.3651	1.78555	0.99998	17.7704	17.4642	17.3519	16.7722	17.1122	17.0307	17.3597	16.8463	16.8887	16.9209	16.7342	-0.460143	0.0483513	-0.681336	0.0230786	K.AEALITSQQPT#PETLPVINK.S	896.824
sp|Q53F19|CQ085_HUMAN	S25	Uncharacterized protein C17orf85 OS=Homo sapiens GN=C17orf85 PE=1 SV=2	2,3	PALGLPSPEAESG	4	4.049	0.677	2.43374	1	19.6283	19.45	19.4852	19.1766	19.3294	19.4995	19.198	19.2122	19.3824	19.2789	19.0132	-0.220312	0.0629115	-0.299524	0.0260477	K.AEAPAGPALGLPS#PEAESGVDR.G,R.VSVKAEAPAGPALGLPS#PEAESGVDR.G	800.72365,800.72382,1014.86613,1200.58299
sp|Q09666|AHNK_HUMAN	S5110	Neuroblast differentiation-associated protein AHNAK OS=Homo sapiens GN=AHNAK PE=1 SV=2	2,3,4	AEAPLPSPKLEGE	10	2.358	0.6169	1.80438	1	26.3609	25.6655	25.5406	25.5678	25.7959	25.7426	25.3527	24.978	25.134	24.7394	24.7344	-0.240913	0.452527	-0.959192	0.0492535	K.AEAPLPS#PK.L,K.FKAEAPLPS#PK.L	488.78468,488.78477,488.78491,651.37614,651.37655,651.37665,651.37751,651.37785,724.3994,976.56178
sp|Q9P1Y6|PHRF1_HUMAN	S1359:S1360	PHD and RING finger domain-containing protein 1 OS=Homo sapiens GN=PHRF1 PE=1 SV=3	3	EKAEAPSSPDVAP,KAEAPSSPDVAPA	1	2.593	0.668	2.75923	0.98402	18.5985	18.9393	18.6139	18.8274	18.506	18.7531	18.7012	18.2871	18.4036	18.3162	18.2111	-0.0203017	0.885091	-0.412748	0.0518649	K.AEAPS#S#PDVAPAGKEDSPSASGR.V	934.429
sp|Q9P1Y6|PHRF1_HUMAN	S1359	PHD and RING finger domain-containing protein 1 OS=Homo sapiens GN=PHRF1 PE=1 SV=3	3,4	EKAEAPSSPDVAP	2	3.319	0.6833	2.38097	0.99824	20.3531	20.4202	20.3907	20.4823	20.4281	20.6244	20.5653	20.3949	20.5269	20.2455	20.2618	0.137014	0.0442324	-0.0307192	0.680136	K.AEAPS#SPDVAPAGK.E,K.AEAPS#SPDVAPAGKEDSPSASGR.V	612.31508,681.08216
sp|Q9P1Y6|PHRF1_HUMAN	S1359:S1371	PHD and RING finger domain-containing protein 1 OS=Homo sapiens GN=PHRF1 PE=1 SV=3	4	EKAEAPSSPDVAP,PAGKEDSPSASGR	1	3.518	0.6708	3.19118	0.98815	20.3251	20.2675	20.3056	19.9778	19.9404	20.0414	20.203	19.4799	19.8273	19.4241	19.6092	-0.258692	0.017105	-0.714244	0.00337586	K.AEAPS#SPDVAPAGKEDS#PSASGR.V	701.073
sp|Q9P1Y6|PHRF1_HUMAN	S1360:S1371	PHD and RING finger domain-containing protein 1 OS=Homo sapiens GN=PHRF1 PE=1 SV=3	3	KAEAPSSPDVAPA,PAGKEDSPSASGR	2	3.692	0.6853	2.71283	0.49999	21.0214	21.078	20.9705	20.8373	20.7605	20.8355	21.0684	20.441	20.5211	20.2922	20.4108	-0.147869	0.112547	-0.607032	0.000156887	K.AEAPSS#PDVAPAGKEDS#PSASGR.V	934.42867,934.42886
sp|Q9P1Y6|PHRF1_HUMAN	S1360	PHD and RING finger domain-containing protein 1 OS=Homo sapiens GN=PHRF1 PE=1 SV=3	3	KAEAPSSPDVAPA	1	3.256	0.6271	3.21513	0.5	19.7533	19.7267	19.8098	19.8128	19.9221	20.0425	19.8849	19.6348	20.1097	19.7485	19.7147	0.152317	0.0434593	0.0386507	0.742323	K.AEAPSS#PDVAPAGKEDSPSASGR.V	907.773
sp|Q9P1Y6|PHRF1_HUMAN	S1371	PHD and RING finger domain-containing protein 1 OS=Homo sapiens GN=PHRF1 PE=1 SV=3	3,4	PAGKEDSPSASGR	4	4.018	0.7195	2.91013	1	20.9907	21.0314	21.0162	20.8195	20.599	20.7494	20.8018	20.4757	20.7679	20.5087	20.4572	-0.270335	0.0102735	-0.460424	0.00705705	K.AEAPSSPDVAPAGKEDS#PSASGR.V	681.081,681.08153,907.77236,907.77331
sp|P29966|MARCS_HUMAN	T143:S145:T150	Myristoylated alanine-rich C-kinase substrate OS=Homo sapiens GN=MARCKS PE=1 SV=4	3,4	KAEDGATPSPSNE,EDGATPSPSNETP,PSPSNETPKKKKK	3	1.802	0.4517	2.81194	0.4975	20.8561	21.0109	20.8435	21.3269	21.0538	21.1743	20.9457	20.4644	20.4616	20.5318	20.5403	0.221681	0.0752211	-0.403973	0.00917622	K.AEDGAT#PS#PSNET#PKKK.K	729.10822,971.80867,971.80942
sp|P29966|MARCS_HUMAN	T143:S145	Myristoylated alanine-rich C-kinase substrate OS=Homo sapiens GN=MARCKS PE=1 SV=4	2,3,4	KAEDGATPSPSNE,EDGATPSPSNETP	7	2.699	0.7194	1.74719	1	23.2883	23.3286	23.3963	24.0797	23.9948	24.2001	24.3289	23.4896	23.4544	23.2089	23.3943	0.813129	0.000498118	0.0490633	0.519211	K.AEDGAT#PS#PSNETPK.K,K.AEDGAT#PS#PSNETPKK.K,K.AEDGAT#PS#PSNETPKKK.K	619.8038,706.98238,709.11742,826.06894,1059.97017,1059.97044,1238.60022
sp|P29966|MARCS_HUMAN	T143:S147	Myristoylated alanine-rich C-kinase substrate OS=Homo sapiens GN=MARCKS PE=1 SV=4	2	KAEDGATPSPSNE,GATPSPSNETPKK	1	2.223	0.6982	2.78506	0.99744	17.4892	17.8919	17.8044	17.4602	17.1842	17.3967	17.3797	16.7918	17.2037	16.9165	16.8408	-0.373313	0.0723811	-0.790345	0.00648475	K.AEDGAT#PSPS#NETPK.K	1059.97
sp|P29966|MARCS_HUMAN	T143:T150	Myristoylated alanine-rich C-kinase substrate OS=Homo sapiens GN=MARCKS PE=1 SV=4	2,3,4	KAEDGATPSPSNE,PSPSNETPKKKKK	7	2.443	0.6338	2.20757	0.99999	22.8145	22.8712	22.8793	22.1934	22.1372	22.1023	22.4099	21.1987	21.3807	21.2145	21.2004	-0.644305	0.00154783	-1.60641	3.66235e-06	K.AEDGAT#PSPSNET#PK.K,K.AEDGAT#PSPSNET#PKK.K,K.AEDGAT#PSPSNET#PKKK.K	619.80284,706.9828,826.06827,826.06892,945.15332,1059.97023,1059.97031
sp|P29966|MARCS_HUMAN	S145:T150	Myristoylated alanine-rich C-kinase substrate OS=Homo sapiens GN=MARCKS PE=1 SV=4	2,3,4,5	EDGATPSPSNETP,PSPSNETPKKKKK	16	2.571	0.7286	0.442768	1	24.7984	24.8824	24.8314	25.3196	25.1385	25.3192	25.1586	24.4965	24.5285	24.3775	24.2453	0.396561	0.00155338	-0.425457	0.0040891	K.AEDGATPS#PSNET#PK.K,K.AEDGATPS#PSNET#PKK.K,K.AEDGATPS#PSNET#PKKK.K,K.AEDGATPS#PSNET#PKKKK.K	567.49483,619.80336,619.80356,706.98254,709.11616,709.11698,709.11721,826.06811,826.06859,826.0686,945.15341,1059.9699,1059.97016,1064.23931,1238.60031,1238.60193
sp|P29966|MARCS_HUMAN	S145	Myristoylated alanine-rich C-kinase substrate OS=Homo sapiens GN=MARCKS PE=1 SV=4	2,3,4,5	EDGATPSPSNETP	36	3.742	0.7134	1.06497	1	26.0275	26.0997	26.1698	26.6896	26.5437	26.6908	26.961	26.3926	26.4011	26.2073	26.3346	0.622294	0.00254038	0.234905	0.0120812	K.AEDGATPS#PSNETPK.K,K.AEDGATPS#PSNETPKK.K,K.AEDGATPS#PSNETPKKK.K	510.49707,551.50153,599.81117,599.81146,680.32694,680.32713,680.32715,680.32723,680.32738,680.32739,680.32752,680.32757,680.32759,680.32762,689.12461,689.12584,689.12675,689.12703,799.41203,799.41205,799.41237,799.41251,918.49813,918.499,1019.9862,1019.98662,1019.98683,1019.98721,1019.98725,1019.98794,1019.98801,1019.98803,1019.98809,1019.98924,1198.61534
sp|P29966|MARCS_HUMAN	S147	Myristoylated alanine-rich C-kinase substrate OS=Homo sapiens GN=MARCKS PE=1 SV=4	2,4,5	GATPSPSNETPKK	7	2.51	0.7127	2.37801	0.99999	22.4942	22.6436	22.7456	23.4199	23.5611	23.5935	23.7685	23.5024	23.2213	23.4109	23.532	0.957925	0.000302418	0.788863	0.000723522	K.AEDGATPSPS#NETPK.K,K.AEDGATPSPS#NETPKKK.K,K.AEDGATPSPS#NETPKKKK.K	551.50211,622.95284,689.12506,689.12525,778.43862,778.44039,1019.98608
sp|P29966|MARCS_HUMAN	T150	Myristoylated alanine-rich C-kinase substrate OS=Homo sapiens GN=MARCKS PE=1 SV=4	2,3,4,5	PSPSNETPKKKKK	123	4.718	0.7633	1.17284	1	28.0032	28.1537	28.0658	28.4765	28.2977	28.4686	28.5532	27.8649	28.0389	27.812	27.7921	0.374759	0.00293996	-0.197261	0.0392792	K.AEDGATPSPSNET#PK.K,K.AEDGATPSPSNET#PKK.K,K.AEDGATPSPSNET#PKKK.K,K.AEDGATPSPSNET#PKKKK.K	510.49696,551.50208,551.50261,551.50273,599.81089,599.81099,599.81108,599.8111,599.81141,599.81151,599.81161,599.81162,599.81173,599.81174,599.81178,599.81184,599.81231,622.95255,622.95281,622.95285,622.95306,622.95314,622.95316,622.95347,680.32653,680.32662,680.32687,680.32689,680.32693,680.32707,680.32722,680.32739,680.32744,680.32747,680.32751,680.32774,680.32788,680.32804,689.12476,689.12486,…
sp|P07196|NFL_HUMAN	S472	Neurofilament light polypeptide OS=Homo sapiens GN=NEFL PE=1 SV=3	3	AKDEPPSEGEAEE	1	2.918	0.536	2.2699	1	19.5502	19.4783	19.4443	19.4755	19.1228	19.3795	19.3987	19.172	19.6555	19.3045	19.0636	-0.146823	0.152166	-0.192051	0.233707	K.AEEAKDEPPS#EGEAEEEEK.D	957.451
sp|P27824|CALX_HUMAN	S583	Calnexin OS=Homo sapiens GN=CANX PE=1 SV=2	2,3,4,5	DEILNRSPRNRKP	70	2.816	0.6907	1.25408	1	30.2535	30.3232	30.2443	30.6782	30.6365	30.7655	30.8228	30.4695	30.3598	30.4459	30.4339	0.45208	0.000374612	0.153604	0.00763811	K.AEEDEILNRS#PR.N,K.SDAEEDGGTVSQEEEDRKPKAEEDEILNRS#PR.N,R.KPKAEEDEILNRS#PR.N	579.94853,579.9486,579.94862,579.94863,579.94864,579.94866,579.94869,579.94871,579.94877,579.94881,579.94884,579.94885,579.94886,579.94892,579.94893,579.94897,579.94901,579.94904,579.94905,579.94909,579.94912,579.94916,579.94919,579.94926,579.94941,579.94948,579.9495,579.94951,579.94952,579.94957,579.94962,579.94972,579.94979,638.10444,638.1051,638.10549,850.47072,869.41868,869.41882,869.41883,86…
sp|O43719|HTSF1_HUMAN	S676	HIV Tat-specific factor 1 OS=Homo sapiens GN=HTATSF1 PE=1 SV=1	3,4,5	EKLFEESDDKEDE	16	5.516	0.7154	0.978588	1	24.5589	24.3334	24.4034	23.907	23.7275	23.8491	23.9224	23.8177	24.0268	23.8262	23.7572	-0.580348	0.00263712	-0.574894	0.00193272	K.AEEGDADEKLFEES#DDKEDEDADGK.E,K.AEEGDADEKLFEES#DDKEDEDADGKEVEDADEK.L,K.LFEES#DDKEDEDADGK.E,K.LFEES#DDKEDEDADGKEVEDADEK.L	751.55389,757.35268,870.40546,870.40609,939.19102,939.19132,939.19146,939.19192,939.19251,939.19358,946.43938,946.43952,986.2597,986.26123,986.26142,1232.57604
sp|Q04726|TLE3_HUMAN	S234	Transducin-like enhancer protein 3 OS=Homo sapiens GN=TLE3 PE=1 SV=2	5	KAEEKDSLSRYDS	1	2.756	0.562	3.93556	0.94598	17.6262	17.7512	17.7548	17.5027	17.6344	17.8085	17.5069	17.8606	18.1462	18.1571	18.0002	-0.0976122	0.299103	0.330294	0.0114594	K.AEEKDS#LSRYDSDGDKSDDLVVDVSNEDPATPR.V	879.222
sp|Q9UK58|CCNL1_HUMAN	S352:S355	Cyclin-L1 OS=Homo sapiens GN=CCNL1 PE=1 SV=1	2,3,4	VKAEEKSPISINV,EEKSPISINVKTV	5	2.058	0.5415	2.79721	1	22.8601	22.9036	22.94	22.9454	22.8317	23.0551	23.0401	23.4762	23.4562	23.5404	23.5964	0.0668603	0.300889	0.616063	2.14777e-05	K.AEEKS#PIS#INVK.T,R.EVKAEEKS#PIS#INVK.T	687.63271,721.38477,721.38509,721.38537,1081.57407
sp|P51531|SMCA2_HUMAN	S588	Probable global transcription activator SNF2L2 OS=Homo sapiens GN=SMARCA2 PE=1 SV=2	4	EPIDESSQMSDLP	1	3.565	0.5865	1.86149	0.33332	15.3251	15.7546	15.5667	15.2959	15.5682	15.4933	15.1693	15.3296	15.448	15.5359	15.2381	-0.16713	0.339696	-0.160899	0.332578	K.AEENAEGGESALGPDGEPIDESS#QM*SDLPVKVTHTETGK.V	1199.57
sp|Q15459|SF3A1_HUMAN	S359	Splicing factor 3A subunit 1 OS=Homo sapiens GN=SF3A1 PE=1 SV=1	4	QDMDEGSDDEEEG	3	7.872	0.7774	2.5582	1	19.9689	19.9049	19.7136	19.341	19.1744	18.9342	19.1627	18.5816	19.034	18.8669	18.3681	-0.709367	0.00160784	-1.1498	0.00168513	K.AEEPPSQLDQDTQVQDM*DEGS#DDEEEGQK.V	951.65239,951.65265,951.65309
sp|Q6WCQ1|MPRIP_HUMAN	S292:S294	Myosin phosphatase Rho-interacting protein OS=Homo sapiens GN=MPRIP PE=1 SV=3	3	PPLSPPSPSTPNH,LSPPSPSTPNHRR	1	1.263	0.266	2.93463	0.24996	17.8092	17.9186	17.8769	17.1052	17.5025	17.253	17.4025	17.472	17.1793	17.5117	16.6791	-0.552416	0.00481495	-0.657672	0.0398056	K.AEEQQLPPPLSPPS#PS#TPNHRR.S	942.115
sp|Q6WCQ1|MPRIP_HUMAN	S292	Myosin phosphatase Rho-interacting protein OS=Homo sapiens GN=MPRIP PE=1 SV=3	3	PPLSPPSPSTPNH	1	3.502	0.7096	4.00166	0.49893	17.4287	17.3528	17.221	17.2856	17.2936	17.2323	17.3309	17.0788	17.0633	17.3051	16.8928	-0.0485946	0.513897	-0.249202	0.062886	K.AEEQQLPPPLSPPS#PSTPNHR.R	863.425
sp|Q4LE39|ARI4B_HUMAN	S1029	AT-rich interactive domain-containing protein 4B OS=Homo sapiens GN=ARID4B PE=1 SV=2	3,4	PPTTPESPSSVTV	7	5.141	0.7016	1.56318	0.99062	20.0862	20.1198	20.0093	20.2016	20.4668	20.2548	20.2749	20.1926	20.4224	20.3774	20.3556	0.227736	0.021865	0.26523	0.0075082	K.AEFPSSGSNSVLNTPPTTPES#PSSVTVTEGSR.Q,R.KAEFPSSGSNSVLNTPPTTPES#PSSVTVTEGSR.Q	882.91698,882.91773,972.23122,972.23231,972.23293,1176.88781,1176.88806
sp|Q4LE39|ARI4B_HUMAN	S1031	AT-rich interactive domain-containing protein 4B OS=Homo sapiens GN=ARID4B PE=1 SV=2	3	TTPESPSSVTVTE	1	4.088	0.6825	1.80788	0.33253	14.3036	14.6734	14.3318	14.6227	15.0031	15.0054	14.6534	14.8475	15.0881	14.8822	14.8265	0.384863	0.0654688	0.474776	0.0372316	K.AEFPSSGSNSVLNTPPTTPESPS#SVTVTEGSR.Q	1176.89
sp|P80723|BASP1_HUMAN	T31:T36	Brain acid soluble protein 1 OS=Homo sapiens GN=BASP1 PE=1 SV=2	4	KAEGAATEEEGTP,ATEEEGTPKESEP	1	2.892	0.5218	1.80795	0.98598	15.9367	16.4091	15.9754	16.5228	16.5974	16.908	17.082	16.8438	16.9911	16.8389	16.8247	0.670491	0.0243291	0.767532	0.0301793	K.AEGAAT#EEEGT#PKESEPQAAAEPAEAK.E	887.167
sp|P80723|BASP1_HUMAN	T31	Brain acid soluble protein 1 OS=Homo sapiens GN=BASP1 PE=1 SV=2	2,3,4	KAEGAATEEEGTP	4	5.449	0.7431	2.88753	1	20.1277	20.1724	20.1545	20.6834	21.1369	20.8715	20.8565	21.0309	21.1278	21.2205	21.224	0.735534	0.00384974	0.999252	8.80198e-05	K.AEGAAT#EEEGTPK.E,K.AEGAAT#EEEGTPKESEPQAAAEPAEAK.E,K.DKKAEGAAT#EEEGTPK.E	665.10866,867.17464,914.43862,1155.89683
sp|P80723|BASP1_HUMAN	S40	Brain acid soluble protein 1 OS=Homo sapiens GN=BASP1 PE=1 SV=2	3	EGTPKESEPQAAA	1	5.088	0.6891	3.33278	0.5	17.0282	16.6322	17.0716	16.9966	16.7412	16.9197	17.1682	17.3929	17.487	17.2754	17.1516	0.045781	0.797426	0.416089	0.0755651	K.AEGAATEEEGTPKES#EPQAAAEPAEAK.E	1155.9
sp|Q9NYF8|BCLF1_HUMAN	S177	Bcl-2-associated transcription factor 1 OS=Homo sapiens GN=BCLAF1 PE=1 SV=2	2,3,4,5	GEPQEESPLKSKS	69	4.336	0.6813	1.99904	1	28.5534	28.5997	28.6494	28.8578	28.8586	28.8291	28.9246	28.6907	28.6799	28.6126	28.647	0.266663	0.00155421	0.0567095	0.168164	K.AEGEPQEES#PLK.S,K.AEGEPQEES#PLKSK.S,K.KAEGEPQEES#PLK.S,K.KAEGEPQEES#PLKSK.S,K.QTKKAEGEPQEES#PLKSK.S	531.49634,531.49638,531.49649,531.4965,531.49655,531.49656,531.49659,531.49672,553.04644,553.0468,574.80474,574.80506,617.97356,617.97447,664.11839,664.11848,664.11859,664.11868,664.11869,664.11871,664.11881,664.11888,664.11893,664.11895,664.11896,664.11897,664.11902,664.11912,664.11924,664.11926,664.11934,664.11937,664.11962,737.05953,737.05956,737.05962,737.05964,737.05975,766.07002,766.0702,76…
sp|Q9P2D1|CHD7_HUMAN	S2956	Chromodomain-helicase-DNA-binding protein 7 OS=Homo sapiens GN=CHD7 PE=1 SV=3	3	GETLEGSDAEESL	1	1.814	0.2387	2.3444	0.99165	17.674	17.3572	17.2034	16.5286	16.7853	16.8054	16.0667	16.762	16.7534	16.8531	16.2322	-0.865029	0.0112054	-0.761347	0.0128054	K.AEGGPFKDGETLEGS#DAEESLDK.T	1050.17
sp|Q9NVI7|ATD3A_HUMAN	S634	ATPase family AAA domain-containing protein 3A OS=Homo sapiens GN=ATAD3A PE=1 SV=2	2	GDEPSPS------	1	1.166	0.4623	4.19726	0.99998	18.3584	18.7063	18.5344	19.5272	19.5833	19.5314	19.3204	19.2092	18.9262	19.0688	18.8829	0.957547	0.00254066	0.488749	0.0174431	K.AEGPGRGDEPSPS#.-	782.842
sp|Q9P2E9|RRBP1_HUMAN	S583	Ribosome-binding protein 1 OS=Homo sapiens GN=RRBP1 PE=1 SV=4	3,4,5	GKKAEGSPNQGKK	3	3.135	0.6421	1.6302	1	18.467	19.0163	18.9906	20.6857	23.9926	21.2563	22.3762	22.4585	20.588	22.46	22.2529	3.25307	0.01794	3.11522	0.00344581	K.AEGS#PNQGKKADAAANQGK.K,K.AEGS#PNQGKKADAAANQGKK.T	639.96131,710.38632,946.8446
sp|Q9P2E9|RRBP1_HUMAN	S573:S583	Ribosome-binding protein 1 OS=Homo sapiens GN=RRBP1 PE=1 SV=4	3,4	GKKAEGSPSEGKK,GKKAEGSPNQGKK	5	2.399	0.5236	2.56549	0.98104	20.9431	21.2046	21.3156	22.9257	22.6519	23.1184	23.4081	23.1691	22.6307	22.9827	23.2824	1.87161	0.000229811	1.86184	0.000148971	K.AEGS#PSEGKKAEGS#PNQGK.K,K.AEGS#PSEGKKAEGS#PNQGKK.A,K.KAEGS#PSEGKKAEGS#PNQGK.K	734.37142,823.6868,823.68718,823.68726,978.82837
sp|Q9P2E9|RRBP1_HUMAN	S573	Ribosome-binding protein 1 OS=Homo sapiens GN=RRBP1 PE=1 SV=4	3,4	GKKAEGSPSEGKK	5	3.069	0.6128	1.47429	0.5	20.7436	21.0542	21.0756	22.7336	22.8009	22.8463	23.0371	23.0538	22.5172	22.937	23.1558	1.89669	0.000290983	1.95813	0.000106437	K.AEGS#PSEGKKAEGSPNQGK.K,K.AEGS#PSEGKKAEGSPNQGKK.A,K.KAEGS#PSEGKKAEGSPNQGK.K	714.38156,714.38206,803.69613,803.69647,952.17404
sp|Q9NZB2|F120A_HUMAN	S513	Constitutive coactivator of PPAR-gamma-like protein 1 OS=Homo sapiens GN=FAM120A PE=1 SV=2	3	STASSGSQLAEGK	1	3.216	0.4583	4.04718	1	19.3323	19.4524	19.3763	18.9389	18.9546	18.8868	18.9907	18.9761	19.23	19.002	18.8766	-0.444234	0.00086677	-0.365806	0.0103845	K.AEGSSTASSGS#QLAEGK.G	702.341
sp|Q9Y3Q8|T22D4_HUMAN	S190	TSC22 domain family protein 4 OS=Homo sapiens GN=TSC22D4 PE=1 SV=2	4	PPLSASSPQQRPP	2	2.384	0.6401	1.6192	0.49999	21.2808	21.2935	21.2309	21.4526	21.4808	21.5587	21.6813	21.4807	21.4234	21.4286	21.3383	0.274918	0.00845687	0.149345	0.00890632	K.AEKPPLSASS#PQQRPPEPETGESAGTSR.A	858.17976,858.18036
sp|Q5TAX3|TUT4_HUMAN	S131:S134	Terminal uridylyltransferase 4 OS=Homo sapiens GN=ZCCHC11 PE=1 SV=3	4,5	QAKAEKSPKSPNS,AEKSPKSPNSVKA	2	1.81	0.4431	2.54038	0.99995	21.832	21.8667	21.9445	21.5495	21.5603	21.476	21.245	21.5903	21.5427	21.7052	21.7101	-0.423394	0.00584161	-0.243993	0.00606504	K.AEKS#PKS#PNSVKAEK.A	581.92782,727.15686
sp|Q5TAX3|TUT4_HUMAN	S134	Terminal uridylyltransferase 4 OS=Homo sapiens GN=ZCCHC11 PE=1 SV=3	3,4	AEKSPKSPNSVKA	2	1.236	0.2666	3.22679	0.99991	22.8008	23.329	23.1976	23.3199	23.2733	23.4086	23.3363	23.6004	23.4691	23.5456	23.9928	0.225391	0.290131	0.542836	0.0515135	K.AEKSPKS#PNSVK.A,K.SPKS#PNSVKAEK.A	567.83199,756.77285
sp|P09874|PARP1_HUMAN	T109	Poly [ADP-ribose] polymerase 1 OS=Homo sapiens GN=PARP1 PE=1 SV=4	3	GSKAEKTLGDFAA	1	2.433	0.5393	3.34313	1	15.2395	15.6994	15.5683	16.2422	16.0898	15.8991	16.2141	16.0412	16.0002	15.9982	16.2909	0.60887	0.026022	0.580207	0.0316638	K.AEKT#LGDFAAEYAK.S	761.072
sp|Q14542|S29A2_HUMAN	S252	Equilibrative nucleoside transporter 2 OS=Homo sapiens GN=SLC29A2 PE=1 SV=3	2,3	ENGIPSSPQKVAL	3	3.399	0.6014	3.38653	0.99999	22.7885	22.8297	22.8925	20.6605	20.707	20.2862	20.2772	20.4385	20.472	19.9653	20.4191	-2.35421	0.000130678	-2.51319	0.000120408	K.AELLQSDENGIPSS#PQK.V	784.39854,784.39872,1176.09445
sp|Q14247|SRC8_HUMAN	S432	Src substrate cortactin OS=Homo sapiens GN=CTTN PE=1 SV=2	3	SFKAELSYRGPVS	2	2.54	0.6461	2.53712	0.99563	18.9111	18.2113	18.5377	19.3079	19.0874	19.632	19.8396	20.5252	20.8236	20.8823	21.1219	0.913337	0.0223278	2.28487	0.0013123	K.AELS#YRGPVSGTEPEPVYSM*EAADYR.E	1067.15173,1067.15189
sp|Q14247|SRC8_HUMAN	Y433	Src substrate cortactin OS=Homo sapiens GN=CTTN PE=1 SV=2	4	FKAELSYRGPVSG	1	2.83	0.6	2.74028	0.5	15.6485	15.574	15.1715	16.448	16.4244	16.8231	16.9234	17.4968	17.7514	18.0372	18.0579	1.19003	0.00260614	2.37115	0.000132984	K.AELSY#RGPVSGTEPEPVYSM*EAADYR.E	800.616
sp|Q8IXS6|PALM2_HUMAN	S318	Paralemmin-2 OS=Homo sapiens GN=PALM2 PE=1 SV=3	4	DEDDEKSLREKTV	1	1.883	0.3622	3.07218	1	17.7952	17.5504	17.5945	16.8479	17.0329	16.9264	16.8768	16.9684	17.2343	17.1517	16.9701	-0.725716	0.00283556	-0.565606	0.00340539	K.AELVLIDEDDEKS#LREK.T	693.126
sp|P08069|IGF1R_HUMAN	S1339	Insulin-like growth factor 1 receptor OS=Homo sapiens GN=IGF1R PE=1 SV=1	3	VLVLRASFDERQP	1	1.822	0.4726	3.24286	1	17.1493	17.1873	16.6428	15.8408	16.0111	16.6572	16.6115	16.801	17.1141	17.3057	16.7235	-0.712937	0.0470218	-0.00704406	0.976163	K.AENGPGPGVLVLRAS#FDER.Q	765.054
sp|A6NGB9|WIPF3_HUMAN	S281	WAS/WASL-interacting protein family member 3 OS=Homo sapiens GN=WIPF3 PE=2 SV=3	3,4	LKAEPASPAQDAQ	2	4.456	0.7998	3.42448	1	16.8834	16.6488	16.6347	15.8926	16.114	15.9313	15.7456	15.7273	15.9375	16.2143	15.7671	-0.80141	0.00104514	-0.810767	0.00204163	K.AEPAS#PAQDAQEPPAPPPPLPPYASCSPR.A	826.8913,1102.18585
sp|P11474|ERR1_HUMAN	S19	Steroid hormone receptor ERR1 OS=Homo sapiens GN=ESRRA PE=1 SV=3	3,4	IKAEPASPDSPKG	2	3.029	0.6991	2.84478	0.99997	19.3497	19.3128	19.1281	18.9607	18.9519	19.2086	19.1531	18.8216	19.0981	18.8232	18.8676	-0.194983	0.0988429	-0.360912	0.0141608	K.AEPAS#PDSPKGSSETETEPPVALAPGPAPTR.C	896.19732,1194.59377
sp|P11474|ERR1_HUMAN	S22	Steroid hormone receptor ERR1 OS=Homo sapiens GN=ESRRA PE=1 SV=3	3,4	EPASPDSPKGSSE	2	3.785	0.6572	2.81128	0.99996	19.9505	19.7932	19.609	19.9979	19.7221	20.0582	19.9863	20.1925	20.3865	20.0849	19.9449	0.15688	0.27281	0.367958	0.0452473	K.AEPASPDS#PKGSSETETEPPVALAPGPAPTR.C	896.19696,1194.59405
sp|P11474|ERR1_HUMAN	S27	Steroid hormone receptor ERR1 OS=Homo sapiens GN=ESRRA PE=1 SV=3	4	DSPKGSSETETEP	1	3.286	0.5475	3.08209	0.19964	20.6352	20.566	20.6014	19.9674	19.841	19.8943	20.1147	19.181	19.5182	19.1168	19.3508	-0.64655	0.000790324	-1.30922	0.000461735	K.AEPASPDSPKGSS#ETETEPPVALAPGPAPTR.C	896.197
sp|O14964|HGS_HUMAN	S310	Hepatocyte growth factor-regulated tyrosine kinase substrate OS=Homo sapiens GN=HGS PE=1 SV=1	4	ASSLYSSPVNSSA	1	6.603	0.3323	3.20058	0.98698	16.0936	15.5909	16.0319	15.704	16.0076	16.1101	16.3079	15.3198	15.5572	15.995	15.6114	0.126912	0.562841	-0.284651	0.241519	K.AEPM*PSASSAPPASSLYSS#PVNSSAPLAEDIDPELAR.Y	1009.98
sp|Q86UE8|TLK2_HUMAN	T72	Serine/threonine-protein kinase tousled-like 2 OS=Homo sapiens GN=TLK2 PE=1 SV=2	3,4,5	KAEPYETSQGKGT	6	2.35	0.5177	2.70721	0.5	23.4192	23.454	23.5188	23.1681	23.4123	23.2122	23.3654	23.4719	23.5345	23.465	23.562	-0.174505	0.0529357	0.0443871	0.29978	K.AEPYET#SQGKGTPR.G,K.RKAEPYET#SQGKGTPR.G,R.KAEPYET#SQGKGTPR.G	515.28122,604.82484,643.84946,643.84996,687.01106,806.09612
sp|Q9BZ29|DOCK9_HUMAN	S927	Dedicator of cytokinesis protein 9 OS=Homo sapiens GN=DOCK9 PE=1 SV=2	2,3,4	AEPYVASEYKTVH	4	3.139	0.4814	1.97667	0.99999	21.0731	21.0909	21.279	21.8198	21.6095	21.4319	21.4139	21.2103	21.4132	21.3898	21.9717	0.421111	0.0152763	0.348576	0.123099	K.AEPYVAS#EYK.T,K.AEPYVAS#EYKTVHEELTK.S,K.YAYKAEPYVAS#EYK.T	716.12721,817.09188,847.92278,847.92317
sp|Q9BZ29|DOCK9_HUMAN	Y929	Dedicator of cytokinesis protein 9 OS=Homo sapiens GN=DOCK9 PE=1 SV=2	4	PYVASEYKTVHEE	1	2.538	0.407	3.95017	0.25	17.5282	17.6822	17.8244	18.1995	18.1667	18.0119	18.044	17.9823	18.1268	18.1219	18.4887	0.42725	0.0197665	0.501648	0.0149883	K.AEPYVASEY#KTVHEELTK.S	716.126
sp|Q9UGP5|DPOLL_HUMAN	T173	DNA polymerase lambda OS=Homo sapiens GN=POLL PE=1 SV=1	4	SPPPPPTRPVSPP	1	2.605	0.5094	2.51763	0.5	15.8643	15.6298	15.7481	14.6374	14.8645	14.6539	14.5619	14.5103	15.2144	14.8961	14.5189	-1.06794	0.00013176	-0.96247	0.00664718	K.AEQDASIPPGTHEALLQTALSPPPPPT#RPVSPPQK.A	1041.55
sp|P49454|CENPF_HUMAN	S876	Centromere protein F OS=Homo sapiens GN=CENPF PE=1 SV=2	3	AEQMHQSFVAETS	1	2.098	0.6263	2.89325	1	18.6754	19.0238	18.9446	19.5489	19.7975	19.7343	19.6236	19.3779	18.9602	19.2499	19.186	0.794809	0.00616154	0.312252	0.0797209	K.AEQM*HQS#FVAETSQR.I	691.978
sp|Q2M1K9|ZN423_HUMAN	S604:S608:S613	Zinc finger protein 423 OS=Homo sapiens GN=ZNF423 PE=1 SV=1	3	KSKAEQSPVSSDV,EQSPVSSDVEVSS,SSDVEVSSPKRQR	1	2.206	0.529	2.98841	0.25	18.3526	18.2863	18.2357	17.6643	17.6537	17.4935	17.2793	17.8122	17.9752	17.8738	17.626	-0.768821	0.00165407	-0.469731	0.003947	K.AEQS#PVSS#DVEVS#SPKR.Q	834.042
sp|Q2M1K9|ZN423_HUMAN	S607:S613	Zinc finger protein 423 OS=Homo sapiens GN=ZNF423 PE=1 SV=1	3	AEQSPVSSDVEVS,SSDVEVSSPKRQR	1	1.961	0.563	2.52934	0.24938	18.6202	18.4723	18.5672	18.5352	18.3254	18.521	18.2682	19.306	19.4253	19.3555	19.2881	-0.140751	0.143637	0.790527	0.000146786	K.AEQSPVS#SDVEVS#SPKR.Q	807.387
sp|Q9NP71|MLXPL_HUMAN	S602	Carbohydrate-responsive element-binding protein OS=Homo sapiens GN=MLXIPL PE=1 SV=1	2,3	PKAERLSPPAPSG	3	1.829	0.3412	1.56187	1	21.2903	21.1904	21.2585	20.0528	20.0565	19.8405	20.197	20.8586	20.8731	20.8105	20.9298	-1.20969	0.000128633	-0.37838	0.000387297	K.AERLS#PPAPSGSER.R	588.29294,588.29348,881.93585
sp|Q9BY89|K1671_HUMAN	T1713	Uncharacterized protein KIAA1671 OS=Homo sapiens GN=KIAA1671 PE=1 SV=2	3,4	ASKAERTPVSHPQ	2	2.361	0.5146	2.84244	1	19.2617	19.3495	19.2595	20.0508	20.0012	20.1527	20.2691	19.3695	19.2573	19.1497	19.2417	0.828228	0.000156409	-0.0356718	0.538777	K.AERT#PVSHPQR.M	397.45432,529.60341
sp|O75691|UTP20_HUMAN	S2601	Small subunit processome component 20 homolog OS=Homo sapiens GN=UTP20 PE=1 SV=3	2,3	ADEKAESDGEEKE	2	1.562	0.477	3.3638	1	20.204	20.1441	20.1285	19.583	19.7018	19.7209	19.7714	19.6074	19.6078	19.4499	19.6026	-0.464617	0.000270389	-0.591975	8.07771e-05	K.AES#DGEEKEEVK.E	706.3564,1059.03099
sp|P34932|HSP74_HUMAN	S546	Heat shock 70 kDa protein 4 OS=Homo sapiens GN=HSPA4 PE=1 SV=4	2	AENKAESEEMETS	1	2.743	0.6511	3.48317	1	17.4945	17.513	17.3651	17.0243	16.8725	16.9946	16.9095	16.8676	17.1358	16.876	16.3624	-0.50728	0.000886951	-0.647068	0.0237776	K.AES#EEM*ETSQAGSK.D	1019.45
sp|Q9UKV3|ACINU_HUMAN	S490	Apoptotic chromatin condensation inducer in the nucleus OS=Homo sapiens GN=ACIN1 PE=1 SV=2	3,4	SDTKAESPAEKVP	3	3.21	0.5	2.47355	1	19.0451	18.8936	18.9004	18.3857	18.4819	18.4688	18.4554	18.3384	18.7846	18.4265	18.2581	-0.498425	0.0037098	-0.494478	0.0173609	K.AES#PAEKVPEESVLPLVQK.S	705.14389,705.14416,939.85636
sp|P28360|MSX1_HUMAN	S130	Homeobox protein MSX-1 OS=Homo sapiens GN=MSX1 PE=1 SV=2	2,3	ALVKAESPEKPER	2	1.906	0.4525	1.96632	1	21.3093	21.6122	21.4764	20.7461	20.614	20.7139	20.6876	20.7454	21.1668	20.8577	20.9488	-0.775583	0.00756123	-0.536288	0.00842452	K.AES#PEKPER.T	527.60667,790.90557
sp|Q9Y343|SNX24_HUMAN	S116	Sorting nexin-24 OS=Homo sapiens GN=SNX24 PE=1 SV=1	2,3	KAESCGSFDETES	2	3.549	0.7251	1.8301	1	20.7721	19.9868	20.2205	20.9153	20.2166	20.4978	19.7902	19.5207	19.3678	19.4175	18.9574	0.0284816	0.93508	-1.01068	0.0291393	K.AESCGS#FDETESEESSK.L	806.34017,1209.00634
sp|Q9NSI6|BRWD1_HUMAN	S1793	Bromodomain and WD repeat-containing protein 1 OS=Homo sapiens GN=BRWD1 PE=1 SV=4	2,3,4	ISEEADSEPGRSG	5	2.458	0.6767	2.06322	1	20.7558	20.8029	20.9918	21.823	21.8571	21.9501	22.4353	22.2534	22.1571	22.2156	22.3595	1.16618	0.00137965	1.39622	0.000236881	K.AESISEEADS#EPGR.S,K.AESISEEADS#EPGRSGGR.K,K.LKAESISEEADS#EPGR.S,K.LKAESISEEADS#EPGRSGGR.K	654.07669,714.98678,752.70778,871.76667,893.38881
sp|Q9C0D5|TANC1_HUMAN	S313	Protein TANC1 OS=Homo sapiens GN=TANC1 PE=1 SV=3	4	IMPRPNSVAATSS	1	5.571	0.3608	2.81025	1	17.9562	17.5239	17.6453	17.6264	17.5517	17.9822	17.8154	17.4033	17.7759	17.3934	17.6989	0.0354567	0.836483	-0.140599	0.434428	K.AESSAGDGPVPYSQGSSSLIM*PRPNS#VAATSSTK.L	973.475
sp|Q5T8D3|ACBD5_HUMAN	S196:S200	Acyl-CoA-binding domain-containing protein 5 OS=Homo sapiens GN=ACBD5 PE=1 SV=1	3,4	KAESSDSGAESEE,SDSGAESEEEEAQ	4	3.987	0.6985	2.67605	0.99966	20.4243	20.3535	20.4663	20.8424	20.7357	20.8597	20.7596	20.3328	20.6983	20.4819	20.3588	0.384645	0.000518092	0.0532511	0.585473	K.AESSDS#GAES#EEEEAQEEVK.G,K.AESSDS#GAES#EEEEAQEEVKGAEQSDNDKK.M	920.04389,1072.98406,1072.98519,1072.98541
sp|Q5T8D3|ACBD5_HUMAN	S200	Acyl-CoA-binding domain-containing protein 5 OS=Homo sapiens GN=ACBD5 PE=1 SV=1	4,5	SDSGAESEEEEAQ	2	6.796	0.799	2.32774	1	20.0752	20.1535	20.1362	21.084	20.7482	21.4243	21.2372	22.1458	22.3468	22.3296	22.2581	1.00178	0.00523366	2.14846	7.60185e-07	K.AESSDSGAES#EEEEAQEEVKGAEQSDNDKK.M	842.59534,1052.99425
sp|P46821|MAP1B_HUMAN	T948	Microtubule-associated protein 1B OS=Homo sapiens GN=MAP1B PE=1 SV=2	3	YEEKAETEEAEEP	1	4.312	0.773	4.03582	1	18.4337	17.7666	17.8153	19.0989	18.4241	18.6809	18.1171	17.508	17.7537	17.8398	17.0048	0.575007	0.115535	-0.478643	0.160813	K.AET#EEAEEPEEDGEEHVCVSASK.H	1033.78
sp|P18858|DNLI1_HUMAN	T195	DNA ligase 1 OS=Homo sapiens GN=LIG1 PE=1 SV=1	2,3,4,5	KTSKAETPTESVS	19	4.299	0.7357	1.8141	1	23.6286	23.6067	23.6382	23.8432	23.7294	23.9382	24.0993	23.7884	24.0475	23.7553	23.8327	0.278018	0.0370274	0.231529	0.0375359	K.AET#PTESVSEPEVATK.Q,K.AET#PTESVSEPEVATKQELQEEEEQTKPPR.R,K.TSKAET#PTESVSEPEVATK.Q,K.TSKAET#PTESVSEPEVATKQELQEEEEQTKPPR.R	738.368,738.36848,738.36871,920.14683,920.14745,920.14751,920.14756,920.148,920.14836,920.14837,920.14853,942.68809,1041.77333,1041.77413,1107.04883,1107.04893,1107.04913,1107.04922,1178.10873
sp|Q9NUA8|ZBT40_HUMAN	S190	Zinc finger and BTB domain-containing protein 40 OS=Homo sapiens GN=ZBTB40 PE=1 SV=4	3	QEMSVNSPTAQES	1	5.118	0.7874	3.60008	0.99679	16.1335	16.1708	16.0274	15.2367	15.3197	15.2678	14.9887	14.807	14.9281	14.8745	14.9024	-0.907324	0.000205955	-1.23256	5.58511e-05	K.AETEEAAHSVSQEM*SVNS#PTAQESQR.N	1043.46
sp|P18858|DNLI1_HUMAN	S201	DNA ligase 1 OS=Homo sapiens GN=LIG1 PE=1 SV=1	2,3,4,5	TPTESVSEPEVAT	6	3.037	0.6405	2.14486	1	22.0386	21.9447	22.177	22.7264	22.6025	22.9183	22.9523	22.6655	22.8721	22.7467	22.7184	0.746453	0.000913394	0.69727	0.00152024	K.AETPTESVS#EPEVATK.Q,K.AETPTESVS#EPEVATKQELQEEEEQTKPPR.R,K.TSKAETPTESVS#EPEVATKQELQEEEEQTKPPR.R	738.36831,833.62072,1041.77416,1041.77423,1107.04914,1178.10779
sp|P51608|MECP2_HUMAN	S80	Methyl-CpG-binding protein 2 OS=Homo sapiens GN=MECP2 PE=1 SV=1	2,3	VPEASASPKQRRS	3	4.821	0.7431	0.741586	1	20.553	20.6645	20.6081	20.4035	20.2445	20.3304	20.2991	20.4171	20.4613	20.3061	20.2368	-0.289164	0.00170004	-0.253225	0.00972199	K.AETSEGSGSAPAVPEASAS#PK.Q	823.40137,823.40284,1234.59999
sp|Q9P2K5|MYEF2_HUMAN	S17	Myelin expression factor 2 OS=Homo sapiens GN=MYEF2 PE=1 SV=3	4	GATGGDSPHLQPA	2	4.238	0.7065	2.32514	1	17.1706	17.1582	17.0967	17.0967	17.5453	17.1911	17.1369	17.243	17.7239	17.3827	17.1274	0.100693	0.403738	0.227414	0.176176	K.AEVPGATGGDS#PHLQPAEPPGEPR.R	669.57043,669.5705
sp|Q9H2G2|SLK_HUMAN	S330	STE20-like serine/threonine-protein kinase OS=Homo sapiens GN=SLK PE=1 SV=1	4	EEETENSLPIPAS	2	3.942	0.6416	1.76405	1	19.5115	19.2903	19.312	19.0308	20.1548	19.7813	19.5632	19.9911	19.9612	20.9589	20.4205	0.261216	0.354207	0.961639	0.0215359	K.AEVTEEVEDGKEEDEEEETENS#LPIPASK.R,K.AEVTEEVEDGKEEDEEEETENS#LPIPASKR.A	1000.72569,1039.75236
sp|P11047|LAMC1_HUMAN	T146:Y147	Laminin subunit gamma-1 OS=Homo sapiens GN=LAMC1 PE=1 SV=3	3	GKAFDITYVRLKF,KAFDITYVRLKFH	1	0.97	0.2041	1.0409	1	18.469	17.5506	17.5683	18.0038	17.6905	17.1437	17.1907	17.8894	18.5129	17.5418	22.0023	-0.355447	0.39095	1.12395	0.360052	K.AFDIT#Y#VRLK.F	615.322
sp|Q9P2D1|CHD7_HUMAN	T2551	Chromodomain-helicase-DNA-binding protein 7 OS=Homo sapiens GN=CHD7 PE=1 SV=3	2,3	FEEDIETPPTRNI	4	4.134	0.7061	2.99533	1	21.658	21.7423	21.7715	20.3967	20.355	20.3614	20.4794	20.3146	20.581	20.3569	20.4158	-1.32579	3.20795e-06	-1.30683	1.42782e-05	K.AFEEDIET#PPTR.N	571.93425,571.93428,857.39722,857.39747
sp|Q8WUQ7|CATIN_HUMAN	T162	Cactin OS=Homo sapiens GN=CACTIN PE=1 SV=3	3	LMKAFETPEEKRA	1	1.699	0.4308	2.77132	1	20.0697	20.0493	20.1441	19.2873	19.1272	19.2728	19.4878	18.8629	18.6762	18.7441	18.8145	-0.793937	0.000687204	-1.31329	1.80295e-06	K.AFET#PEEKR.A	548.95
sp|Q5VUA4|ZN318_HUMAN	S1420	Zinc finger protein 318 OS=Homo sapiens GN=ZNF318 PE=1 SV=2	3,4	EVILKGSPEEKVV	3	4.023	0.7206	1.69049	1	21.9248	21.6606	21.7454	21.3122	21.2785	21.309	21.1129	20.5466	20.8537	20.5875	20.4185	-0.523811	0.00712325	-1.1754	0.000191421	K.AFGGEEVILKGS#PEEK.V,K.AFGGEEVILKGS#PEEKVVLAEK.S	615.08376,819.77642,832.2248
sp|P21333|FLNA_HUMAN	S1084	Filamin-A OS=Homo sapiens GN=FLNA PE=1 SV=4	2,3,4	QGGSAGSPARFTI	10	5.979	0.6851	2.29139	1	22.539	22.6271	22.7328	24.6233	24.6777	24.706	24.7197	23.7229	23.5881	23.7823	23.6798	2.04872	0.000166472	1.06028	0.000115916	K.AFGPGLQGGSAGS#PAR.F,K.AFGPGLQGGSAGS#PARFTIDTK.G	580.28571,580.28573,580.28603,669.09851,669.09886,869.92436,869.92508,869.92524,891.79501,891.79544
sp|Q9Y520|PRC2C_HUMAN	S2665	Protein PRRC2C OS=Homo sapiens GN=PRRC2C PE=1 SV=4	3	ELKAFGSGIDIKP	1	1.43	0.3217	3.88674	1	17.2617	17.6011	17.5925	16.8629	17.0964	17.1696	17.1187	17.358	17.2511	17.3089	17.0864	-0.423173	0.0394826	-0.233968	0.157901	K.AFGS#GIDIKPGTPPIAGR.S	764.752
sp|Q9Y520|PRC2C_HUMAN	T2673	Protein PRRC2C OS=Homo sapiens GN=PRRC2C PE=1 SV=4	2,3,4	IDIKPGTPPIAGR	8	3.373	0.6695	2.71758	1	23.9451	23.8499	23.8172	23.8023	24.0906	24.0197	23.8775	23.7159	23.8486	23.8768	23.7935	0.0767788	0.362601	-0.0620503	0.292354	K.AFGSGIDIKPGT#PPIAGR.S	573.81654,573.81656,764.75247,764.75259,764.75296,764.75317,764.75335,1146.62519
sp|Q6IPM2|IQCE_HUMAN	S42	IQ domain-containing protein E OS=Homo sapiens GN=IQCE PE=1 SV=2	4	HKPPPTSPKSPYL	2	3.272	0.646	2.07454	1	20.2474	20.3047	20.1346	20.8063	20.6623	20.9241	20.8148	21.2194	21.2057	21.1367	21.1704	0.572973	0.000594908	0.954169	0.000931044	K.AFHKPPPTS#PK.S	494.28389,494.28396
sp|P46013|KI67_HUMAN	S2528	Antigen KI-67 OS=Homo sapiens GN=MKI67 PE=1 SV=2	2,3,4	IKAFKESPKQILD	5	1.551	0.3844	2.56458	1	25.1122	25.374	25.3916	25.8651	25.7754	25.8728	25.8669	25.5392	25.2913	25.512	25.6642	0.552426	0.0202054	0.209084	0.146927	K.AFKES#PK.Q,K.AFKES#PKQILDPAASVTGSRR.Q	525.30191,525.30196,525.30211,757.17332,787.44915
sp|Q9UPN3|MACF1_HUMAN	S4521	Microtubule-actin cross-linking factor 1, isoforms 1/2/3/5 OS=Homo sapiens GN=MACF1 PE=1 SV=4	2,3,4,5	AELEQNSPKIQKV	15	6.611	0.6714	2.1789	1	22.1981	22.1398	22.1364	22.8859	22.8671	23.0722	23.0905	22.6833	22.5408	22.7504	22.642	0.820825	0.000335292	0.496029	0.000436998	K.AFLAELEQNS#PK.I,K.AFLAELEQNS#PKIQK.V,K.AQAESNKAFLAELEQNS#PK.I,K.AQAESNKAFLAELEQNS#PKIQK.V	621.59965,621.60012,628.99869,628.9988,628.99883,628.99888,628.99896,688.98353,711.3772,711.37726,828.46412,860.97729,942.99432,942.99473,948.1675
sp|Q9H211|CDT1_HUMAN	S318	DNA replication factor Cdt1 OS=Homo sapiens GN=CDT1 PE=1 SV=3	2,3	AFLASLSPAMVVP	3	3.974	0.7132	1.4224	0.99998	16.4237	15.8745	16.1005	15.4365	15.7352	15.4617	15.5986	15.3117	15.3196	15.4436	15.4343	-0.574869	0.0513485	-0.755558	0.0362651	K.AFLASLS#PAM*VVPEDQLTR.W	790.73477,790.73493,1185.60083
sp|P46013|KI67_HUMAN	S1679	Antigen KI-67 OS=Homo sapiens GN=MKI67 PE=1 SV=2	2,3,4	MKAFMESPKQILD	5	2.253	0.5903	2.32195	1	24.5637	24.7179	24.639	24.876	24.7063	24.9564	24.7924	23.8207	23.773	23.7299	23.6244	0.192556	0.0399931	-0.903206	4.24334e-05	K.AFM*ES#PK.Q,K.AFM*ES#PKQILDSAASLTGSK.R,K.AFM*ES#PKQILDSAASLTGSKR.Q	682.33838,682.33866,682.33871,755.90432,955.50508
sp|P46013|KI67_HUMAN	T1193	Antigen KI-67 OS=Homo sapiens GN=MKI67 PE=1 SV=2	2,3,4	IKAFMGTPVQKLD	8	3.324	0.6116	1.27628	1	24.127	24.1747	24.1897	23.9758	23.9566	23.953	23.9976	23.594	23.5809	23.5184	23.4146	-0.193045	0.00234363	-0.636823	0.00011833	K.AFM*GT#PVQK.L,K.AFM*GT#PVQKLDLAGTLPGSK.R,K.AFM*GT#PVQKLDLAGTLPGSKR.Q	704.3893,743.41478,766.89875,766.89891,766.89933,938.85069,990.88541
sp|P46013|KI67_HUMAN	T2285	Antigen KI-67 OS=Homo sapiens GN=MKI67 PE=1 SV=2	4	MKAFMGTPVQKLD	2	3.162	0.5591	2.33594	1	21.0777	20.6885	20.6435	21.2768	21.664	21.6033	21.5016	21.4983	21.228	21.6223	21.4155	0.708199	0.0162135	0.637825	0.0225654	K.AFM*GT#PVQKLDLPGNLPGSK.R,K.AFM*GT#PVQKLDLPGNLPGSKR.W	714.14155,753.16779
sp|Q14568|HS902_HUMAN	Y139	Putative heat shock protein HSP 90-alpha A2 OS=Homo sapiens GN=HSP90AA2 PE=1 SV=2	5	QFGVSFYSAYLVA	1	1.653	0.1924	2.6459	0.24995	18.0929	17.7769	17.7553	19.0006	18.986	19.1477	18.8482	19.1163	19.2877	19.3314	18.5379	1.12059	0.00214412	1.1933	0.00317151	K.AFMEALQAGADISMIGQFGVSFY#SAYLVAEK.V	771.384
sp|P17019|ZN708_HUMAN	S544	Zinc finger protein 708 OS=Homo sapiens GN=ZNF708 PE=2 SV=4	2,3	GKAFNQSPNLTKH	2	2.676	0.3941	2.87922	1	20.8002	21.0326	20.8585	21.3514	21.2342	21.3896	21.4468	20.9295	20.805	20.8247	20.9414	0.458417	0.0071798	-0.021927	0.797258	K.AFNQS#PNLTK.H	553.29376,829.4369
sp|Q96H40|ZN486_HUMAN	T196	Zinc finger protein 486 OS=Homo sapiens GN=ZNF486 PE=2 SV=4	2	AFNQSSTHTTHKK	1	1.013	0.229	2.02821	0.2	12.0482	13.0806	12.9016	12.4531	12.5848	12.0026	13.42	12.7611	13.5968	13.2902	13.6846	-0.0616412	0.893188	0.65636	0.166911	K.AFNQSST#HTTHK.K	948.97
sp|Q8TF32|ZN431_HUMAN	S440	Zinc finger protein 431 OS=Homo sapiens GN=ZNF431 PE=2 SV=2	4	GKAFNRSPQLTAH	1	2.276	0.4337	2.66893	1	18.519	18.6459	18.6616	19.8838	20.0377	19.933	19.911	19.6941	19.7253	19.6874	19.8557	1.33249	1.8379e-05	1.13178	1.95872e-05	K.AFNRS#PQLTAHK.I	477.761
sp|A2RRD8|ZN320_HUMAN	S454	Zinc finger protein 320 OS=Homo sapiens GN=ZNF320 PE=2 SV=1	2	KAFNSPSHLIRHQ	1	2.048	0.4355	2.95048	0.99785	20.275	20.3357	20.1822	20.008	20.186	20.0907	19.9828	20.0006	19.8555	20.0169	19.7479	-0.197433	0.0284684	-0.359081	0.00607919	K.AFNSPS#HLIR.H	725.872
sp|Q14690|RRP5_HUMAN	S36	Protein RRP5 homolog OS=Homo sapiens GN=PDCD11 PE=1 SV=3	3,4	DNLFDISTEEGST	2	4.438	0.6616	1.52307	0.99605	18.5464	18.5472	18.282	17.6393	17.7935	17.7442	17.6238	17.5218	17.4355	17.8109	17.5601	-0.758318	0.00515427	-0.876423	0.00105538	K.AFQQSVEQDNLFDIS#TEEGSTKR.K	792.63561,1056.51318
sp|Q14241|ELOA1_HUMAN	S541	Transcription elongation factor B polypeptide 3 OS=Homo sapiens GN=TCEB3 PE=1 SV=2	3	PKRKAFSSPQEEE	1	2.232	0.6698	4.22175	0.5	20.0353	20.3307	20.4058	20.6003	20.9675	20.7905	20.7919	20.2029	19.9232	20.1394	20.3288	0.530269	0.0205051	-0.108695	0.484562	K.AFS#SPQEEEEAGFTGRR.M	736.334
sp|P52737|ZN136_HUMAN	S292	Zinc finger protein 136 OS=Homo sapiens GN=ZNF136 PE=1 SV=1	2	GKAFSCSPTLRIH	1	1.216	0.3931	3.61328	0.49906	19.4021	18.6666	18.8756	19.4768	18.9192	19.104	18.0708	17.8185	17.59	18.0319	16.9213	-0.088714	0.819789	-1.391	0.00809215	K.AFSCS#PTLR.I	674.318
sp|Q6ZR52|ZN493_HUMAN	T207	Zinc finger protein 493 OS=Homo sapiens GN=ZNF493 PE=2 SV=3	2	AFSIFSTPTKHKI	1	1.7	0.36	2.12074	0.99756	17.7345	17.6282	17.8133	16.5699	17.2801	17.1262	17.6759	17.4904	17.759	17.8397	17.7559	-0.562329	0.0883581	-0.0141076	0.885619	K.AFSIFST#PTK.H	818.939
sp|Q02363|ID2_HUMAN	S9	DNA-binding protein inhibitor ID-2 OS=Homo sapiens GN=ID2 PE=1 SV=1	2	AFSPVRSVRKNSL	1	1.748	0.4897	2.68988	1	18.1854	18.3586	17.8429	20.101	19.7073	19.9594	19.0623	20.5441	20.1365	20.8883	20.4495	1.57849	0.00256714	2.3756	0.000133532	K.AFSPVRS#VR.K	664.356
sp|Q14241|ELOA1_HUMAN	S542	Transcription elongation factor B polypeptide 3 OS=Homo sapiens GN=TCEB3 PE=1 SV=2	2,3	KRKAFSSPQEEEE	4	4.139	0.7461	2.19727	0.9978	19.9075	19.9289	19.895	19.8253	19.8997	19.8538	19.8346	19.3465	18.8832	19.2212	19.0705	-0.0571046	0.0345722	-0.780126	0.00413081	K.AFSS#PQEEEEAGFTGR.R,K.AFSS#PQEEEEAGFTGRR.M	684.30167,736.33431,1025.94736,1025.94921
sp|P17039|ZNF30_HUMAN	S301	Zinc finger protein 30 OS=Homo sapiens GN=ZNF30 PE=2 SV=5	2	KAFSTSSPLAKHQ	1	1.757	0.3967	4.08021	0.49942	18.8234	18.9723	18.7843	19.122	19.1588	19.2459	19.0365	19.4217	19.5376	19.6717	19.9231	0.280802	0.0169021	0.778553	0.00220908	K.AFSTSS#PLAK.H	773.915
sp|P12955|PEPD_HUMAN	T487	Xaa-Pro dipeptidase OS=Homo sapiens GN=PEPD PE=1 SV=3	2	GCDKAFTPFSGPK	1	1.955	0.421	2.22071	1	19.136	19.1185	18.9277	19.8438	19.8822	20.0996	20.3242	20.1361	20.2554	19.9772	20.2637	0.976707	0.000887394	1.09736	0.000106692	K.AFT#PFSGPK.-	745.395
sp|P12955|PEPD_HUMAN	S490	Xaa-Pro dipeptidase OS=Homo sapiens GN=PEPD PE=1 SV=3	2	KAFTPFSGPK---	1	1.039	0.2483	2.36167	0.99999	17.3926	17.3588	17.2995	17.9312	17.9721	17.989	17.9591	18.1124	18.2204	18.202	18.1887	0.612538	0.000378822	0.830559	8.1025e-06	K.AFTPFS#GPK.-	745.395
sp|Q9UPN3|MACF1_HUMAN	S1363	Microtubule-actin cross-linking factor 1, isoforms 1/2/3/5 OS=Homo sapiens GN=MACF1 PE=1 SV=4	4	YKAFVESQQKSPG	1	1.055	0.3498	2.33903	0.5	18.8777	19.3844	19.171	20.8783	21.1961	20.927	20.9391	20.6746	20.1685	20.7064	20.7214	1.84073	0.00161728	1.42336	0.00117296	K.AFVES#QQKSPGKRR.R	597.088
sp|Q9UPN3|MACF1_HUMAN	S1367	Microtubule-actin cross-linking factor 1, isoforms 1/2/3/5 OS=Homo sapiens GN=MACF1 PE=1 SV=4	2,3	VESQQKSPGKRRR	3	1.766	0.3143	2.97491	1	21.9374	21.9555	22.036	22.3926	22.149	22.2726	22.3385	22.1339	22.1139	21.9531	21.8128	0.311865	0.00468389	0.0271117	0.755618	K.AFVESQQKS#PGK.R	691.71415,691.71442,1037.06788
sp|Q13367|AP3B2_HUMAN	Y270	AP-3 complex subunit beta-2 OS=Homo sapiens GN=AP3B2 PE=1 SV=2	4	NAEKAFYGSEEDE	1	3.942	0.5457	4.28537	0.49998	16.4549	16.2622	16.4997	17.5346	17.4712	17.9298	17.68	19.4127	19.6422	19.4195	19.4462	1.24827	0.000189394	3.07452	4.31367e-06	K.AFY#GSEEDEAKGAGSEETAAAAAPSR.K	778.361
sp|Q13367|AP3B2_HUMAN	S272	AP-3 complex subunit beta-2 OS=Homo sapiens GN=AP3B2 PE=1 SV=2	3	EKAFYGSEEDEAK	2	4.642	0.6844	2.92865	0.99998	18.8622	18.7135	18.8227	20.0589	19.9859	20.1445	20.244	21.7342	21.9598	21.7749	21.7956	1.30882	8.80365e-06	3.01664	1.10796e-07	K.AFYGS#EEDEAKGAGSEETAAAAAPSR.K	1037.48031,1037.48034
sp|Q86VM9|ZCH18_HUMAN	T162	Zinc finger CCCH domain-containing protein 18 OS=Homo sapiens GN=ZC3H18 PE=1 SV=2	2,3	EEKGEGTPREEGK	6	2.553	0.7321	1.87682	1	22.63	22.5697	22.6545	21.8487	21.7114	21.7473	21.8623	21.8002	21.9508	21.7829	21.6677	-0.825658	1.14197e-05	-0.817698	0.000201885	K.AGAEDDEEKGEGT#PR.E,K.AGAEDDEEKGEGT#PREEGK.A	700.32614,700.32646,924.44627,924.44761,1049.98618,1049.98638
sp|Q9Y5J1|UTP18_HUMAN	S45	U3 small nucleolar RNA-associated protein 18 homolog OS=Homo sapiens GN=UTP18 PE=1 SV=3	2,3	PQKPAPSSQRKPP	2	1.599	0.7511	2.30029	0.5	21.6142	21.7239	21.5581	21.2958	21.2087	21.3104	21.1435	20.7369	20.776	20.7727	20.4393	-0.392466	0.00269494	-0.950876	0.00025128	K.AGAGPGGPPQKPAPS#SQR.K	733.38594,1099.57404
sp|Q9Y5J1|UTP18_HUMAN	S46	U3 small nucleolar RNA-associated protein 18 homolog OS=Homo sapiens GN=UTP18 PE=1 SV=3	4	QKPAPSSQRKPPA	1	3.884	0.5932	1.81807	0.5	18.8131	18.9149	18.7468	18.5305	18.6294	18.3958	18.6409	18.2884	18.0971	18.0004	18.1532	-0.275761	0.0143613	-0.690139	0.000297431	K.AGAGPGGPPQKPAPSS#QR.K	550.292
sp|P78362|SRPK2_HUMAN	S250	SRSF protein kinase 2 OS=Homo sapiens GN=SRPK2 PE=1 SV=3	3,4	APPPSGSAVSTAP	3	3.328	0.6281	1.99228	0.9961	20.7435	20.6804	20.7059	20.1283	20.0869	20.0651	20.2192	20.5076	20.6079	20.5693	20.5414	-0.585072	5.52529e-05	-0.153415	0.00282201	K.AGAPPPSGS#AVSTAPQQKPIGK.I	704.14199,704.1423,938.52054
sp|Q9P266|JCAD_HUMAN	S400	Junctional protein associated with coronary artery disease OS=Homo sapiens GN=KIAA1462 PE=1 SV=3	2,3	GNEYGVSPRLPQG	2	4.335	0.7788	1.59174	1	18.5738	18.2758	18.5007	18.9186	18.8941	18.97	19.1748	18.9215	19.2913	19.0675	19.1274	0.539287	0.00871689	0.65183	0.00389785	K.AGASGQPPSGPPGTGNEYGVS#PR.L	817.04765,1225.06901
sp|Q9C0C6|K1737_HUMAN	S211	Uncharacterized protein KIAA1737 OS=Homo sapiens GN=KIAA1737 PE=2 SV=2	2	AGAVPSSPSTPAP	1	2.523	0.5438	1.47682	0.99667	18.4888	18.4663	18.3492	18.6905	18.4133	18.7929	18.7205	18.88	19.0366	18.915	19.0118	0.219494	0.0737823	0.526042	0.000460901	K.AGAVPSS#PSTPAPPSAK.L	1030.54
sp|Q9C0C6|K1737_HUMAN	S213	Uncharacterized protein KIAA1737 OS=Homo sapiens GN=KIAA1737 PE=2 SV=2	3	AVPSSPSTPAPPS	1	2.909	0.6212	2.53503	0.33333	19.2786	19.3913	19.3578	19.5648	19.2791	19.5558	19.4023	20.2065	20.3906	20.3351	20.0436	0.107931	0.224451	0.901393	0.000417093	K.AGAVPSSPS#TPAPPSAK.L	687.364
sp|Q9ULR3|PPM1H_HUMAN	S112	Protein phosphatase 1H OS=Homo sapiens GN=PPM1H PE=1 SV=2	3	KAGAVTSTPNRNS	1	1.174	0.4259	1.19302	0.33079	16.5278	17.3346	17.0457	18.6528	19.6312	18.8779	19.3973	19.2811	18.6674	19.3768	19.5817	2.17044	0.00146627	2.25739	0.00131505	K.AGAVTS#TPNRNSSKR.R	695.371
sp|Q9ULR3|PPM1H_HUMAN	T113	Protein phosphatase 1H OS=Homo sapiens GN=PPM1H PE=1 SV=2	3	AGAVTSTPNRNSS	1	1.513	0.4104	2.36794	0.99234	19.8084	20.0607	19.9988	20.0959	19.9471	19.8038	20.1343	20.2591	20.2073	20.4224	20.5421	0.0393041	0.729235	0.401735	0.0146079	K.AGAVTST#PNRNSSK.R	643.337
sp|Q9ULR3|PPM1H_HUMAN	S118	Protein phosphatase 1H OS=Homo sapiens GN=PPM1H PE=1 SV=2	3,4	STPNRNSSKRRSS	5	2.28	0.5079	2.35419	0.99677	21.3932	21.6728	21.605	20.8732	20.8878	20.7007	20.8579	21.5594	21.5204	21.5733	21.8039	-0.727113	0.00426607	0.0572691	0.616715	K.AGAVTSTPNRNS#SK.R,K.AGAVTSTPNRNS#SKR.R	521.77895,521.77955,643.3367,695.36973,695.37035
sp|Q6P4F7|RHGBA_HUMAN	S422	Rho GTPase-activating protein 11A OS=Homo sapiens GN=ARHGAP11A PE=1 SV=2	2	GKAGCFSPKISHK	1	1.033	0.241	2.81025	1	21.5834	20.8046	20.8008	21.3488	20.682	20.9122	19.7429	19.4812	19.0457	19.3508	18.7576	-0.391474	0.401847	-1.90411	0.0052669	K.AGCFS#PK.I	652.826
sp|P46013|KI67_HUMAN	T391	Antigen KI-67 OS=Homo sapiens GN=MKI67 PE=1 SV=2	2	AGDKTLTPRKLST	2	1.186	0.5506	2.96921	0.9965	21.1022	20.9944	21.0937	21.9067	21.8662	22.06	22.3082	22.6325	22.565	22.6076	22.7259	0.971846	0.00114729	1.56933	8.99962e-07	K.AGDKTLT#PR.K	748.91326,748.91333
sp|Q9Y320|TMX2_HUMAN	T283	Thioredoxin-related transmembrane protein 2 OS=Homo sapiens GN=TMX2 PE=1 SV=1	4	EQPVASTPTTVSD	1	5.237	0.73	2.17846	0.99365	19.683	19.6894	19.8457	19.7511	20.1158	19.6317	19.818	19.2874	18.9064	19.2722	19.096	0.0897816	0.478691	-0.598904	0.00283835	K.AGDNIPEEQPVAST#PTTVSDGENKKDK.-	956.748
sp|Q9Y320|TMX2_HUMAN	T285	Thioredoxin-related transmembrane protein 2 OS=Homo sapiens GN=TMX2 PE=1 SV=1	4	PVASTPTTVSDGE	1	3.238	0.5312	3.06483	0.3313	17.4835	18.0609	17.8464	16.5279	16.8613	16.6817	16.0266	16.55	15.8702	16.2063	15.8575	-1.27253	0.00375776	-1.67591	0.00104673	K.AGDNIPEEQPVASTPT#TVSDGENKK.D	838.676
sp|Q9Y320|TMX2_HUMAN	S288	Thioredoxin-related transmembrane protein 2 OS=Homo sapiens GN=TMX2 PE=1 SV=1	5	STPTTVSDGENKK	1	2.64	0.5731	3.23495	0.33091	20.5755	20.8182	20.847	20.4269	20.7845	20.5529	20.4284	19.4375	19.4661	19.4402	19.6516	-0.198713	0.162732	-1.24807	0.000600782	K.AGDNIPEEQPVASTPTTVS#DGENKKDK.-	765.599
sp|P16989|DBPA_HUMAN	S369	DNA-binding protein A OS=Homo sapiens GN=CSDA PE=1 SV=4	2	APPTQQSSAE---	2	3.302	0.7483	3.47945	0.5	17.5806	17.4224	17.6669	17.7861	17.9316	17.9585	18.0584	18.0691	18.0818	18.1232	18.3113	0.377032	0.013181	0.589721	0.00253632	K.AGEAPTENPAPPTQQS#SAE.-	1095.98745,1095.9875
sp|P16989|DBPA_HUMAN	S370	DNA-binding protein A OS=Homo sapiens GN=CSDA PE=1 SV=4	3	PPTQQSSAE----	1	2.609	0.5289	3.15995	0.33333	18.7717	19.0486	18.7702	18.6512	18.6758	18.5667	18.8303	18.5409	18.7821	18.7593	18.6353	-0.182499	0.178174	-0.184091	0.175969	K.AGEAPTENPAPPTQQSS#AE.-	730.994
sp|Q9H3Q1|BORG4_HUMAN	S64	Cdc42 effector protein 4 OS=Homo sapiens GN=CDC42EP4 PE=1 SV=1	2,3,4	GEPDGESLDEQPS	17	4.163	0.7684	1.78494	1	23.8797	23.9031	24.0526	23.0762	23.0523	22.9913	23.1316	23.1048	23.1727	23.0217	23.1835	-0.882257	0.000569048	-0.824436	0.000321883	K.AGEPDGES#LDEQPSSSSSK.R,K.AGEPDGES#LDEQPSSSSSKR.S	651.05578,815.70407,815.70425,867.7372,867.73752,867.73753,867.73797,867.73815,867.73826,867.73839,867.73858,867.73866,867.73872,867.73913,1223.05349,1223.05498
sp|Q9H3Q1|BORG4_HUMAN	S70	Cdc42 effector protein 4 OS=Homo sapiens GN=CDC42EP4 PE=1 SV=1	3	SLDEQPSSSSSKR	1	2.327	0.6549	2.87035	0.33258	18.9718	19.2552	18.7141	19.3128	18.3339	19.2445	18.6084	18.9884	18.9964	18.8132	18.9861	-0.105458	0.728524	-0.0343614	0.849602	K.AGEPDGESLDEQPS#SSSSKR.S	867.738
sp|Q93009|UBP7_HUMAN	S18	Ubiquitin carboxyl-terminal hydrolase 7 OS=Homo sapiens GN=USP7 PE=1 SV=2	3,4	AGEQQLSEPEDME	12	5.241	0.8428	1.7885	1	24.3677	24.056	24.3907	24.2606	23.9749	24.2344	24.2248	24.2429	24.0279	24.0991	23.8895	-0.0977779	0.489856	-0.206607	0.193561	K.AGEQQLS#EPEDM*EM*EAGDTDDPPR.I	747.80164,747.80166,996.73273,996.73277,996.73339,996.73347,996.73348,996.73379,996.73392,996.73401,996.73413,996.73511
sp|Q9UHF7|TRPS1_HUMAN	S90	Zinc finger transcription factor Trps1 OS=Homo sapiens GN=TRPS1 PE=1 SV=2	3	AGFNYESPSKGGN	1	2.642	0.2445	2.68005	1	18.9534	19.067	19.0171	18.5651	18.4865	18.5952	18.6539	18.0536	18.2617	18.2159	18.0791	-0.437328	0.000294239	-0.859899	4.35091e-05	K.AGFNYES#PSK.G	546.603
sp|Q5TH69|BIG3_HUMAN	S1991	Brefeldin A-inhibited guanine nucleotide-exchange protein 3 OS=Homo sapiens GN=ARFGEF3 PE=1 SV=3	2,3,4	DLLLPPSPKVEKK	17	2.867	0.598	2.2832	1	23.6698	23.7431	23.7767	24.4382	24.5094	24.562	24.47	23.9389	23.9517	23.9109	23.8442	0.765018	2.48244e-05	0.181554	0.0097712	K.AGGGDLLLPPS#PK.V,K.AGGGDLLLPPS#PKVEK.K,K.AGGGDLLLPPS#PKVEKK.D	587.08957,587.08986,587.08993,587.09004,587.32834,587.32851,587.32857,587.32867,587.32875,676.40396,676.40449,782.45007,782.45077,782.4509,880.48897,880.48923,880.48961
sp|P00519|ABL1_HUMAN	S917	Tyrosine-protein kinase ABL1 OS=Homo sapiens GN=ABL1 PE=1 SV=4	3,4	GGKPSQSPSQEAA	3	4.654	0.6609	1.76292	0.99644	21.6301	21.5914	21.6235	21.7792	21.7398	21.7604	21.862	21.6962	21.6858	21.5505	21.7119	0.170339	0.00415072	0.0460781	0.311011	K.AGGKPSQS#PSQEAAGEAVLGAK.T	702.62651,936.49961,936.50012
sp|Q09019|DMWD_HUMAN	T516	Dystrophia myotonica WD repeat-containing protein OS=Homo sapiens GN=DMWD PE=1 SV=3	2,3	VAAEPGTPFSIGR	2	3.5	0.7217	3.21922	1	17.0972	17.124	17.3335	17.7496	18.2023	18.2839	18.829	17.8943	17.8013	18.142	18.6458	1.08128	0.0121766	0.935928	0.0108509	K.AGGPGVAAEPGT#PFSIGR.F	650.65835,975.48468
sp|Q9ULI0|ATD2B_HUMAN	S61	ATPase family AAA domain-containing protein 2B OS=Homo sapiens GN=ATAD2B PE=1 SV=3	2	AAKAGGSGGAGVT	1	2.479	0.6946	2.35152	1	17.0383	16.914	16.8173	17.7172	17.6577	17.669	17.6577	17.745	17.2719	17.5018	17.5002	0.752212	0.00528228	0.581545	0.00447295	K.AGGS#GGAGVTLDEAR.K	813.886
sp|Q92522|H1X_HUMAN	S31	Histone H1x OS=Homo sapiens GN=H1FX PE=1 SV=1	2,3,4	GGSAALSPSKKRK	14	2.049	0.6071	1.89589	1	27.1763	27.3753	27.4734	26.9526	26.906	26.8021	27.1332	27.2762	26.9112	27.0705	27.3281	-0.393142	0.0224741	-0.195132	0.194112	K.AGGSAALS#PSK.K,K.AGGSAALS#PSKK.R,K.AGGSAALS#PSKKR.K	461.01677,461.0168,500.04166,500.04231,614.35258,614.35261,614.35319,614.35331,614.35339,614.35349,614.3536,742.39787,921.02612,921.02643
sp|Q92522|H1X_HUMAN	S33	Histone H1x OS=Homo sapiens GN=H1FX PE=1 SV=1	2,4	SAALSPSKKRKNS	3	1.554	0.4698	2.43632	0.99711	21.8379	22.1053	22.0621	21.881	22.1965	22.1226	22.1506	22.1913	22.0874	22.35	22.453	0.0859206	0.470127	0.268657	0.0711873	K.AGGSAALSPS#KK.R,K.AGGSAALSPS#KKR.K	500.04203,921.02603,921.02643
sp|P16403|H12_HUMAN	T31	Histone H1.2 OS=Homo sapiens GN=HIST1H1C PE=1 SV=2	3,4,5	AKKAGGTPRKASG	4	3.299	0.6517	1.71474	1	18.9244	18.609	19.5471	17.5867	24.8472	18.2463	20.9234	17.8333	18.0064	18.0785	17.9577	1.37409	0.46832	-1.05787	0.0571546	K.AGGT#PRKASGPPVSELITK.A,K.KAGGT#PRKASGPPVSELITK.A	598.95562,659.12835,748.44351,878.50273
sp|Q6ZSZ5|ARHGI_HUMAN	S1160	Rho guanine nucleotide exchange factor 18 OS=Homo sapiens GN=ARHGEF18 PE=1 SV=3	3	LPATPLSAKEDAS	1	3.81	0.7289	2.05013	0.99631	17.7092	16.3454	16.5111	16.3683	16.6525	16.2437	16.4455	15.364	15.7256	14.9864	15.2517	-0.427763	0.425251	-1.52332	0.05745	K.AGGTALLPGPPAPSPLPATPLS#AK.E	907.176
sp|Q15223|PVRL1_HUMAN	S422	Poliovirus receptor-related protein 1 OS=Homo sapiens GN=PVRL1 PE=1 SV=3	4	LQYPDDSDDEKKA	1	2.516	0.6232	3.22273	1	17.2373	17.1613	17.1996	16.8144	16.9259	16.6784	16.7426	16.9381	17.1747	17.2448	17.2188	-0.409047	0.0021693	-0.0553013	0.498542	K.AGIPQHHPPM*AQNLQYPDDS#DDEKK.A	904.441
sp|Q15311|RBP1_HUMAN	S645	RalA-binding protein 1 OS=Homo sapiens GN=RALBP1 PE=1 SV=3	2,3,4	KEPAKPSPSRDRK	4	1.836	0.5092	1.51967	0.99999	20.8253	20.8833	21.0244	22.0193	22.4006	22.0733	22.1099	22.26	22.2807	22.478	22.6322	1.23977	8.44914e-05	1.50175	4.02186e-05	K.AGKEPAKPS#PSR.D,K.AGKEPAKPS#PSRDRK.E	498.78586,655.88195,664.71077,996.56291
sp|Q9UNS1|TIM_HUMAN	S1149	Protein timeless homolog OS=Homo sapiens GN=TIMELESS PE=1 SV=2	3,4,5	KKAGLASPEEEDA	12	5.289	0.7708	0.507655	1	24.8431	24.7396	24.8715	23.9491	23.9561	23.9948	23.933	24.0348	24.1165	23.927	23.9769	-0.859779	0.000888223	-0.804246	4.18279e-05	K.AGLAS#PEEEDAVGKEPLK.A,K.AGLAS#PEEEDAVGKEPLKAAPK.K,K.KAGLAS#PEEEDAVGKEPLK.A,K.KKAGLAS#PEEEDAVGKEPLK.A	593.73355,641.55791,641.55839,652.60114,652.6013,665.18563,665.18636,741.91424,801.69633,869.79846,869.79901,1068.59259
sp|O60832|DKC1_HUMAN	S485	H/ACA ribonucleoprotein complex subunit 4 OS=Homo sapiens GN=DKC1 PE=1 SV=3	2,3,4	AKAGLESGAEPGD	8	3.12	0.7427	2.39151	1	23.3526	23.4617	23.4551	22.9638	23.1318	23.0202	23.1531	22.9953	22.9472	23.251	22.9587	-0.355886	0.00159235	-0.385062	0.00730256	K.AGLES#GAEPGDGDSDTTK.K,K.AGLES#GAEPGDGDSDTTKK.K,K.AGLES#GAEPGDGDSDTTKKK.K,K.AKAGLES#GAEPGDGDSDTTKK.K	651.32401,740.6387,749.01195,758.39861,868.09701,868.09785,1123.01391,1123.01442
sp|O60832|DKC1_HUMAN	S494	H/ACA ribonucleoprotein complex subunit 4 OS=Homo sapiens GN=DKC1 PE=1 SV=3	2,3,4,5	EPGDGDSDTTKKK	60	4.465	0.7488	1.1922	1	26.4014	26.5363	26.5242	26.6065	26.4439	26.6229	26.6543	26.5856	26.5026	26.5185	26.5968	0.0945601	0.199208	0.0635167	0.281829	K.AGLESGAEPGDGDS#DTTK.K,K.AGLESGAEPGDGDS#DTTKK.K,K.AGLESGAEPGDGDS#DTTKKK.K,K.AKAGLESGAEPGDGDS#DTTK.K,K.AKAGLESGAEPGDGDS#DTTKK.K,K.AKAGLESGAEPGDGDS#DTTKKK.K	592.71204,592.71298,651.32469,651.32598,669.08373,678.37231,678.37236,740.63814,740.63873,740.63876,740.63893,740.63911,740.63916,740.63919,740.63946,740.63963,740.63974,749.01088,749.01092,749.01101,749.01114,749.01154,749.01161,749.01188,749.01204,749.01208,758.39789,758.39811,847.71262,847.71302,868.09692,868.09728,868.09767,868.09771,868.09775,868.09811,891.7759,891.77629,891.77664,987.18223,…
sp|Q9BRQ0|PYGO2_HUMAN	S40	Pygopus homolog 2 OS=Homo sapiens GN=PYGO2 PE=1 SV=2	3,4	AGLQMKSPEKKRR	3	2.273	0.4725	3.25548	1	23.8144	23.8998	23.9943	23.362	23.5181	23.4238	23.2562	22.855	23.0634	23.019	22.9556	-0.512814	0.00115265	-0.929589	8.59735e-05	K.AGLQM*KS#PEK.K,K.AGLQM*KS#PEKK.R	468.76062,743.76368,743.76403
sp|O95402|MED26_HUMAN	S361	Mediator of RNA polymerase II transcription subunit 26 OS=Homo sapiens GN=MED26 PE=1 SV=2	2	GCKAGLSPAEPLL	2	1.912	0.4404	3.06972	1	19.2375	19.3302	19.271	19.359	19.4492	19.3866	19.3717	19.375	19.2606	19.494	19.2999	0.112056	0.0294281	0.0778091	0.245433	K.AGLS#PAEPLLSR.A	760.40504,760.40544
sp|Q14692|BMS1_HUMAN	S552	Ribosome biogenesis protein BMS1 homolog OS=Homo sapiens GN=BMS1 PE=1 SV=1	3	GSKAGLSPANCQS	2	2.262	0.5586	3.07291	1	21.9428	20.9417	21.206	21.6267	21.2528	21.2837	20.1999	19.6417	19.05	19.3934	18.7477	-0.272712	0.554807	-2.15531	0.00519578	K.AGLS#PANCQSDRVNLEK.S	799.73536,799.73565
sp|Q8NHH9|ATLA2_HUMAN	S575	Atlastin-2 OS=Homo sapiens GN=ATL2 PE=1 SV=2	3	GLTDQVSHHARLK	1	1.376	0.4012	3.37609	1	18.3101	18.554	18.3051	19.1829	19.4715	19.2638	19.0737	19.0394	19.0635	19.2018	19.1422	0.858275	0.00086478	0.722021	0.00504516	K.AGLTDQVS#HHAR.L	534.263
sp|Q9UIJ5|ZDHC2_HUMAN	S357	Palmitoyltransferase ZDHHC2 OS=Homo sapiens GN=ZDHHC2 PE=2 SV=1	2	KCKAGMSNPALTM	1	2.713	0.8135	4.28858	1	15.6117	15.7616	15.896	16.5841	16.8247	16.9873	17.3007	18.5963	18.2595	18.7006	18.1561	1.16777	0.00161447	2.67165	1.84798e-05	K.AGM*S#NPALTM*ENET.-	903.874
sp|Q9UQ35|SRRM2_HUMAN	S1397	Serine/arginine repetitive matrix protein 2 OS=Homo sapiens GN=SRRM2 PE=1 SV=2	2	VEKAGMSSNQSIS	1	1.492	0.6441	3.48242	0.2	15.893	15.9463	15.7899	15.6947	15.7541	15.6577	15.3762	15.1098	15.1981	15.3556	15.6318	-0.255692	0.0495397	-0.552548	0.0117329	K.AGM*S#SNQSISSPVLDAVPR.T	1121.04
sp|Q9UQ35|SRRM2_HUMAN	S1401:S1404	Serine/arginine repetitive matrix protein 2 OS=Homo sapiens GN=SRRM2 PE=1 SV=2	3	GMSSNQSISSPVL,SNQSISSPVLDAV	2	3.269	0.3561	4.40939	0.98943	17.9111	17.7109	17.5565	17.4705	17.6698	17.4539	17.2254	17.7428	17.5432	17.5481	17.3566	-0.271277	0.110857	-0.178486	0.238272	K.AGM*SSNQS#ISS#PVLDAVPR.T	774.34944,774.34967
sp|Q9UQ35|SRRM2_HUMAN	S1401:S1404:T1413	Serine/arginine repetitive matrix protein 2 OS=Homo sapiens GN=SRRM2 PE=1 SV=2	4	GMSSNQSISSPVL,SNQSISSPVLDAV,LDAVPRTPSRERS	1	3.987	0.3153	3.33517	0.98458	17.7365	17.481	17.1206	16.9218	16.5878	16.885	16.3153	16.6556	16.0771	16.6534	16.3542	-0.76858	0.0260239	-1.01094	0.0102662	K.AGM*SSNQS#ISS#PVLDAVPRT#PSRER.S	782.6
sp|Q9UQ35|SRRM2_HUMAN	S1401	Serine/arginine repetitive matrix protein 2 OS=Homo sapiens GN=SRRM2 PE=1 SV=2	2	GMSSNQSISSPVL	2	1.706	0.7157	2.83987	0.33333	16.4558	16.5466	16.2696	16.284	16.0695	16.2335	16.2031	16.0401	16.2021	16.0204	16.258	-0.226468	0.0875337	-0.29385	0.0442621	K.AGM*SSNQS#ISSPVLDAVPR.T	1121.03936,1121.03964
sp|Q9UQ35|SRRM2_HUMAN	S1403	Serine/arginine repetitive matrix protein 2 OS=Homo sapiens GN=SRRM2 PE=1 SV=2	3	SSNQSISSPVLDA	1	2.552	0.5748	2.96035	0.49834	15.5553	15.6155	15.289	15.3699	15.1274	14.8538	14.3981	15.1593	15.6655	15.661	15.122	-0.549304	0.0731311	-0.0846441	0.660936	K.AGM*SSNQSIS#SPVLDAVPR.T	747.695
sp|Q9UQ35|SRRM2_HUMAN	S1403:T1413	Serine/arginine repetitive matrix protein 2 OS=Homo sapiens GN=SRRM2 PE=1 SV=2	3	SSNQSISSPVLDA,LDAVPRTPSRERS	1	1.409	0.1803	1.80165	0.19836	18.6101	18.4973	18.3175	17.5887	17.849	17.8129	17.7305	18.0522	17.4624	17.7499	17.6352	-0.729726	0.00269222	-0.750048	0.00447156	K.AGM*SSNQSIS#SPVLDAVPRT#PSRER.S	1016.48
sp|Q9UQ35|SRRM2_HUMAN	S1404	Serine/arginine repetitive matrix protein 2 OS=Homo sapiens GN=SRRM2 PE=1 SV=2	2,3,4	SNQSISSPVLDAV	34	4.896	0.8142	1.42091	1	24.2134	24.2148	24.1375	23.7791	23.7284	23.8526	23.7775	23.7732	23.945	23.9002	23.7358	-0.404173	0.000127918	-0.350052	0.00257517	K.AGM*SSNQSISS#PVLDAVPR.T	561.02357,747.69498,747.69514,747.69523,747.69542,747.69552,747.69554,747.69558,747.69568,747.69585,747.69588,747.69598,747.69618,747.69628,747.69656,747.69658,1121.03795,1121.03981,1121.03986,1121.04022,1121.04023,1121.0403,1121.04044,1121.04045,1121.0405,1121.04088,1121.04101,1121.04107,1121.04111
sp|Q9UQ35|SRRM2_HUMAN	S1404:T1413:S1415	Serine/arginine repetitive matrix protein 2 OS=Homo sapiens GN=SRRM2 PE=1 SV=2	3,4	SNQSISSPVLDAV,LDAVPRTPSRERS,AVPRTPSRERSSS	4	3.95	0.5586	3.0442	0.99243	19.5221	19.008	18.9012	18.1713	18.2841	18.2671	17.8167	17.6658	17.7177	17.8963	17.3659	-1.00899	0.016167	-1.48234	0.00498185	K.AGM*SSNQSISS#PVLDAVPRT#PS#RER.S	782.59979,782.60011,1043.12916,1043.13112
sp|Q9UQ35|SRRM2_HUMAN	S1404:T1413	Serine/arginine repetitive matrix protein 2 OS=Homo sapiens GN=SRRM2 PE=1 SV=2	3,4,5	SNQSISSPVLDAV,LDAVPRTPSRERS	16	5.774	0.5805	2.72702	0.99732	22.2498	22.1225	21.8886	21.3974	21.5695	21.4188	21.4911	21.3439	21.415	21.3705	21.4046	-0.617738	0.0180551	-0.703431	0.0198673	K.AGM*SSNQSISS#PVLDAVPRT#PSR.E,K.AGM*SSNQSISS#PVLDAVPRT#PSRER.S	610.2879,691.32215,691.32244,762.60811,762.60824,762.60832,762.60847,762.60855,762.60862,762.60864,762.60869,921.42722,1016.47548,1016.47566,1016.47581,1016.47608
sp|Q9UQ35|SRRM2_HUMAN	T1413:S1415	Serine/arginine repetitive matrix protein 2 OS=Homo sapiens GN=SRRM2 PE=1 SV=2	3,4	LDAVPRTPSRERS,AVPRTPSRERSSS	4	4.451	0.5904	2.52685	0.99999	20.8991	20.6659	20.4428	19.6783	19.6981	19.5861	19.2057	19.4263	19.38	19.6759	18.9546	-1.12721	0.00200829	-1.31008	0.00125196	K.AGM*SSNQSISSPVLDAVPRT#PS#RER.S	762.6083,762.60862,762.60903,1016.47586
sp|Q9UQ35|SRRM2_HUMAN	T1413	Serine/arginine repetitive matrix protein 2 OS=Homo sapiens GN=SRRM2 PE=1 SV=2	3,4	LDAVPRTPSRERS	7	5.014	0.6555	2.06924	0.99999	22.2525	22.0977	21.9601	21.3438	21.5376	21.3638	21.3088	21.4119	21.401	21.5801	20.9117	-0.714936	0.00343839	-0.777276	0.00685253	K.AGM*SSNQSISSPVLDAVPRT#PSR.E,K.AGM*SSNQSISSPVLDAVPRT#PSRER.S	742.6168,742.61698,742.6171,742.61784,894.7726,894.77263,989.82027
sp|Q9UQ35|SRRM2_HUMAN	S1415	Serine/arginine repetitive matrix protein 2 OS=Homo sapiens GN=SRRM2 PE=1 SV=2	3	AVPRTPSRERSSS	1	1.609	0.4742	2.89486	0.49993	18.6361	18.653	18.3901	17.8533	17.8916	17.7748	17.868	17.6206	17.9691	17.8596	17.7313	-0.712771	0.00914223	-0.764524	0.00161324	K.AGM*SSNQSISSPVLDAVPRTPS#RER.S	989.821
sp|Q9Y4E1|FA21C_HUMAN	S158	WASH complex subunit FAM21C OS=Homo sapiens GN=FAM21C PE=1 SV=3	3,4	DIKAGNSDSEEDD	3	3.4	0.7293	2.28124	0.99993	21.1563	20.7396	20.741	20.3734	19.9956	20.575	20.174	20.4502	20.8321	20.8619	20.5724	-0.599495	0.0270122	-0.199837	0.308925	K.AGNS#DSEEDDANGRVELILEPK.D	724.85323,966.13517,966.13523
sp|Q5SNT6|FA21B_HUMAN	S70	WASH complex subunit FAM21B OS=Homo sapiens GN=FAM21B PE=1 SV=2	3,4	DIKAGNSDSEEDD	3	3.4	0.7293	2.28124	0.99993	21.1563	20.7396	20.741	20.3734	19.9956	20.575	20.174	20.4502	20.8321	20.8619	20.5724	-0.599495	0.0270122	-0.199837	0.308925	K.AGNS#DSEEDDANGRVELILEPK.D	724.85323,966.13517,966.13523
sp|Q641Q2|FA21A_HUMAN	S158	WASH complex subunit FAM21A OS=Homo sapiens GN=FAM21A PE=1 SV=3	3,4	DIKAGNSDSEEDD	3	3.4	0.7293	2.28124	0.99993	21.1563	20.7396	20.741	20.3734	19.9956	20.575	20.174	20.4502	20.8321	20.8619	20.5724	-0.599495	0.0270122	-0.199837	0.308925	K.AGNS#DSEEDDANGRVELILEPK.D	724.85323,966.13517,966.13523
sp|Q9H0A0|NAT10_HUMAN	S990	N-acetyltransferase 10 OS=Homo sapiens GN=NAT10 PE=1 SV=2	5	SIISLKSDKKRKL	1	2.314	0.6171	4.25583	0.49999	19.6212	19.7413	19.46	19.5105	19.8023	19.6012	19.6137	18.5554	18.5835	18.5691	18.5098	0.0243952	0.822551	-1.05308	0.00461567	K.AGPNASIISLKS#DKKR.K	537.121
sp|Q4VC44|FWCH1_HUMAN	S21	FLYWCH-type zinc finger-containing protein 1 OS=Homo sapiens GN=FLYWCH1 PE=1 SV=2	2,3,4	KAGQEPSPKPGTD	3	3.221	0.6919	3.13911	1	21.2685	21.3954	21.2241	21.2898	21.1156	21.2564	21.3141	21.1968	21.1581	21.0572	20.9597	-0.0520493	0.481821	-0.203055	0.0417633	K.AGQEPS#PKPGTDVIPAAPR.K	607.32467,809.43048,1213.6417
sp|Q15417|CNN3_HUMAN	S162	Calponin-3 OS=Homo sapiens GN=CNN3 PE=1 SV=1	2,3	KLKAGQSVIGLQM	2	4.547	0.6506	0.678942	1	17.2054	18.1949	17.8401	20.0231	19.8311	19.985	19.714	19.5303	19.3475	19.9842	20.5474	2.14149	0.013646	2.10557	0.00388766	K.AGQS#VIGLQM*GTNK.C	653.34382,979.51019
sp|Q2M2I8|AAK1_HUMAN	T389	AP2-associated protein kinase 1 OS=Homo sapiens GN=AAK1 PE=1 SV=3	2,3,4	PIQPALTPRKRAT	5	5.217	0.7382	2.0651	1	19.4469	19.4738	19.4059	20.6719	20.8526	21.0024	20.8617	21.0109	21.1176	21.2951	21.0561	1.40497	0.000100981	1.67773	3.47025e-05	K.AGQTQPNPGILPIQPALT#PR.K	595.3235,793.42905,793.4294,793.42966,1189.64091
sp|P42684|ABL2_HUMAN	S1054	Abelson tyrosine-protein kinase 2 OS=Homo sapiens GN=ABL2 PE=1 SV=1	3,4	LPTSSISPAKMAN	2	4.138	0.6143	3.14914	1	19.8586	19.7411	19.7305	18.9609	19.025	19.0546	19.0381	18.9085	18.924	18.9926	18.8424	-0.757083	0.000485157	-0.85986	6.95701e-05	K.AGRPVM*PPPQVPLPTSSIS#PAK.M	696.13173,927.8392
sp|Q53F19|CQ085_HUMAN	S73	Uncharacterized protein C17orf85 OS=Homo sapiens GN=C17orf85 PE=1 SV=2	2,3	YENKAGSFITGID	2	3.74	0.5673	2.44953	1	19.7713	19.8323	19.6227	19.7185	19.6513	19.8944	19.8066	20.1174	20.3289	20.3176	20.3351	0.0256036	0.768179	0.532643	0.00204242	K.AGS#FITGIDVTSK.E	611.99547,917.48948
sp|P46100|ATRX_HUMAN	S2121	Transcriptional regulator ATRX OS=Homo sapiens GN=ATRX PE=1 SV=5	2	ISTKAGSLGINLV	1	1.745	0.4968	2.39154	1	15.7884	15.4744	15.3813	16.1386	16.1701	16.6397	16.2887	16.4948	16.5399	16.8246	16.7029	0.761223	0.00748551	1.09249	0.00284179	K.AGS#LGINLVAANR.V	782.922
sp|Q8TEW0|PARD3_HUMAN	S873	Partitioning defective 3 homolog OS=Homo sapiens GN=PARD3 PE=1 SV=2	2,3,4,5	DDQKAGSPSRDVG	15	3.99	0.7014	1.80941	0.99999	25.1435	25.1629	25.1184	25.6758	25.4282	25.5833	25.63	25.3515	25.548	25.3271	25.3358	0.437696	0.00283672	0.248982	0.0152197	K.AGS#PSRDVGPSLGLK.K,K.AGS#PSRDVGPSLGLKK.S,K.LNTVDDQKAGS#PSRDVGPSLGLK.K,K.LNTVDDQKAGS#PSRDVGPSLGLKK.S	584.83678,584.83705,660.35997,660.36032,660.36046,660.36055,660.36061,696.59271,779.44638,779.44647,779.44675,781.17434,870.48926,990.03684,990.0369
sp|Q9UGU0|TCF20_HUMAN	S558:S574:S583	Transcription factor 20 OS=Homo sapiens GN=TCF20 PE=1 SV=3	4	ASEKAGSSPAQGA,PPRLNASPAAREE,AREEATSPGAKDM	1	2.79	0.5563	2.34223	0.24998	19.4701	19.4864	19.3193	20.0005	19.9085	20.1057	19.8299	19.7133	19.6416	19.3935	19.3394	0.535884	0.00114526	0.0966835	0.40699	K.AGS#SPAQGAQNEPPRLNAS#PAAREEATS#PGAK.D	954.692
sp|Q9UGU0|TCF20_HUMAN	S558:S574	Transcription factor 20 OS=Homo sapiens GN=TCF20 PE=1 SV=3	3,4	ASEKAGSSPAQGA,PPRLNASPAAREE	2	2.621	0.5387	3.57819	0.5	18.8671	18.8445	18.9229	19.5457	19.428	19.6141	19.8812	19.7122	19.5044	19.4885	19.7884	0.739116	0.00335976	0.745212	0.00119019	K.AGS#SPAQGAQNEPPRLNAS#PAAR.E,K.AGS#SPAQGAQNEPPRLNAS#PAAREEATSPGAK.D	879.40768,934.69945
sp|O75155|CAND2_HUMAN	S1166	Cullin-associated NEDD8-dissociated protein 2 OS=Homo sapiens GN=CAND2 PE=1 SV=3	4	AKVKAGSVKQEFE	1	1.379	0.2183	4.19039	1	19.6284	19.5522	19.6183	18.9453	19.0716	18.8687	18.8705	19.4646	19.4613	19.6642	19.5574	-0.660584	0.000160763	-0.0627312	0.30257	K.AGS#VKQEFEKQDELKR.S	722.904
sp|Q9NZ53|PDXL2_HUMAN	S144	Podocalyxin-like protein 2 OS=Homo sapiens GN=PODXL2 PE=1 SV=1	3	ELPNLPSPLPKMN	1	3.853	0.6341	3.03709	1	17.3575	17.1538	17.0783	16.1409	16.108	16.2508	16.0649	16.0463	15.7256	16.0077	15.912	-1.0554	0.00165155	-1.27364	0.00017633	K.AGSIEDTSQAQELPNLPS#PLPK.M	944.157
sp|Q8TEW0|PARD3_HUMAN	S875	Partitioning defective 3 homolog OS=Homo sapiens GN=PARD3 PE=1 SV=2	4	QKAGSPSRDVGPS	1	1.82	0.5016	2.25455	0.99629	22.7293	22.821	22.7582	23.4408	23.318	23.4369	23.3754	23.297	23.4057	23.1995	23.2441	0.623282	2.18564e-05	0.517095	0.000255641	K.AGSPS#RDVGPSLGLKK.S	584.837
sp|Q9UK96|FBX10_HUMAN	S342	F-box only protein 10 OS=Homo sapiens GN=FBXO10 PE=2 SV=3	2	QEAEVGSDGERVA	1	1.344	0.5506	3.73567	1	18.6687	18.682	18.6999	18.7283	18.5376	18.6958	18.6636	18.0969	18.1784	18.0032	18.1424	-0.0272352	0.565338	-0.57831	0.000365015	K.AGSQEAEVGS#DGER.V	850.867
sp|Q9UGU0|TCF20_HUMAN	S559	Transcription factor 20 OS=Homo sapiens GN=TCF20 PE=1 SV=3	2,3	SEKAGSSPAQGAQ	4	3	0.7428	1.86734	0.99999	19.4004	19.4643	19.3643	19.579	19.422	19.5822	19.6514	19.361	19.5295	19.3116	19.3198	0.148985	0.0499479	-0.0292073	0.641465	K.AGSS#PAQGAQNEPPR.L,K.AGSS#PAQGAQNEPPRLNASPAAR.E	852.75384,888.41343,888.41387,888.41391
sp|Q9UGU0|TCF20_HUMAN	S559:S574	Transcription factor 20 OS=Homo sapiens GN=TCF20 PE=1 SV=3	3	SEKAGSSPAQGAQ,PPRLNASPAAREE	1	2.522	0.6174	2.69833	0.5	16.1312	16.5455	16.2886	16.8158	16.7936	16.847	17.0188	16.56	16.5325	16.3757	16.6288	0.547069	0.0301959	0.202498	0.229343	K.AGSS#PAQGAQNEPPRLNAS#PAAR.E	879.409
sp|Q9UGU0|TCF20_HUMAN	S574	Transcription factor 20 OS=Homo sapiens GN=TCF20 PE=1 SV=3	3,4	PPRLNASPAAREE	3	2.603	0.5851	2.61843	1	19.6207	19.8027	19.644	20.6624	20.4565	20.7053	20.7778	20.7366	20.5041	20.5673	20.8084	0.961381	0.000121719	0.965018	0.000130674	K.AGSSPAQGAQNEPPRLNAS#PAAR.E,K.AGSSPAQGAQNEPPRLNAS#PAAREEATSPGAK.D,R.LNAS#PAAREEATSPGAKDM*PLSSDGNPK.V	852.7532,899.45465,914.70867
sp|Q9UGU0|TCF20_HUMAN	S574:S583	Transcription factor 20 OS=Homo sapiens GN=TCF20 PE=1 SV=3	2,3,4	PPRLNASPAAREE,AREEATSPGAKDM	9	3.287	0.6836	1.97247	0.99996	23.3728	23.4082	23.4545	23.7686	23.4308	23.6774	23.8096	23.2851	23.5035	23.0779	23.1266	0.259791	0.0504979	-0.163563	0.186502	K.AGSSPAQGAQNEPPRLNAS#PAAREEATS#PGAK.D,R.LNAS#PAAREEATS#PGAK.D,R.LNAS#PAAREEATS#PGAKDM*PLSSDGNPK.V	572.78085,763.37195,919.44447,919.44628,934.69806,934.6991,934.69959,1144.55468,1225.59381
sp|O75113|N4BP1_HUMAN	T242	NEDD4-binding protein 1 OS=Homo sapiens GN=N4BP1 PE=1 SV=4	2,3	ARNKAGTPVSELT	7	2.427	0.4983	2.16604	1	23.8507	24.0288	24.1903	23.6266	23.7124	23.6464	23.9112	23.4816	23.4286	23.3849	23.4219	-0.299157	0.0693083	-0.594041	0.0225016	K.AGT#PVSELTK.Q,R.NKAGT#PVSELTK.Q	671.38286,671.38291,671.38326,671.38327,770.92073,770.92088,1006.57052
sp|Q6PJG2|EMSA1_HUMAN	S636	ELM2 and SANT domain-containing protein 1 OS=Homo sapiens GN=ELMSAN1 PE=1 SV=2	4	YQSHLRSPVRLAD	1	2.781	0.5617	1.21807	0.25	17.551	16.6212	16.7189	15.5227	16.2738	15.9499	15.6763	16.0341	15.5453	16.0467	15.6166	-1.10806	0.0416615	-1.15303	0.0416343	K.AGTFIAPPVYSNITPYQSHLRS#PVR.L	770.903
sp|Q9Y5Y0|FLVC1_HUMAN	S56	Feline leukemia virus subgroup C receptor-related protein 1 OS=Homo sapiens GN=FLVCR1 PE=1 SV=1	4	NGAPRDSLAAASG	1	5.752	0.6653	2.16171	0.99992	16.9495	17.0065	16.6601	16.8479	17.2447	16.8638	17.0805	17.0312	17.053	17.3021	16.7264	0.137128	0.386376	0.156102	0.37274	K.AGTFPVNGAPRDS#LAAASGVLGGPQTPLAPEEETQAR.L	986.243
sp|P10644|KAP0_HUMAN	S77:S83	cAMP-dependent protein kinase type I-alpha regulatory subunit OS=Homo sapiens GN=PRKAR1A PE=1 SV=1	3,4,5	AGTRTDSREDEIS,SREDEISPPPPNP	13	3.884	0.6363	2.15483	1	22.0182	22.1884	22.1136	23.8459	24.0397	23.9597	24.1367	24.127	23.8377	23.9188	24.0888	1.88879	2.37654e-06	1.88632	3.8977e-06	K.AGTRTDS#REDEIS#PPPPNPVVK.G,R.TDS#REDEIS#PPPPNPVVK.G	596.89591,745.86699,745.86778,745.86784,745.86791,745.86819,865.75209,865.75257,865.75301,994.15397,994.15489,994.15498,994.15546
sp|P10644|KAP0_HUMAN	S83	cAMP-dependent protein kinase type I-alpha regulatory subunit OS=Homo sapiens GN=PRKAR1A PE=1 SV=1	2,3,4,5	SREDEISPPPPNP	66	3.763	0.7011	1.64808	1	25.8972	26.0739	26.1262	27.762	28.2037	27.8489	28.0645	27.8739	27.7623	27.8837	27.9576	1.9374	2.20583e-05	1.83699	8.84835e-05	K.AGTRTDSREDEIS#PPPPNPVVK.G,K.AGTRTDSREDEIS#PPPPNPVVKGR.R,R.EDEIS#PPPPNPVVK.G,R.TDSREDEIS#PPPPNPVVK.G,R.TDSREDEIS#PPPPNPVVKGR.R	580.90236,580.90269,623.5264,623.52704,629.57447,629.5747,629.57485,629.57496,682.8547,686.02813,686.02829,686.0286,686.02872,725.87575,725.87583,725.8759,725.87635,725.87637,725.87655,725.87688,725.877,779.15669,839.09582,839.09613,839.09654,839.09668,839.09672,839.09674,839.09677,839.0969,839.09698,839.097,839.09706,839.09708,839.09712,839.09717,839.09725,839.09729,839.09737,839.09738,839.09741…
sp|Q7Z2K8|GRIN1_HUMAN	S452	G protein-regulated inducer of neurite outgrowth 1 OS=Homo sapiens GN=GPRIN1 PE=1 SV=2	2,3	GKAGTVSPGKEDP	3	1.797	0.4652	3.63764	1	20.4808	20.5021	20.548	21.7626	21.5994	21.8007	21.9626	21.6958	21.6424	21.528	21.5863	1.27101	0.000225348	1.10284	4.1635e-06	K.AGTVS#PGKEDPVSSR.R	675.68289,1013.0206,1013.02086
sp|Q86VM9|ZCH18_HUMAN	S173	Zinc finger CCCH domain-containing protein 18 OS=Homo sapiens GN=ZC3H18 PE=1 SV=2	3	GKAGVQSVGEKES	1	1.869	0.5276	2.4352	1	20.2464	20.2682	20.1619	19.8067	19.8784	19.7267	19.8827	19.9595	20.0424	20.0098	19.9538	-0.401859	0.000449622	-0.234135	0.00512704	K.AGVQS#VGEKESLEAAKEK.K	952.866
sp|Q15058|KIF14_HUMAN	S1292	Kinesin-like protein KIF14 OS=Homo sapiens GN=KIF14 PE=1 SV=1	2,3	EEQDEESQDNLFS	2	4.605	0.8004	3.86395	1	17.9486	18.1617	17.741	19.2433	19.2658	19.5845	19.6397	19.2839	19.3095	19.2878	19.236	1.48287	0.000461341	1.32885	0.00748564	K.AHEEQDEES#QDNLFSSDR.A	815.66973,1223.00077
sp|Q9Y6X4|F169A_HUMAN	S526	Soluble lamin-associated protein of 75 kDa OS=Homo sapiens GN=FAM169A PE=1 SV=2	2,3	KKAHLGSSDNVAT	4	4.562	0.7937	1.87051	0.99764	20.3307	20.3852	20.4782	20.5634	20.6116	20.7835	20.8244	20.744	20.7019	20.6774	20.5824	0.297663	0.0125237	0.278404	0.00628046	K.AHLGS#SDNVATM*SNEER.S	714.98049,714.98099,1071.96666,1071.96723
sp|Q6PJG9|LRFN4_HUMAN	S575	Leucine-rich repeat and fibronectin type-III domain-containing protein 4 OS=Homo sapiens GN=LRFN4 PE=1 SV=1	4	KAHPPRSPPPRPQ	4	2.092	0.4585	2.40926	1	21.3446	19.7789	19.8181	18.9998	19.4405	18.7127	18.6454	19.3547	19.2518	19.5758	19.1594	-1.36428	0.104906	-0.978451	0.195102	K.AHPPRS#PPPRPQR.S	451.24206,451.24237,451.24265,451.24279
sp|Q5XG87|PAPD7_HUMAN	S309	DNA polymerase sigma OS=Homo sapiens GN=PAPD7 PE=1 SV=2	2	GSKAHPSPGMDSR	2	1.457	0.5566	2.75108	1	18.6552	18.7567	18.7042	19.3232	19.3254	19.2863	19.4539	19.0807	18.9227	19.1715	19.0225	0.641815	3.77118e-05	0.344015	0.00310553	K.AHPS#PGM*DSR.I	690.30003,690.30055
sp|P49590|SYHM_HUMAN	T59	Probable histidine--tRNA ligase, mitochondrial OS=Homo sapiens GN=HARS2 PE=1 SV=1	4	PNFIIKTPKGTRD	1	1.371	0.3516	3.62236	1	20.5657	20.157	20.4405	19.9618	20.1634	19.927	19.9457	20.5019	20.6227	20.5672	20.5457	-0.38823	0.0657628	0.171675	0.289665	K.AHQEKPNFIIKT#PK.G	662.641
sp|Q8IZD4|DCP1B_HUMAN	S147	mRNA-decapping enzyme 1B OS=Homo sapiens GN=DCP1B PE=1 SV=2	3,4	GTGAGISPVILNS	4	4.248	0.7201	2.52928	1	19.6574	19.5952	19.4739	19.4116	19.6176	19.568	19.3648	19.8679	19.9143	19.9845	19.8588	-0.0849983	0.343297	0.330872	0.0110438	K.AHQGTGAGIS#PVILNSGEGK.E,K.AHQGTGAGIS#PVILNSGEGKEVDILR.M	608.57259,789.92354,811.09403,1052.8949
sp|P15822|ZEP1_HUMAN	T2680	Zinc finger protein 40 OS=Homo sapiens GN=HIVEP1 PE=1 SV=3	4	KPSGQQTLSPDRQ	1	4.126	0.5504	2.38681	0.98928	19.1846	19.2013	19.314	18.7745	19.0567	18.4995	18.6716	18.653	18.5391	18.4951	18.7924	-0.482733	0.0203481	-0.61341	0.000714428	K.AHSEVFTKPSGQQT#LSPDR.Q	656.586
sp|P15822|ZEP1_HUMAN	S2682	Zinc finger protein 40 OS=Homo sapiens GN=HIVEP1 PE=1 SV=3	4	SGQQTLSPDRQVP	1	4.329	0.7145	3.7248	0.99567	18.3612	18.2193	18.331	18.4515	18.3919	18.4351	18.3331	17.8521	18.0615	18.0963	18.1504	0.0990616	0.132937	-0.263763	0.0210605	K.AHSEVFTKPSGQQTLS#PDR.Q	656.585
sp|Q8IWI9|MGAP_HUMAN	S2923	MAX gene-associated protein OS=Homo sapiens GN=MGA PE=1 SV=2	3,4	AEPESVSSPPTLH	2	2.21	0.619	2.68695	0.49998	19.0178	19.2174	19.061	19.3731	19.5016	19.4625	19.6812	19.3048	19.239	19.1385	19.0927	0.405898	0.00624262	0.0950437	0.283497	K.AIDGGKNTSGLPAEPESVS#SPPTLHM*K.T,K.NTSGLPAEPESVS#SPPTLHM*K.T	876.7043,911.78809
sp|Q659C4|LAR1B_HUMAN	S633	La-related protein 1B OS=Homo sapiens GN=LARP1B PE=1 SV=2	2	KAIDVKSPRKRKT	1	1.006	0.3966	3.50917	1	21.6642	21.6812	21.7633	21.2741	21.1862	21.1909	21.309	21.5021	21.3896	21.4543	21.6535	-0.462878	0.00015757	-0.203034	0.0289769	K.AIDVKS#PR.K	712.405
sp|P51532|SMCA4_HUMAN	T1396	Transcription activator BRG1 OS=Homo sapiens GN=SMARCA4 PE=1 SV=2	2	KAIEEGTLEEIEE	1	2.765	0.7262	1.47855	1	16.8692	16.5679	16.5401	16.3157	16.4103	16.5576	16.7395	17.3482	17.5982	17.6338	17.34	-0.153292	0.329345	0.820997	0.00329658	K.AIEEGT#LEEIEEEVR.Q	1027.99
sp|Q96T23|RSF1_HUMAN	S1391	Remodeling and spacing factor 1 OS=Homo sapiens GN=RSF1 PE=1 SV=2	4	GKPTEKSQTPKDN	1	1.915	0.4804	1.80744	0.99345	20.4002	20.2408	20.2344	19.8733	20.0072	19.9596	20.0276	20.16	20.4964	20.3623	20.3058	-0.32485	0.00982721	0.0393277	0.674581	K.AIENLIGKPTEKS#QTPK.D	713.417
sp|Q12846|STX4_HUMAN	S117	Syntaxin-4 OS=Homo sapiens GN=STX4 PE=1 SV=2	3	ADENYNSVNTRMR	4	2.986	0.7036	2.66978	0.99997	20.4452	20.3589	20.6049	22.4533	22.5169	22.5399	22.6702	22.6134	22.4666	22.482	22.5365	2.07542	4.52974e-05	2.05497	0.000179087	K.AIEPQKEEADENYNS#VNTR.M	915.77293,915.77316,915.7734,915.7735
sp|P56377|AP1S2_HUMAN	T146	AP-1 complex subunit sigma-2 OS=Homo sapiens GN=AP1S2 PE=1 SV=1	3	LQEEAETPRSVLE	1	5.128	0.7406	3.63821	1	17.2189	17.1013	17.2413	18.1996	18.1293	18.1057	18.3132	18.805	18.7203	18.6508	18.8048	0.99978	2.17885e-05	1.558	4.20821e-06	K.AIEQADLLQEEAET#PR.S	708.011
sp|P61966|AP1S1_HUMAN	S147	AP-1 complex subunit sigma-1A OS=Homo sapiens GN=AP1S1 PE=1 SV=1	2,3	LQEEDESPRSVLE	3	4.216	0.7391	2.10008	1	19.1337	19.2478	19.0404	18.834	18.8001	18.6838	18.5857	18.4709	18.68	18.5452	18.6059	-0.414733	0.00483157	-0.565123	0.00164178	K.AIEQADLLQEEDES#PR.S	718.00333,718.00353,1076.5018
sp|Q12766|HMGX3_HUMAN	S911	HMG domain-containing protein 3 OS=Homo sapiens GN=HMGXB3 PE=2 SV=2	3	KAIEVSSPLPDVL	1	3.893	0.7123	2.48303	0.99736	13.7449	13.7763	13.5693	13.7116	14.4638	13.8684	13.7032	13.6124	13.8451	13.8352	14.0553	0.239934	0.281882	0.140194	0.263295	K.AIEVSS#PLPDVLNATEPLSTAQR.E	906.468
sp|Q86V48|LUZP1_HUMAN	S570:S573	Leucine zipper protein 1 OS=Homo sapiens GN=LUZP1 PE=1 SV=2	3	IGALASSRRSSSE,LASSRRSSSEGLS	1	1.408	0.2521	3.17524	0.1	19.5439	19.7179	19.2946	19.8504	19.7379	20.0385	19.8016	20.0043	19.9039	20.2777	19.9676	0.338326	0.089884	0.519607	0.0278845	K.AIGALASS#RRS#SSEGLSK.G	799.074
sp|Q86V48|LUZP1_HUMAN	S570:S574	Leucine zipper protein 1 OS=Homo sapiens GN=LUZP1 PE=1 SV=2	4	IGALASSRRSSSE,ASSRRSSSEGLSK	1	1.821	0.3108	2.40287	0.16606	19.1768	19.5131	19.0394	19.407	19.493	19.6534	19.4539	19.6979	19.6827	19.9134	19.6851	0.258681	0.198729	0.501652	0.0544142	K.AIGALASS#RRSS#SEGLSK.G	599.558
sp|O75410|TACC1_HUMAN	T257	Transforming acidic coiled-coil-containing protein 1 OS=Homo sapiens GN=TACC1 PE=1 SV=2	3	NAAVEGTPLPKAS	1	4.801	0.7144	2.24354	1	18.2113	18.6726	18.5912	18.4271	19.0972	19.0325	20.137	18.2285	18.3322	18.168	18.6898	0.681758	0.151115	-0.137093	0.494777	K.AIGGEFSDTNAAVEGT#PLPK.A	838.094
sp|P36871|PGM1_HUMAN	S117	Phosphoglucomutase-1 OS=Homo sapiens GN=PGM1 PE=1 SV=3	3,4	GIILTASHNPGGP	22	4.794	0.7056	0.862241	0.99999	23.8706	23.247	23.2938	23.323	23.4807	23.4024	23.0064	23.4297	23.7288	23.9525	23.7037	-0.167336	0.511382	0.233246	0.377453	K.AIGGIILTAS#HNPGGPNGDFGIK.F	686.86685,686.8672,686.86723,686.86727,686.86728,686.86729,686.86749,686.86828,686.86829,915.48639,915.4864,915.48684,915.48686,915.48695,915.48714,915.48736,915.4874,915.48752,915.48773,915.4879,915.48798,915.48862
sp|Q4ADV7|RIC1_HUMAN	T992	Protein RIC1 homolog OS=Homo sapiens GN=KIAA1432 PE=1 SV=2	3	GSGESETPPSTPT	2	4.786	0.7677	2.21168	0.99998	17.5865	17.4927	17.4612	16.7268	16.6511	16.6443	16.8627	16.7127	16.2479	16.5383	16.7159	-0.792275	6.04327e-05	-0.959818	0.00169625	K.AIGSGESET#PPSTPTAQEPSSSGGFEFFR.N	1089.49233,1089.49338
sp|O95785|WIZ_HUMAN	S968	Protein Wiz OS=Homo sapiens GN=WIZ PE=1 SV=2	2,3	VNKAIKSPPGFSA	2	1.702	0.2785	2.04129	1	21.2144	21.2977	21.3521	20.97	21.0807	20.9662	21.0873	20.5461	20.1768	20.3465	20.3476	-0.262029	0.00588893	-0.933843	0.000235195	K.AIKS#PPGFSAK.G	624.03025,935.54205
sp|Q96E39|RMXL1_HUMAN	S88	RNA binding motif protein, X-linked-like-1 OS=Homo sapiens GN=RBMXL1 PE=1 SV=1	2	EQATKPSFERGRH	1	1.207	0.6023	2.20061	0.99998	18.5274	18.4539	18.5388	17.7774	17.7499	17.6318	17.6485	17.7143	17.935	17.9903	18.0232	-0.804795	1.09038e-05	-0.591027	0.00165116	K.AIKVEQATKPS#FER.G	1186.17
sp|Q9BXI6|TB10A_HUMAN	S407	TBC1 domain family member 10A OS=Homo sapiens GN=TBC1D10A PE=1 SV=1	3,4	RPALQPSPSIRLP	3	3.01	0.5927	1.92392	0.99511	22.3499	22.0833	22.1934	21.4841	21.9061	21.6224	21.4348	21.1991	21.2155	21.228	20.9743	-0.597023	0.00625152	-1.05463	0.000349932	K.AILDAEPGPRPALQPS#PSIR.L,K.AILDAEPGPRPALQPS#PSIRLPLDAPLPGSK.A	798.76052,798.76144,928.768
sp|Q9BXI6|TB10A_HUMAN	S409	TBC1 domain family member 10A OS=Homo sapiens GN=TBC1D10A PE=1 SV=1	5	ALQPSPSIRLPLD	1	1.998	0.3924	2.02162	0.5	18.0175	17.2762	17.7273	16.7998	17.8012	17.03	17.1685	16.8245	16.9885	17.3424	16.9278	-0.473754	0.182541	-0.652847	0.0726205	K.AILDAEPGPRPALQPSPS#IRLPLDAPLPGSK.A	743.216
sp|P51114|FXR1_HUMAN	S587	Fragile X mental retardation syndrome-related protein 1 OS=Homo sapiens GN=FXR1 PE=1 SV=3	2,3	NGPTSASGDDISK	4	3.156	0.6781	2.50625	1	22.4154	22.6275	22.4493	22.2939	22.23	22.3941	22.5324	22.2837	22.2455	22.3934	22.4493	-0.13481	0.209702	-0.154425	0.131073	K.AINGPTSAS#GDDISK.L,K.AINGPTSAS#GDDISKLQR.T	790.0781,985.99154,985.99165,1184.61436
sp|Q9Y5Y0|FLVC1_HUMAN	S536	Feline leukemia virus subgroup C receptor-related protein 1 OS=Homo sapiens GN=FLVCR1 PE=1 SV=1	2,3	KAIPADSPTDQEP	2	2.649	0.6515	3.96725	0.99999	20.0965	20.0122	20.1792	20.5308	20.4635	20.6974	20.7223	20.8385	20.8383	20.6983	20.8421	0.507505	0.00141338	0.7083	0.00030597	K.AIPADS#PTDQEPK.T	636.32065,953.97803
sp|Q9GZM8|NDEL1_HUMAN	S242	Nuclear distribution protein nudE-like 1 OS=Homo sapiens GN=NDEL1 PE=1 SV=1	3	PNGFGTSPLTPSA	1	2.874	0.5818	3.59605	0.99997	18.9921	19.0699	19.0782	18.6102	18.6166	18.5056	18.6616	17.9721	18.2369	18.1363	17.9496	-0.448237	0.000138598	-0.973021	0.00022602	K.AIPNGFGTS#PLTPSAR.I	632.323
sp|Q07157|ZO1_HUMAN	S1617	Tight junction protein ZO-1 OS=Homo sapiens GN=TJP1 PE=1 SV=3	3,4	PKAIPVSPSAVEE	17	5.124	0.7827	1.1705	0.99754	22.9333	22.8242	22.9896	23.525	23.7501	23.6516	23.9854	23.8654	23.872	23.9396	23.8183	0.812282	0.00131134	0.958087	0.000362354	K.AIPVS#PSAVEEDEDEDGHTVVATAR.G	726.59076,968.45082,968.45083,968.45101,968.45112,968.45167,968.45184,968.45185,968.45211,968.45215,968.45218,968.45222,968.45268,968.45271,968.45278,968.45307,968.45402
sp|Q07157|ZO1_HUMAN	S1619	Tight junction protein ZO-1 OS=Homo sapiens GN=TJP1 PE=1 SV=3	3	AIPVSPSAVEEDE	1	1.941	0.5636	2.41734	0.99135	16.7856	16.8157	16.5839	16.6219	16.495	16.9277	16.5545	16.4032	16.7052	16.7118	16.5282	-0.0786229	0.543433	-0.141254	0.235073	K.AIPVSPS#AVEEDEDEDGHTVVATAR.G	968.453
sp|Q9Y4I1|MYO5A_HUMAN	S600	Unconventional myosin-Va OS=Homo sapiens GN=MYO5A PE=1 SV=2	2,3	DDEKAISPTSATS	2	2.481	0.6683	2.73832	0.99514	21.1137	21.0822	21.089	22.1897	22.2982	22.2217	22.4466	22.0341	22.127	22.1203	21.9065	1.19406	0.00017681	0.951999	0.000239696	K.AIS#PTSATSSGR.T,K.M*LPELFQDDEKAIS#PTSATSSGR.T	722.35344,1012.16356
sp|Q8N6H7|ARFG2_HUMAN	S432	ADP-ribosylation factor GTPase-activating protein 2 OS=Homo sapiens GN=ARFGAP2 PE=1 SV=1	3	AGAKAISSDMFFG	2	1.979	0.4659	2.43888	0.99669	19.049	18.5576	18.5217	18.7232	18.8756	18.6306	17.8268	18.9523	18.6402	18.9446	18.5874	-0.195341	0.530525	0.0717156	0.73667	K.AIS#SDM*FFGREVDAEYEAR.S	840.04061,840.04143
sp|Q9Y467|SALL2_HUMAN	S806	Sal-like protein 2 OS=Homo sapiens GN=SALL2 PE=1 SV=4	3,4	GDSEEASGAEEEV	6	4.217	0.7126	2.39068	1	20.5565	20.3459	20.4619	19.8316	20.0262	20.0004	20.1821	19.8229	19.9576	20.1094	20.1062	-0.44468	0.00524293	-0.45569	0.00429783	K.AISVRGDSEEAS#GAEEEVGTVAAAATAGK.E,K.AISVRGDSEEAS#GAEEEVGTVAAAATAGKEM*DSNEK.T,R.GDSEEAS#GAEEEVGTVAAAATAGK.E	818.65562,818.65587,915.76467,915.7649,1088.27495,1091.20542
sp|Q9NYV4|CDK12_HUMAN	T692	Cyclin-dependent kinase 12 OS=Homo sapiens GN=CDK12 PE=1 SV=2	2,3,4	PEPKAITPPQQPY	28	3.084	0.5618	2.29005	1	26.2284	26.2566	26.3344	26.0587	25.8723	26.1018	26.251	26.2617	26.2492	26.1656	26.3985	-0.202176	0.0756602	-0.00438895	0.942433	K.AIT#PPQQPYK.K,K.AIT#PPQQPYKK.R	510.29638,510.29653,560.97348,560.97384,560.97394,560.97396,560.97398,560.97399,560.97402,560.97408,560.97416,560.97418,560.97425,560.97437,560.97444,680.05877,680.05945,680.05953,680.05989,840.95687,840.95696,840.95724,840.95732,840.95744,840.95745,840.95761,840.95785
sp|Q9UGU5|HMGX4_HUMAN	S118	HMG domain-containing protein 4 OS=Homo sapiens GN=HMGXB4 PE=2 SV=2	3,4	LLKAITSPLAAGS	2	3.682	0.6344	2.52944	0.5	22.7279	22.7419	22.9269	22.4006	22.3368	22.0516	22.2699	21.7492	21.6296	21.6134	21.816	-0.534172	0.00300956	-1.09686	0.000152037	K.AITS#PLAAGSKPSKK.T	613.87149,818.15979
sp|Q6KC79|NIPBL_HUMAN	S2658	Nipped-B-like protein OS=Homo sapiens GN=NIPBL PE=1 SV=2	2,3	SLLGGGSPKNNTA	37	4.002	0.6707	0.942314	1	27.1226	26.9785	26.9898	27.0718	26.9022	27.0965	27.015	26.9868	27.1437	26.9888	26.9549	-0.00893285	0.893687	-0.0117699	0.859231	K.AITSLLGGGS#PK.N	546.97747,546.97776,546.97784,546.9779,546.97791,546.97799,546.978,546.97802,546.97803,546.97809,546.97824,546.97825,546.97826,546.97873,819.96244,819.96247,819.9625,819.96251,819.96257,819.96266,819.96297,819.96303,819.96316,819.96318,819.96323,819.96336,819.9634,819.96349,819.96351,819.96358,819.96361,819.96366,819.9637,819.96376
sp|Q6KC79|NIPBL_HUMAN	S2658:S2672	Nipped-B-like protein OS=Homo sapiens GN=NIPBL PE=1 SV=2	4,5	SLLGGGSPKNNTA,ETEDDESDGEDRG	2	5.512	0.2808	2.06144	0.99132	18.1234	18.4568	18.4638	19.7724	21.2575	20.2109	20.6086	21.5766	20.6815	21.4692	21.6135	2.11436	0.00408851	2.98719	0.000169345	K.AITSLLGGGS#PKNNTAAETEDDES#DGEDRGGGTSGSLRR.S	900.01629,1124.76839
sp|P21964|COMT_HUMAN	S267	Catechol O-methyltransferase OS=Homo sapiens GN=COMT PE=1 SV=2	2,3	IYKGPGSEAGP--	3	2.006	0.5803	2.3553	1	21.0644	21.0416	21.1885	21.9533	22.0327	21.9878	21.9919	21.5668	21.4327	21.4988	21.5278	0.893284	0.000954376	0.408354	0.00273847	K.AIYKGPGS#EAGP.-	562.29391,842.93626,842.93648
sp|Q96J84|KIRR1_HUMAN	S574	Kin of IRRE-like protein 1 OS=Homo sapiens GN=KIRREL PE=1 SV=2	3	MKAIYSSFKDDVD	1	2.548	0.4447	3.46854	0.49907	19.0598	18.9433	18.5993	18.2402	17.5024	18.174	17.0428	17.3111	17.7131	17.4641	17.3284	-1.12762	0.0217536	-1.41327	0.00146551	K.AIYSS#FKDDVDLK.Q	756.74
sp|O60832|DKC1_HUMAN	S485:S494	H/ACA ribonucleoprotein complex subunit 4 OS=Homo sapiens GN=DKC1 PE=1 SV=3	3,4,5	AKAGLESGAEPGD,EPGDGDSDTTKKK	10	2.876	0.6601	1.7929	1	23.0292	23.2337	23.3055	22.9629	22.9566	22.936	23.1687	22.7318	22.4774	22.7543	22.6802	-0.183409	0.144661	-0.528561	0.00671758	K.AGLES#GAEPGDGDS#DTTKK.K,K.AGLES#GAEPGDGDS#DTTKKK.K,K.AKAGLES#GAEPGDGDS#DTTK.K,K.AKAGLES#GAEPGDGDS#DTTKK.K,K.AKAGLES#GAEPGDGDS#DTTKKK.K	671.31633,694.36436,760.63034,778.38966,778.39046,894.75196,894.75234,918.43105,918.43277,1013.83901
sp|Q6ZRS2|SRCAP_HUMAN	T2393	Helicase SRCAP OS=Homo sapiens GN=SRCAP PE=1 SV=3	4	APERPGTRVSERL	2	1.633	0.4599	2.40298	0.99998	19.5616	19.6942	19.623	19.3372	19.4558	19.1901	19.2587	19.2251	19.1675	19.3376	19.2956	-0.315806	0.00634607	-0.36982	0.00119738	K.AKAPERPGT#RVSER.L	523.78987,523.78991
sp|Q13442|HAP28_HUMAN	T168	28 kDa heat- and acid-stable phosphoprotein OS=Homo sapiens GN=PDAP1 PE=1 SV=1	3	KAKDDATLSGKRM	1	1.498	0.4579	2.81087	0.99611	19.942	20.4128	20.0708	20.1615	20.1454	19.963	20.0068	20.2665	20.2343	20.3468	20.4728	-0.0726701	0.66512	0.188258	0.311665	K.AKDDAT#LSGKR.M	643.695
sp|Q9H6D3|XKR8_HUMAN	S391	XK-related protein 8 OS=Homo sapiens GN=XKR8 PE=2 SV=1	2	AKDEAASPVKG--	1	1.299	0.4873	2.86974	1	17.7014	18.3673	18.1475	18.7313	18.7319	18.6441	18.7989	18.6959	18.6804	18.8321	18.864	0.6545	0.0754995	0.696059	0.0637239	K.AKDEAAS#PVKG.-	920.51
sp|Q9HCC9|LST2_HUMAN	S334	Lateral signaling target protein 2 homolog OS=Homo sapiens GN=ZFYVE28 PE=1 SV=3	3	DAELACSMQYDDQ	1	4.088	0.7023	2.71062	1	17.8909	17.4326	17.5142	17.741	17.9816	17.3999	17.2733	16.3155	16.3975	16.8569	16.321	-0.0135962	0.951889	-1.13984	0.00252462	K.AKDPDAELACS#M*QYDDQELEQLSR.M	1122.84
sp|Q53GL0|PKHO1_HUMAN	S342	Pleckstrin homology domain-containing family O member 1 OS=Homo sapiens GN=PLEKHO1 PE=1 SV=2	4	AKDPPRSPPDSES	1	4.407	0.7023	3.0705	1	16.0666	16.2595	16.6529	16.1584	16.6511	16.6265	16.4688	16.5419	16.4724	16.2782	16.1716	0.149897	0.511615	0.039717	0.849858	K.AKDPPRS#PPDSESEQLLLETER.L	758.887
sp|Q6ZN18|AEBP2_HUMAN	S371	Zinc finger protein AEBP2 OS=Homo sapiens GN=AEBP2 PE=1 SV=2	3,4	PKAKEESPSKAGM	2	1.452	0.3346	2.82053	0.99996	21.8018	21.9622	22.0849	21.4667	21.5782	21.4052	21.487	21.5681	21.4355	21.466	21.4625	-0.465359	0.0167893	-0.466614	0.0196946	K.AKEES#PSKAGM*NK.R,K.AKEES#PSKAGM*NKR.R	637.10314,797.10077
sp|Q7Z6E9|RBBP6_HUMAN	T1066	E3 ubiquitin-protein ligase RBBP6 OS=Homo sapiens GN=RBBP6 PE=1 SV=1	3,4	KKAKEETPKTDNT	2	1.432	0.309	2.38238	1	20.9144	21.594	21.3741	20.912	20.7896	20.5384	21.0512	20.758	20.9691	21.0429	21.331	-0.471353	0.125479	-0.268916	0.322994	K.AKEET#PKTDNTK.S	590.33124,786.77173
sp|P55081|MFAP1_HUMAN	S81	Microfibrillar-associated protein 1 OS=Homo sapiens GN=MFAP1 PE=1 SV=2	4	EQEEDSSSDPRLR	2	3.602	0.6799	1.55883	0.4988	20.3227	19.5029	19.6092	19.3357	19.3648	19.3257	19.3011	19.4969	19.4775	19.6972	19.5771	-0.479797	0.203061	-0.249446	0.435715	K.AKEQEAEPEEQEEDSS#SDPR.L,K.AKEQEAEPEEQEEDSS#SDPRLR.R	707.81654,775.11333
sp|O00203|AP3B1_HUMAN	S750	AP-3 complex subunit beta-1 OS=Homo sapiens GN=AP3B1 PE=1 SV=3	3,4,5	SKAKGKSDSEDGE	4	1.987	0.5325	3.33515	1	21.6984	22.1963	22.0828	21.8902	21.7732	21.6544	21.7252	21.3919	21.8169	21.7806	21.9044	-0.231733	0.259807	-0.269054	0.226209	K.AKGKS#DSEDGEKENEK.S,K.GKS#DSEDGEKENEK.S	596.12183,744.9003,850.09971,850.1003
sp|Q9UK58|CCNL1_HUMAN	S341	Cyclin-L1 OS=Homo sapiens GN=CCNL1 PE=1 SV=1	4	SPASKPSSPREVK	2	3.87	0.6483	3.39929	0.49998	18.3627	18.1155	18.1465	17.4991	17.6664	17.5645	17.3702	17.6975	17.7282	17.7315	17.6782	-0.683192	0.00193103	-0.499398	0.0210216	K.AKGLNPDGTPALSTLGGFSPASKPS#SPR.E,K.GLNPDGTPALSTLGGFSPASKPS#SPR.E	763.14686,870.22001
sp|Q9BY89|K1671_HUMAN	S402:S404	Uncharacterized protein KIAA1671 OS=Homo sapiens GN=KIAA1671 PE=1 SV=2	3,4	PEKAAESPSPRLG,KAAESPSPRLGRG	2	1.98	0.6641	2.77759	1	21.4259	21.4406	21.4739	20.7587	20.6906	20.8105	20.6557	20.4815	20.3853	20.4103	20.4276	-0.717945	5.00372e-05	-1.02064	2.11401e-07	K.AKLDPEPEKAAES#PS#PR.L	668.09204,890.45424
sp|Q9BY89|K1671_HUMAN	S402	Uncharacterized protein KIAA1671 OS=Homo sapiens GN=KIAA1671 PE=1 SV=2	4	PEKAAESPSPRLG	1	1.357	0.2189	2.79386	0.99116	20.5057	20.5122	20.4652	20.4637	20.4419	20.6375	20.6106	20.502	20.531	20.5212	20.5698	0.0440552	0.451273	0.0366414	0.137203	K.AKLDPEPEKAAES#PSPR.L	648.101
sp|Q9BY89|K1671_HUMAN	S404	Uncharacterized protein KIAA1671 OS=Homo sapiens GN=KIAA1671 PE=1 SV=2	3,4	KAAESPSPRLGRG	3	1.903	0.5418	2.61235	1	22.9333	22.982	22.9621	22.556	22.6149	22.6483	22.7366	22.5638	22.647	22.4576	22.5021	-0.320226	0.00169624	-0.416507	0.000983744	K.AKLDPEPEKAAESPS#PR.L,K.LDPEPEKAAESPS#PR.L	648.10087,721.0341,863.79901
sp|P17252|KPCA_HUMAN	S319	Protein kinase C alpha type OS=Homo sapiens GN=PRKCA PE=1 SV=4	3,4,5	AGNKVISPSEDRK	5	1.847	0.4683	2.19414	0.99638	22.459	22.5575	22.5204	23.3521	23.3026	23.3454	23.4152	23.7499	23.6945	23.6861	23.6704	0.841514	1.30314e-05	1.18789	1.66258e-05	K.AKLGPAGNKVIS#PSEDR.K,K.LGPAGNKVIS#PSEDR.K,K.VIS#PSEDRKQPSNNLDR.V,K.VIS#PSEDRKQPSNNLDRVK.L	590.72676,627.35402,693.37104,693.37129,831.76442
sp|P53396|ACLY_HUMAN	S481	ATP-citrate synthase OS=Homo sapiens GN=ACLY PE=1 SV=3	2,3,4	PQDSVPSPRSLQG	21	3.257	0.7193	2.02373	1	27.0653	27.1291	27.1931	27.1527	27.2135	27.1689	27.2099	27.3071	27.3109	27.194	27.3114	0.0570856	0.257725	0.151691	0.0299727	K.AKPAM*PQDSVPS#PR.S,K.KAKPAM*PQDSVPS#PR.S	509.51492,598.82956,598.82979,679.01698,679.01707,679.01731,679.01733,679.01736,679.01741,679.0175,679.01769,679.01792,679.01803,679.01809,679.01837,679.0184,798.10349,1018.02182,1018.02214,1018.02315,1018.02355
sp|Q9GZT9|EGLN1_HUMAN	S125	Egl nine homolog 1 OS=Homo sapiens GN=EGLN1 PE=1 SV=1	2,3	DPAAAASPCRAAA	2	1.242	0.6277	3.35643	1	22.0151	21.4911	21.4847	22.1775	21.5364	21.7987	20.9604	20.5981	20.2518	20.575	19.8013	-0.0453747	0.88959	-1.35712	0.0033906	K.AKPPADPAAAAS#PCR.A	673.34559,1009.51498
sp|Q9ULU4|PKCB1_HUMAN	S682	Protein kinase C-binding protein 1 OS=Homo sapiens GN=ZMYND8 PE=1 SV=2	4	SEKAKPSPHPIKD	1	1.646	0.2594	2.59284	1	22.1466	21.9629	22.2474	21.1942	21.2294	20.8964	20.827	21.482	21.5511	21.5551	21.5076	-1.08224	0.000438226	-0.595036	0.0157188	K.AKPS#PHPIKDK.L	554.334
sp|Q92576|PHF3_HUMAN	S283	PHD finger protein 3 OS=Homo sapiens GN=PHF3 PE=1 SV=3	2,3	KAKPVGSPLFKFS	7	2	0.5385	1.60036	1	26.9716	26.9151	26.9638	26.4299	26.4141	26.4135	26.3851	25.5811	25.6289	25.574	25.5269	-0.539533	8.59898e-05	-1.37246	6.05698e-08	K.AKPVGS#PLFK.F	604.3627,604.36288,604.36295,604.36307,604.36386,906.04003,906.0401
sp|P49321|NASP_HUMAN	S745	Nuclear autoantigenic sperm protein OS=Homo sapiens GN=NASP PE=1 SV=2	4	PEVNGGSGDAVPS	1	4.868	0.8118	3.50974	1	18.3208	18.2511	18.3027	17.7921	18.0571	17.6762	17.4911	17.9452	18.121	18.339	18.1058	-0.537376	0.0184128	-0.163736	0.134149	K.AKQEPEVNGGS#GDAVPSGNEVSENM*EEEAENQAESR.A	1082.98
sp|P49321|NASP_HUMAN	S751	Nuclear autoantigenic sperm protein OS=Homo sapiens GN=NASP PE=1 SV=2	4	SGDAVPSGNEVSE	1	3.523	0.7559	3.92324	1	20.1625	20.0123	20.1846	19.7445	20.0615	19.7961	19.6735	19.5327	19.693	20.5193	19.7932	-0.300895	0.0322315	-0.235272	0.364836	K.AKQEPEVNGGSGDAVPS#GNEVSENM*EEEAENQAESR.A	1082.98
sp|Q5VZL5|ZMYM4_HUMAN	S1539:S1542	Zinc finger MYM-type protein 4 OS=Homo sapiens GN=ZMYM4 PE=1 SV=1	2	ELAKAKSEDSDVE,KAKSEDSDVELSD	1	1.339	0.6714	3.01668	1	18.7276	18.4615	18.5148	16.696	16.5305	16.4537	16.3581	17.6836	17.7244	17.8111	17.7688	-2.05843	1.81147e-05	-0.821011	0.00521779	K.AKS#EDS#DVELSD.-	956.912
sp|Q9UBM7|DHCR7_HUMAN	S14	7-dehydrocholesterol reductase OS=Homo sapiens GN=DHCR7 PE=1 SV=1	2,3	NIPKAKSLDGVTN	5	1.713	0.4371	2.62874	1	25.8254	26.0146	26.0511	25.0585	24.8733	24.6301	24.8511	24.0327	23.8064	23.9651	24.072	-1.11043	0.000180204	-1.99466	1.2747e-05	K.AKS#LDGVTNDR.T	571.96692,571.96768,571.96783,571.96785,857.44823
sp|Q5SNT6|FA21B_HUMAN	S1081	WASH complex subunit FAM21B OS=Homo sapiens GN=FAM21B PE=1 SV=2	5	VGGKAKSPMFPAL	2	5.513	0.7744	1.33774	1	18.3813	18.068	18.142	17.8375	18.3201	17.9977	17.9864	18.132	18.3263	18.3957	18.282	-0.161687	0.297537	0.0868975	0.480612	K.AKS#PM*FPALGEASSDDDLFQSAKPKPAK.K	835.85382,835.85415
sp|Q641Q2|FA21A_HUMAN	S1169	WASH complex subunit FAM21A OS=Homo sapiens GN=FAM21A PE=1 SV=3	5	VGGKAKSPMFPAL	2	5.513	0.7744	1.33774	1	18.3813	18.068	18.142	17.8375	18.3201	17.9977	17.9864	18.132	18.3263	18.3957	18.282	-0.161687	0.297537	0.0868975	0.480612	K.AKS#PM*FPALGEASSDDDLFQSAKPKPAK.K	835.85382,835.85415
sp|Q5SRD0|FA21D_HUMAN	S136	Putative WASH complex subunit FAM21 OS=Homo sapiens GN=FAM21D PE=3 SV=2	5	VGGKAKSPMFPAL	2	5.513	0.7744	1.33774	1	18.3813	18.068	18.142	17.8375	18.3201	17.9977	17.9864	18.132	18.3263	18.3957	18.282	-0.161687	0.297537	0.0868975	0.480612	K.AKS#PM*FPALGEASSDDDLFQSAKPKPAK.K	835.85382,835.85415
sp|Q9Y4E1|FA21C_HUMAN	S1146	WASH complex subunit FAM21C OS=Homo sapiens GN=FAM21C PE=1 SV=3	5	VGGKAKSPMFPAL	2	5.513	0.7744	1.33774	1	18.3813	18.068	18.142	17.8375	18.3201	17.9977	17.9864	18.132	18.3263	18.3957	18.282	-0.161687	0.297537	0.0868975	0.480612	K.AKS#PM*FPALGEASSDDDLFQSAKPKPAK.K	835.85382,835.85415
sp|Q8IYB3|SRRM1_HUMAN	S791:T793:S795	Serine/arginine repetitive matrix protein 1 OS=Homo sapiens GN=SRRM1 PE=1 SV=2	3,4	PVKKAKSPTPSPS,KKAKSPTPSPSPP,AKSPTPSPSPPRN	3	2.152	0.4653	2.48179	0.99518	20.4395	20.619	20.5574	20.7232	20.6117	20.6084	20.2775	20.8286	20.8387	20.8455	20.8913	0.0165148	0.886993	0.312394	0.0213791	K.AKS#PT#PS#PSPPRNSDQEGGGKK.K,K.KAKS#PT#PS#PSPPR.N	759.71663,759.71675,845.41788
sp|Q8IYB3|SRRM1_HUMAN	S791:T793:S797	Serine/arginine repetitive matrix protein 1 OS=Homo sapiens GN=SRRM1 PE=1 SV=2	2,3,4	PVKKAKSPTPSPS,KKAKSPTPSPSPP,SPTPSPSPPRNSD	13	2.331	0.698	1.98555	0.99356	22.7959	23.0072	22.9795	23.2771	23.1968	23.3504	23.1787	23.4891	23.4873	23.5334	23.4715	0.323193	0.019479	0.567731	0.0109478	K.AKS#PT#PSPS#PPR.N,K.AKS#PT#PSPS#PPRNSDQEGGGK.K,K.KAKS#PT#PSPS#PPR.N	640.6301,640.63048,640.63065,640.63095,756.10461,759.71594,759.71697,759.71713,960.44127,960.44194,960.44254,960.44263,1007.80522
sp|Q8IYB3|SRRM1_HUMAN	S791:T793	Serine/arginine repetitive matrix protein 1 OS=Homo sapiens GN=SRRM1 PE=1 SV=2	2,3	PVKKAKSPTPSPS,KKAKSPTPSPSPP	2	1.171	0.5175	3.10143	0.99996	19.8038	20.1638	19.9257	20.2883	20.2335	20.292	20.22	20.5086	20.4851	20.4175	20.4942	0.294034	0.104444	0.511929	0.0360568	K.AKS#PT#PSPSPPR.N	613.97502,920.45935
sp|Q8IYB3|SRRM1_HUMAN	S791:S797:S802	Serine/arginine repetitive matrix protein 1 OS=Homo sapiens GN=SRRM1 PE=1 SV=2	5	PVKKAKSPTPSPS,SPTPSPSPPRNSD,PSPPRNSDQEGGG	1	1.503	0.4185	4.06296	0.32559	18.7147	19.6023	19.142	19.5585	19.7717	19.666	19.5311	19.6529	19.6859	19.7706	19.3919	0.478833	0.198437	0.472314	0.199329	K.AKS#PTPSPS#PPRNS#DQEGGGKK.K	676.536
sp|Q8IYB3|SRRM1_HUMAN	S791	Serine/arginine repetitive matrix protein 1 OS=Homo sapiens GN=SRRM1 PE=1 SV=2	3	PVKKAKSPTPSPS	1	1.207	0.2543	2.39005	0.99994	19.7386	19.8718	19.8608	19.9925	20.3375	20.14	20.1361	20.2329	20.1833	20.068	20.1313	0.327787	0.0123674	0.330144	0.00309075	K.AKS#PTPSPSPPR.N	587.32
sp|P24588|AKAP5_HUMAN	S178	A-kinase anchor protein 5 OS=Homo sapiens GN=AKAP5 PE=1 SV=3	2,3,4	QATKAKSTQDLSE	6	2.068	0.694	2.1805	0.99999	23.1068	23.5764	23.2301	25.023	24.4816	24.7975	24.999	24.509	24.6416	24.607	24.5888	1.52086	0.000740706	1.28219	0.00959433	K.AKS#TQDLSEGISR.K,K.AKS#TQDLSEGISRK.D,K.S#TQDLSEGISR.K,K.S#TQDLSEGISRK.D	572.56942,572.56986,620.32589,751.35564,763.09058,965.50295
sp|Q5VZL5|ZMYM4_HUMAN	S1542:S1547	Zinc finger MYM-type protein 4 OS=Homo sapiens GN=ZMYM4 PE=1 SV=1	2	KAKSEDSDVELSD,DSDVELSD-----	2	1.424	0.6608	3.15261	1	20.6649	20.6475	20.6337	19.8714	19.8115	20.0311	19.6618	19.9458	19.8295	20.1073	19.9222	-0.804738	0.00165055	-0.697492	0.00100706	K.AKSEDS#DVELS#D.-	956.91147,956.91214
sp|Q5VZL5|ZMYM4_HUMAN	S1542	Zinc finger MYM-type protein 4 OS=Homo sapiens GN=ZMYM4 PE=1 SV=1	2	KAKSEDSDVELSD	1	1.004	0.4133	2.54269	1	20.991	20.7905	20.8317	18.9894	18.7529	19.0387	18.9099	20.3798	20.259	20.3382	20.3101	-1.94834	4.58583e-06	-0.549286	0.00541593	K.AKSEDS#DVELSD.-	916.93
sp|Q5VZL5|ZMYM4_HUMAN	S1547	Zinc finger MYM-type protein 4 OS=Homo sapiens GN=ZMYM4 PE=1 SV=1	2	DSDVELSD-----	2	1.121	0.5629	2.62453	1	20.3591	20.3177	20.0351	20.4239	20.0625	20.3289	19.9443	20.8211	20.5896	20.7225	20.7833	-0.0474114	0.766925	0.49183	0.0229034	K.AKSEDSDVELS#D.-	916.92904,916.92958
sp|Q15040|JOS1_HUMAN	S15	Josephin-1 OS=Homo sapiens GN=JOSD1 PE=1 SV=1	4	DKAKSESLELPQA	1	4.013	0.6683	2.7335	0.99701	19.6101	19.1468	19.408	19.388	19.3647	19.4598	19.3727	19.1839	19.3153	19.1992	19.329	0.0079973	0.958176	-0.13146	0.433027	K.AKSES#LELPQAAPPQIYHEK.Q	751.657
sp|O15357|SHIP2_HUMAN	T306	Phosphatidylinositol 3,4,5-trisphosphate 5-phosphatase 2 OS=Homo sapiens GN=INPPL1 PE=1 SV=2	3,4	STRKAKTIPVQAF	2	3.802	0.5726	2.03476	1	16.2658	16.0387	16.2567	19.0608	19.6036	19.4012	19.2501	17.6923	17.4903	17.5602	17.5943	3.14185	4.50872e-06	1.39717	0.000301816	K.AKT#IPVQAFEVK.L,R.KAKT#IPVQAFEVK.L	614.62461,700.07944
sp|P10636|TAU_HUMAN	S713:S717:T720	Microtubule-associated protein tau OS=Homo sapiens GN=MAPT PE=1 SV=5	3,4	AEIVYKSPVVSGD,YKSPVVSGDTSPR,PVVSGDTSPRHLS	4	3.044	0.5204	2.51835	0.49415	22.3176	21.885	21.8365	20.1079	20.0157	19.4595	18.9014	19.7495	19.8821	20.0441	19.5305	-2.39191	0.00107446	-2.21151	0.000356038	K.AKTDHGAEIVYKS#PVVS#GDT#SPR.H	836.15711,836.15746,1114.54101,1114.54165
sp|P10636|TAU_HUMAN	S713:S717:S721	Microtubule-associated protein tau OS=Homo sapiens GN=MAPT PE=1 SV=5	4	AEIVYKSPVVSGD,YKSPVVSGDTSPR,VVSGDTSPRHLSN	2	2.532	0.4838	2.15925	0.49647	22.221	21.7078	21.7744	19.7801	19.7306	19.1989	18.5024	19.4968	19.8197	19.988	19.4682	-2.59805	0.000999099	-2.20787	0.00033624	K.AKTDHGAEIVYKS#PVVS#GDTS#PR.H	836.1579,836.15836
sp|Q9Y5K6|CD2AP_HUMAN	S582	CD2-associated protein OS=Homo sapiens GN=CD2AP PE=1 SV=1	4	DDVKKNSLDELRA	1	2.465	0.4438	2.72923	1	20.3765	20.4965	20.4938	20.9967	20.8694	20.9411	20.7901	20.5103	20.6555	20.4648	20.4316	0.443744	0.000715989	0.0599621	0.386787	K.AKVETDDVKKNS#LDELR.A	739.917
sp|P62140|PP1B_HUMAN	Y306	Serine/threonine-protein phosphatase PP1-beta catalytic subunit OS=Homo sapiens GN=PPP1CB PE=1 SV=3	4	KKAKYQYGGLNSG	1	1.344	0.4427	3.33465	0.49669	20.9818	20.6971	20.9612	20.9826	20.9591	21.116	21.1442	21.1866	21.263	21.1869	21.4828	0.170487	0.194939	0.399812	0.0248028	K.AKYQY#GGLNSGRPVTPPR.T	625.585
sp|P16403|H12_HUMAN	S78	Histone H1.2 OS=Homo sapiens GN=HIST1H1C PE=1 SV=2	4	DVEKNNSRIKLGL	1	2.032	0.4985	2.52119	1	20.3885	20.3498	20.4054	20.6048	20.7204	20.6203	20.5256	20.6626	20.4072	20.5712	20.6347	0.236557	0.00571959	0.187694	0.0416885	K.ALAAAGYDVEKNNS#RIK.L	647.609
sp|P22492|H1T_HUMAN	S82	Histone H1t OS=Homo sapiens GN=HIST1H1T PE=1 SV=4	4	DVEKNNSRIKLSL	1	2.032	0.4985	2.52119	1	20.3885	20.3498	20.4054	20.6048	20.7204	20.6203	20.5256	20.6626	20.4072	20.5712	20.6347	0.236557	0.00571959	0.187694	0.0416885	K.ALAAAGYDVEKNNS#RIK.L	647.609
sp|Q02539|H11_HUMAN	S81	Histone H1.1 OS=Homo sapiens GN=HIST1H1A PE=1 SV=3	4	DVEKNNSRIKLGI	1	2.032	0.4985	2.52119	1	20.3885	20.3498	20.4054	20.6048	20.7204	20.6203	20.5256	20.6626	20.4072	20.5712	20.6347	0.236557	0.00571959	0.187694	0.0416885	K.ALAAAGYDVEKNNS#RIK.L	647.609
sp|P16402|H13_HUMAN	S79	Histone H1.3 OS=Homo sapiens GN=HIST1H1D PE=1 SV=2	4	DVEKNNSRIKLGL	1	2.032	0.4985	2.52119	1	20.3885	20.3498	20.4054	20.6048	20.7204	20.6203	20.5256	20.6626	20.4072	20.5712	20.6347	0.236557	0.00571959	0.187694	0.0416885	K.ALAAAGYDVEKNNS#RIK.L	647.609
sp|P10412|H14_HUMAN	S78	Histone H1.4 OS=Homo sapiens GN=HIST1H1E PE=1 SV=2	4	DVEKNNSRIKLGL	1	2.032	0.4985	2.52119	1	20.3885	20.3498	20.4054	20.6048	20.7204	20.6203	20.5256	20.6626	20.4072	20.5712	20.6347	0.236557	0.00571959	0.187694	0.0416885	K.ALAAAGYDVEKNNS#RIK.L	647.609
sp|O95997|PTTG1_HUMAN	S39	Securin OS=Homo sapiens GN=PTTG1 PE=1 SV=1	2	KALDGRSQVSTPR	1	1.36	0.2044	2.30628	0.99994	19.4834	19.5475	19.4177	20.2719	20.2699	19.9493	20.0039	19.71	19.4267	19.2443	18.6956	0.640917	0.00229783	-0.213681	0.393777	K.ALDGRS#QVSTPR.F	798.407
sp|Q96DR7|ARHGQ_HUMAN	S392	Rho guanine nucleotide exchange factor 26 OS=Homo sapiens GN=ARHGEF26 PE=1 SV=4	2,3,4	KALDIDSDEESEP	21	3.937	0.7367	1.69228	1	24.5577	24.5551	24.6212	24.5784	24.3634	24.5965	24.7037	24.555	24.5194	24.4277	24.4848	-0.0175086	0.827152	-0.0812539	0.0660804	K.ALDIDS#DEESEPK.E,K.ALDIDS#DEESEPKEQK.S,K.EKALDIDS#DEESEPK.E,K.EKALDIDS#DEESEPKEQK.S	650.8267,650.82672,650.82707,662.64772,662.6481,662.64835,772.40162,772.40296,824.74807,867.43303,867.43345,867.43357,867.43365,867.43371,867.43382,993.46726,993.468,993.4686,993.46886,993.46905,1029.53467
sp|Q8IY81|RRMJ3_HUMAN	S336	pre-rRNA processing protein FTSJ3 OS=Homo sapiens GN=FTSJ3 PE=1 SV=2	3	LDISLSSGEEDEG	1	3.761	0.7668	3.44378	0.99645	14.9873	14.7603	14.3663	14.2952	15.049	14.8096	14.4636	14.9407	14.6592	14.3023	14.2406	-0.0502397	0.848235	-0.16887	0.522893	K.ALDISLSS#GEEDEGDEEDSTAGTTK.Q	1032.13
sp|Q9C0K0|BC11B_HUMAN	S97	B-cell lymphoma/leukemia 11B OS=Homo sapiens GN=BCL11B PE=1 SV=1	2,3	KALDKDSPPPSSR	2	1.378	0.5904	2.82664	0.99999	22.0407	22.1513	22.104	21.5717	21.3767	21.5931	21.7262	22.5284	22.5724	22.4175	22.5399	-0.531722	0.00237613	0.415877	0.000327535	K.ALDKDS#PPPSSR.S	603.31454,904.46886
sp|Q49A26|GLYR1_HUMAN	S540	Putative oxidoreductase GLYR1 OS=Homo sapiens GN=GLYR1 PE=1 SV=3	2	AKALDQSDNDMSA	1	3.181	0.5803	2.52086	1	18.9768	19.0944	19.04	18.6358	18.7332	18.56	18.6241	18.5909	18.4751	18.4834	18.5728	-0.398762	0.000522684	-0.506477	0.000187484	K.ALDQS#DNDM*SAVYR.A	955.411
sp|Q32MZ4|LRRF1_HUMAN	S768	Leucine-rich repeat flightless-interacting protein 1 OS=Homo sapiens GN=LRRFIP1 PE=1 SV=2	3,4,5	KALDSNSLENDDL	3	3.679	0.676	2.01613	0.99996	20.8493	20.5624	20.5953	20.4647	20.7674	20.5898	20.4659	20.5744	20.4823	20.5992	20.4057	-0.097064	0.445721	-0.153594	0.226536	K.ALDSNS#LENDDLSAPGREPGHFNPESR.E,R.KALDSNS#LENDDLSAPGREPGHFNPESR.E	718.94926,898.43557,1078.49236
sp|P13798|ACPH_HUMAN	S185	Acylamino-acid-releasing enzyme OS=Homo sapiens GN=APEH PE=1 SV=4	2	TKALDVSASDDEI	1	2.297	0.6765	2.66125	0.99816	18.6772	18.8966	18.958	17.986	18.0598	18.0638	17.9501	17.8157	18.1399	18.0477	17.1013	-0.828983	0.0059056	-1.06775	0.0149158	K.ALDVS#ASDDEIAR.L	835.893
sp|P13798|ACPH_HUMAN	S187	Acylamino-acid-releasing enzyme OS=Homo sapiens GN=APEH PE=1 SV=4	2	ALDVSASDDEIAR	3	2.916	0.6537	2.57746	1	22.3237	22.4591	22.3439	21.3049	21.3592	21.1517	20.9416	21.3785	21.1595	21.4487	20.3218	-1.18624	0.00028237	-1.29845	0.014048	K.ALDVSAS#DDEIAR.L	835.89302,835.89303,835.89327
sp|O75122|CLAP2_HUMAN	S767:T787	CLIP-associating protein 2 OS=Homo sapiens GN=CLASP2 PE=1 SV=2	4	LDVTRESFPNDLQ,TVDQTQTPSLKVK	1	2.125	0.2621	4.2984	0.24873	17.5738	17.1831	17.4956	15.8596	15.9181	15.0777	14.5549	14.8147	15.4849	15.2955	14.0905	-2.06491	0.00498684	-2.49613	0.00201803	K.ALDVTRES#FPNDLQFNILM*RFTVDQTQT#PSLK.V	1090.54
sp|Q9UEE5|ST17A_HUMAN	S354	Serine/threonine-protein kinase 17A OS=Homo sapiens GN=STK17A PE=1 SV=2	4	SVPEINSDTDKSE	1	3.979	0.6833	2.8823	1	18.0612	18.1462	17.9248	18.3314	18.0473	18.4013	18.1171	17.7968	18.1442	17.826	17.7367	0.180166	0.151014	-0.168169	0.193933	K.ALEEANALQEGHSVPEINS#DTDKSETK.E	920.71
sp|P42166|LAP2A_HUMAN	S366	Lamina-associated polypeptide 2, isoform alpha OS=Homo sapiens GN=TMPO PE=1 SV=2	3	LEESESSQLISPP	1	3.564	0.4501	2.80664	0.49911	14.7656	14.6417	14.6674	14.9821	14.9634	15.0639	14.9757	15.342	15.3715	15.2897	15.663	0.304697	0.00398619	0.72498	0.00127988	K.ALEESESS#QLISPPLAQAIR.D	816.755
sp|Q16891|IMMT_HUMAN	S458	Mitochondrial inner membrane protein OS=Homo sapiens GN=IMMT PE=1 SV=1	4	ALEHHRSEIQAEQ	1	4.365	0.5762	2.2511	1	16.4767	16.6416	16.298	16.2141	16.6021	16.0249	15.8468	16.3588	16.6287	16.7393	16.5934	-0.300166	0.178487	0.107937	0.442157	K.ALEHHRS#EIQAEQDR.K	532.758
sp|Q9Y617|SERC_HUMAN	S331	Phosphoserine aminotransferase OS=Homo sapiens GN=PSAT1 PE=1 SV=2	3	LELNMLSLKGHRS	2	1.944	0.3385	3.00213	1	17.1836	17.1985	17.0358	17.9509	17.9716	17.9624	17.9588	17.6382	17.7759	17.8369	18.0257	0.821612	0.00377392	0.679827	0.00103379	K.ALELNM*LS#LK.G	562.64676,562.64693
sp|Q66K74|MAP1S_HUMAN	T638:S640	Microtubule-associated protein 1S OS=Homo sapiens GN=MAP1S PE=1 SV=2	4	SIPRPRTPSPESH,PRPRTPSPESHRS	8	4.506	0.3399	2.11858	0.99999	21.8597	21.3465	21.3735	20.3632	20.6731	20.3783	19.6546	20.1992	20.5828	20.5624	19.7691	-1.25923	0.00583034	-1.24814	0.00445196	K.ALELPLAASSIPRPRT#PS#PESHR.S	718.61467,718.61488,718.61514,718.61522,718.61544,718.61545,718.61551,718.61595
sp|Q9BXY0|MAK16_HUMAN	S197:S200	Protein MAK16 homolog OS=Homo sapiens GN=MAK16 PE=1 SV=2	4,5	EQQEAESDSSDTE,EAESDSSDTEEKD	6	4.486	0.778	0.855326	0.49703	22.9047	22.8064	22.9275	22.5656	22.5026	22.5711	22.5414	22.6166	22.4968	22.5937	22.569	-0.334341	0.00530255	-0.310516	0.00280391	K.ALEQQEAES#DSS#DTEEKDDDDDDEEDVGKR.E	850.15852,1062.44694,1062.4476,1062.44785,1062.4482,1062.44956
sp|Q9BXY0|MAK16_HUMAN	S200	Protein MAK16 homolog OS=Homo sapiens GN=MAK16 PE=1 SV=2	4	EAESDSSDTEEKD	1	5.215	0.7523	2.63328	0.49797	19.9458	19.2962	19.6452	18.4896	18.1242	18.1927	18.4272	19.1554	19.2148	18.9178	18.9169	-1.32066	0.00873331	-0.577846	0.0741279	K.ALEQQEAESDSS#DTEEKDDDDDDEEDVGKR.E	1042.46
sp|P00558|PGK1_HUMAN	S203	Phosphoglycerate kinase 1 OS=Homo sapiens GN=PGK1 PE=1 SV=3	3,4	FAKALESPERPFL	6	3.564	0.6494	1.94184	1	21.2857	20.2235	20.5849	19.2424	19.7442	19.5363	19.0958	19.7258	19.7828	19.9694	19.6916	-1.29335	0.0353978	-0.905604	0.0956174	K.ALES#PERPFLAILGGAK.V	577.57629,769.76473,769.76493,769.765,769.76507,769.76533
sp|Q15022|SUZ12_HUMAN	S726	Polycomb protein SUZ12 OS=Homo sapiens GN=SUZ12 PE=1 SV=3	2	KALETDSVSGVSK	1	2.99	0.4408	1.95701	0.99778	19.6407	19.92	19.853	20.202	20.0445	20.2513	20.5914	20.6772	20.7344	20.7413	21.145	0.467719	0.0223248	1.0199	0.000690156	K.ALETDS#VSGVSK.Q	865.951
sp|Q2LD37|K1109_HUMAN	T3996	Uncharacterized protein KIAA1109 OS=Homo sapiens GN=KIAA1109 PE=1 SV=2	2	LETIPITPVERNY	2	2.002	0.5604	2.88573	1	20.7721	20.5947	20.676	20.3648	20.3418	20.5181	20.5152	20.4157	20.4198	20.3797	20.4931	-0.245921	0.0191928	-0.253841	0.0227014	K.ALETIPIT#PVER.N	824.44721,824.44727
sp|Q86W92|LIPB1_HUMAN	S37	Liprin-beta-1 OS=Homo sapiens GN=PPFIBP1 PE=1 SV=2	3	GIFDCQSPTSPFM	2	3.854	0.7426	3.29545	0.99998	15.3466	14.5891	14.6335	15.0142	15.2389	15.2508	14.5577	14.6069	13.5027	13.5158	14.5071	0.158994	0.619962	-0.82331	0.0885461	K.ALEYSNGIFDCQS#PTSPFM*GSLR.A	968.10048,968.10133
sp|Q14690|RRP5_HUMAN	S1867	Protein RRP5 homolog OS=Homo sapiens GN=PDCD11 PE=1 SV=3	3	YVEAKSSVLED--	1	2.234	0.6603	0.879637	0.5	15.8506	15.328	15.7878	16.3468	16.4991	16.5347	16.568	16.1056	16.1962	16.3	16.2548	0.831661	0.028737	0.558698	0.0689139	K.ALEYVEAKSS#VLED.-	697.693
sp|O14686|MLL2_HUMAN	T1803	Histone-lysine N-methyltransferase MLL2 OS=Homo sapiens GN=MLL2 PE=1 SV=2	3	PSFGLGTPKAKGD	1	1.749	0.4322	1.27163	0.99997	17.7359	16.761	16.8546	15.7857	15.907	16.037	15.9402	16.3066	16.2429	16.4591	16.3763	-1.19972	0.0573094	-0.770947	0.128108	K.ALFAVGVGRPSFGLGT#PK.A	771.435
sp|Q92565|RPGF5_HUMAN	S225	Rap guanine nucleotide exchange factor 5 OS=Homo sapiens GN=RAPGEF5 PE=1 SV=1	3	ALFHQFSLKENWL	1	1.912	0.3912	3.22634	1	21.1504	20.543	20.6617	19.9074	20.0349	19.8669	19.653	19.7457	19.9511	20.0139	19.8783	-0.919478	0.0242074	-0.887788	0.0317707	K.ALFHQFS#LK.E	543.635
sp|Q13769|THOC5_HUMAN	S312:S314	THO complex subunit 5 homolog OS=Homo sapiens GN=THOC5 PE=1 SV=2	3,4	DSQDDESDSDAEE,QDDESDSDAEEEQ	25	3.46	0.6105	1.87861	1	24.5247	24.465	24.4758	24.7534	24.8655	24.7859	24.6046	24.8232	24.8194	24.9286	24.72	0.263859	0.0126082	0.334324	0.0019442	K.ALFKPPEDSQDDES#DS#DAEEEQTTK.R,K.ALFKPPEDSQDDES#DS#DAEEEQTTKR.R	954.4307,954.43133,954.43159,954.4316,954.43197,954.43212,954.43214,954.43216,954.43234,954.43242,954.43251,954.4326,954.43268,954.4327,954.43273,954.43286,954.43293,954.43295,954.43296,954.43304,954.43308,954.4331,954.43338,1220.20733,1220.20834
sp|Q13769|THOC5_HUMAN	S312	THO complex subunit 5 homolog OS=Homo sapiens GN=THOC5 PE=1 SV=2	3,4	DSQDDESDSDAEE	3	4.195	0.6603	2.64775	0.99578	20.774	20.5704	20.7498	20.2029	20.1172	20.4093	20.2199	20.8517	20.7153	20.6164	20.6247	-0.46068	0.00418672	0.00399296	0.964314	K.ALFKPPEDSQDDES#DSDAEEEQTTK.R,K.ALFKPPEDSQDDES#DSDAEEEQTTKR.R	895.41559,934.44062,1193.55216
sp|Q13769|THOC5_HUMAN	S314	THO complex subunit 5 homolog OS=Homo sapiens GN=THOC5 PE=1 SV=2	4	QDDESDSDAEEEQ	1	4.26	0.6272	2.4356	0.5	19.6451	19.4317	19.4862	19.091	18.9832	18.9981	19.1257	19.6312	19.604	19.3734	19.5234	-0.47151	0.00629039	0.0119992	0.895355	K.ALFKPPEDSQDDESDS#DAEEEQTTKR.R	934.441
sp|Q9BR61|ACBD6_HUMAN	S106	Acyl-CoA-binding domain-containing protein 6 OS=Homo sapiens GN=ACBD6 PE=1 SV=1	3	KALGDSSPSQAMQ	1	2.765	0.3975	2.5089	0.33333	15.7165	15.4524	15.3517	17.0376	17.3041	16.7443	17.0675	16.3005	16.3347	16.3307	15.9347	1.5315	0.000224782	0.718285	0.00567937	K.ALGDSS#PSQAM*QEYIAVVK.K	850.095
sp|Q9BR61|ACBD6_HUMAN	S108	Acyl-CoA-binding domain-containing protein 6 OS=Homo sapiens GN=ACBD6 PE=1 SV=1	3	LGDSSPSQAMQEY	1	3.852	0.5062	2.61093	0.49922	16.1507	15.9137	15.7548	16.2847	16.4915	16.3923	16.1407	15.7251	16.0179	15.9285	15.5921	0.387584	0.0534237	-0.123815	0.452288	K.ALGDSSPS#QAM*QEYIAVVK.K	850.095
sp|Q9H4Z2|ZN335_HUMAN	S1007	Zinc finger protein 335 OS=Homo sapiens GN=ZNF335 PE=1 SV=1	2,3,4	GLAVPPSPPSAAT	10	3.801	0.613	1.98124	1	22.9396	22.9431	22.9367	22.6439	22.748	22.7012	22.675	22.8476	22.8317	22.8751	22.8158	-0.247746	0.00142648	-0.0972316	0.00405674	K.ALGLAVPPS#PPSAATAASK.K,K.ALGLAVPPS#PPSAATAASKK.F	651.12789,651.12814,651.12831,651.12843,748.74927,748.74931,748.74932,748.74963,748.74977,1122.62167
sp|Q9H4Z2|ZN335_HUMAN	S1010	Zinc finger protein 335 OS=Homo sapiens GN=ZNF335 PE=1 SV=1	4	VPPSPPSAATAAS	1	2.762	0.4377	1.96787	0.33333	16.7416	16.8309	16.7238	16.4263	16.7555	16.6742	16.7066	16.694	16.7745	16.7607	16.7227	-0.124785	0.194511	-0.0274357	0.51784	K.ALGLAVPPSPPS#AATAASK.K	561.814
sp|O14523|C2C2L_HUMAN	S411	C2 domain-containing protein 2-like OS=Homo sapiens GN=C2CD2L PE=1 SV=3	3	LHYEEGSPRNLGT	1	3.956	0.6795	3.42734	0.99998	18.1441	17.5411	17.4033	17.6313	17.7853	17.8812	17.5006	17.7171	17.4537	17.618	17.4044	0.00344876	0.989689	-0.147856	0.589229	K.ALGPAATM*AVELHYEEGS#PR.N	808.718
sp|Q7Z2K8|GRIN1_HUMAN	S744	G protein-regulated inducer of neurite outgrowth 1 OS=Homo sapiens GN=GPRIN1 PE=1 SV=2	3,4	PEGARGSEGRVEP	3	2.408	0.5336	2.44183	1	20.1222	20.3573	20.147	21.4216	21.6555	21.4985	21.542	21.9697	21.752	22.0353	21.8637	1.32061	0.000220471	1.69638	3.43244e-05	K.ALGSARSPEGARGS#EGRVEPK.A,R.SPEGARGS#EGRVEPK.A	524.2727,663.1004,698.69465
sp|P98177|FOXO4_HUMAN	T455	Forkhead box protein O4 OS=Homo sapiens GN=FOXO4 PE=1 SV=5	2,3	LGTPVLTPPTEAA	6	3.143	0.6668	1.98323	1	19.0299	19.0254	18.953	19.892	19.6061	19.7691	20.012	19.968	20.088	19.98	19.9504	0.817037	0.0015415	0.993785	1.93628e-06	K.ALGTPVLT#PPTEAASQDR.M	711.69553,711.69619,711.69633,1067.03929,1067.0396,1067.04104
sp|O94876|TMCC1_HUMAN	S414	Transmembrane and coiled-coil domains protein 1 OS=Homo sapiens GN=TMCC1 PE=1 SV=3	2,3	ISNFQSSPKYGSE	3	4.123	0.5916	1.92754	0.99761	22.6503	22.496	22.4706	21.978	21.8307	21.7444	21.7119	21.5228	21.6531	21.5747	21.3414	-0.722709	0.000343204	-1.01597	8.07665e-05	K.ALGVISNFQSS#PK.Y	629.34278,629.34327,943.51074
sp|P11831|SRF_HUMAN	S224	Serum response factor OS=Homo sapiens GN=SRF PE=1 SV=1	3	CLNSPDSPPRSDP	1	2.68	0.3034	3.42674	0.99994	21.7207	21.3939	21.6353	21.4116	21.3448	21.0612	20.7051	20.4865	20.6968	20.6086	20.1837	-0.452629	0.0649276	-1.0894	0.000758512	K.ALIQTCLNSPDS#PPRSDPTTDQR.M	960.122
sp|Q9UKY1|ZHX1_HUMAN	S639	Zinc fingers and homeoboxes protein 1 OS=Homo sapiens GN=ZHX1 PE=1 SV=1	5	DESNAGSSKEEAG	1	2.739	0.5509	3.39955	0.24911	19.8159	19.7547	19.8314	19.9583	20.1289	19.9321	19.908	20.0334	20.2226	20.1059	20.0507	0.181154	0.0289357	0.302459	0.00234967	K.ALKEEKM*EIDESNAGS#SKEEAGETSPADESGAPK.S	953.479
sp|P50851|LRBA_HUMAN	S1477	Lipopolysaccharide-responsive and beige-like anchor protein OS=Homo sapiens GN=LRBA PE=1 SV=4	3	ALKPMHSLIPLGK	1	2.161	0.5447	2.1338	1	19.6586	19.6554	19.2957	19.2116	19.8627	19.3262	19.1849	19.477	19.465	19.8068	20.0658	-0.14023	0.512689	0.167055	0.414985	K.ALKPM*HS#LIPLGK.S	730.1
sp|O14818|PSA7_HUMAN	S201	Proteasome subunit alpha type-7 OS=Homo sapiens GN=PSMA7 PE=1 SV=1	2	LLEVVQSGGKNIE	1	1.255	0.3187	2.77889	1	18.0633	18.187	18.0422	17.7984	17.4677	17.7463	17.412	17.3065	17.6043	17.5323	17.5251	-0.491392	0.0093448	-0.605444	0.000645779	K.ALLEVVQS#GGK.N	819.963
sp|Q8TAA3|PSA7L_HUMAN	S209	Proteasome subunit alpha type-7-like OS=Homo sapiens GN=PSMA8 PE=1 SV=3	2	LLEVVQSGGKNIE	1	1.255	0.3187	2.77889	1	18.0633	18.187	18.0422	17.7984	17.4677	17.7463	17.412	17.3065	17.6043	17.5323	17.5251	-0.491392	0.0093448	-0.605444	0.000645779	K.ALLEVVQS#GGK.N	819.963
sp|O60315|ZEB2_HUMAN	S641	Zinc finger E-box-binding homeobox 2 OS=Homo sapiens GN=ZEB2 PE=1 SV=1	2	LLSSVLSEKGMTS	1	1.213	0.2556	3.22758	0.99096	14.2263	14.2985	13.9857	14.2919	14.3566	14.6931	14.5281	14.9585	15.1921	15.1353	15.1155	0.297229	0.0754498	0.930167	0.00277578	K.ALLLSSVLS#EK.G	849.494
sp|Q9P281|BAHC1_HUMAN	S2234	BAH and coiled-coil domain-containing protein 1 OS=Homo sapiens GN=BAHCC1 PE=1 SV=3	3	MGDKDFSPKLGRP	1	1.55	0.2516	3.43227	1	20.0571	19.9411	19.9882	19.5707	19.5421	19.6704	19.6687	19.4734	19.4653	19.352	19.3173	-0.382519	0.000582242	-0.59348	9.10604e-05	K.ALLM*GDKDFS#PK.L	702.38
sp|Q15906|VPS72_HUMAN	S127	Vacuolar protein sorting-associated protein 72 homolog OS=Homo sapiens GN=VPS72 PE=1 SV=1	3	ELQDDGSDSRKSM	6	2.507	0.6594	2.0318	1	20.0352	20.0142	19.8838	19.7216	19.7848	19.9308	19.7588	19.7719	19.9338	19.956	19.7333	-0.178711	0.0446541	-0.128973	0.139887	K.ALLPLELQDDGS#DSRK.S	765.73538,765.73622,765.73623,765.7365,765.73653,765.73655
sp|Q15906|VPS72_HUMAN	S129	Vacuolar protein sorting-associated protein 72 homolog OS=Homo sapiens GN=VPS72 PE=1 SV=1	3	QDDGSDSRKSMRQ	2	2.872	0.6365	1.89448	0.99725	18.8537	18.7082	18.5847	18.3919	18.4115	18.5197	18.3132	18.3764	18.595	18.5979	18.3329	-0.306436	0.037067	-0.239969	0.0756966	K.ALLPLELQDDGSDS#RK.S,K.ALLPLELQDDGSDS#RKSM*R.Q	765.73654,895.79259
sp|Q15906|VPS72_HUMAN	S132	Vacuolar protein sorting-associated protein 72 homolog OS=Homo sapiens GN=VPS72 PE=1 SV=1	4	GSDSRKSMRQSTA	2	3.842	0.7793	2.24825	0.5	19.3472	19.384	19.1445	18.6823	18.9254	18.811	18.367	19.0539	19.0114	19.2768	18.9964	-0.595467	0.00967325	-0.207269	0.0968062	K.ALLPLELQDDGSDSRKS#M*R.Q	672.09587,672.09602
sp|Q9UQ80|PA2G4_HUMAN	S361	Proliferation-associated protein 2G4 OS=Homo sapiens GN=PA2G4 PE=1 SV=3	2	KALLQSSASRKTQ	1	1.439	0.3634	3.03795	0.99999	20.2104	20.3247	20.4322	19.8917	19.8637	19.804	19.9245	19.5571	19.6056	19.6512	19.9618	-0.451485	0.0105829	-0.628518	0.00260506	K.ALLQSS#ASRK.T	799.953
sp|Q13322|GRB10_HUMAN	S418	Growth factor receptor-bound protein 10 OS=Homo sapiens GN=GRB10 PE=1 SV=2	2,3	QRKALLSPFSTPV	3	2.183	0.5309	1.95914	1	19.9195	19.8524	19.753	19.8045	20.3839	20.2523	20.0895	19.5763	19.6234	19.4431	19.5146	0.290879	0.0983536	-0.30232	0.00706047	K.ALLS#PFSTPVR.S,R.KALLS#PFSTPVR.S	618.69212,748.90475,748.90503
sp|Q13322|GRB10_HUMAN	T422	Growth factor receptor-bound protein 10 OS=Homo sapiens GN=GRB10 PE=1 SV=2	2	LLSPFSTPVRSVS	1	1.715	0.4898	2.71737	0.5	16.2536	16.2968	16.3855	16.2495	16.6073	16.2232	17.4108	15.9034	16.0736	16.4644	16.1929	0.310726	0.344751	-0.15341	0.290903	K.ALLSPFST#PVR.S	748.905
sp|O75592|MYCB2_HUMAN	S3894	Probable E3 ubiquitin-protein ligase MYCBP2 OS=Homo sapiens GN=MYCBP2 PE=1 SV=3	2	EKALLSSPEGEEK	1	3.147	0.5529	3.18832	1	19.5463	19.5514	19.6167	20.1275	19.9887	20.2357	20.2108	19.963	20.2196	20.135	20.1326	0.569235	0.00076943	0.541093	0.00077968	K.ALLSS#PEGEEK.V	849.439
sp|Q9UIF9|BAZ2A_HUMAN	T1621	Bromodomain adjacent to zinc finger domain protein 2A OS=Homo sapiens GN=BAZ2A PE=1 SV=4	3	EKALLSTPNGAPE	1	4.961	0.6938	2.97496	0.99675	17.2222	17.0335	16.719	16.2211	16.2499	16.4129	16.1604	15.9213	15.9356	16.2719	15.9095	-0.730471	0.0264166	-0.981954	0.00742235	K.ALLST#PNGAPEGTTTEISYEITPR.I	943.134
sp|P00390|GSHR_HUMAN	T383	Glutathione reductase, mitochondrial OS=Homo sapiens GN=GSR PE=1 SV=2	2,3	CGKALLTPVAIAA	2	2.307	0.5026	2.47044	1	18.2569	18.1122	18.1553	18.2906	18.6154	18.5254	18.5676	18.2912	18.354	18.2372	18.386	0.324986	0.0135805	0.142347	0.0566675	K.ALLT#PVAIAAGR.K,K.ALLT#PVAIAAGRK.L	607.03519,731.42142
sp|Q8IWR0|Z3H7A_HUMAN	T210	Zinc finger CCCH domain-containing protein 7A OS=Homo sapiens GN=ZC3H7A PE=1 SV=1	2,3	IEPDLLTPRQEAV	4	4.052	0.7193	2.48388	1	20.8961	20.767	20.7133	20.6343	20.3868	20.4763	20.5338	20.1314	20.2639	20.1208	20.2725	-0.284321	0.0143098	-0.594966	0.000879201	K.ALNHSVEDIEPDLLT#PR.Q	743.37461,743.37473,743.37505,1114.55832
sp|O76021|RL1D1_HUMAN	T415	Ribosomal L1 domain-containing protein 1 OS=Homo sapiens GN=RSL1D1 PE=1 SV=3	2,3	ALPASETPKAAES	6	2.009	0.6117	2.15714	0.99999	24.2418	24.3682	24.3105	23.0751	23.0525	23.0146	22.9706	22.2034	22.3507	22.1951	22.3059	-1.27863	2.38393e-05	-2.04307	2.93242e-07	K.ALPASET#PK.A,R.KALPASET#PK.A	603.68571,603.68616,603.68655,726.39664,726.39725,905.02467
sp|O76021|RL1D1_HUMAN	T415:T423:S427	Ribosomal L1 domain-containing protein 1 OS=Homo sapiens GN=RSL1D1 PE=1 SV=3	5	ALPASETPKAAES,KAAESETPGKSPE,SETPGKSPEKKPK	1	2.142	0.3011	1.96635	0.16549	22.1931	22.3243	22.4168	21.3764	21.4907	21.1844	21.496	20.3705	20.3186	20.284	20.2769	-0.924527	0.000230656	-1.99892	0.000363682	K.ALPASET#PKAAESET#PGKS#PEKKPK.I	839.454
sp|O76021|RL1D1_HUMAN	S421:T423:S427	Ribosomal L1 domain-containing protein 1 OS=Homo sapiens GN=RSL1D1 PE=1 SV=3	4	TPKAAESETPGKS,KAAESETPGKSPE,SETPGKSPEKKPK	1	1.916	0.2698	2.57447	0.97378	20.7984	20.9333	20.9154	20.0682	20.167	20.3904	20.3133	18.9453	19.4377	18.9124	19.2882	-0.647653	0.000839402	-1.73646	0.000386772	K.ALPASETPKAAES#ET#PGKS#PEKKPK.I	1049.06
sp|Q14596|NBR1_HUMAN	S622	Next to BRCA1 gene 1 protein OS=Homo sapiens GN=NBR1 PE=1 SV=3	2	FKALPDSMVSVKR	1	2.133	0.4341	2.00668	1	17.8965	18.1636	18.0457	18.4905	18.8219	18.9836	19.1362	18.9806	19.0027	18.8975	19.1895	0.822789	0.00469801	0.982321	0.000441928	K.ALPDS#M*VSVK.R	800.923
sp|Q14596|NBR1_HUMAN	S625	Next to BRCA1 gene 1 protein OS=Homo sapiens GN=NBR1 PE=1 SV=3	2	LPDSMVSVKRKAE	1	1.714	0.374	3.39345	0.9969	18.2714	18.8735	18.4184	19.3675	19.0954	19.3159	19.0789	19.2967	19.296	19.3924	19.5405	0.693313	0.0459145	0.860305	0.0318321	K.ALPDSM*VS#VK.R	800.922
sp|P09211|GSTP1_HUMAN	S135	Glutathione S-transferase P OS=Homo sapiens GN=GSTP1 PE=1 SV=2	4	PFETLLSQNQGGK	1	1.542	0.273	2.72544	1	16.1155	15.6583	15.8208	15.3372	15.4419	15.3432	15.2283	15.3375	15.5216	15.6852	15.6916	-0.527205	0.0473112	-0.3059	0.134471	K.ALPGQLKPFETLLS#QNQGGK.T	724.157
sp|Q8N554|ZN276_HUMAN	S599	Zinc finger protein 276 OS=Homo sapiens GN=ZNF276 PE=1 SV=4	3,4	PPPGPPSPSVTTE	2	3.534	0.7617	2.5265	1	21.2446	21.1828	21.204	20.8082	20.6503	20.7085	20.8275	20.954	21.1071	20.9306	20.9855	-0.461861	0.000525007	-0.216205	0.00685894	K.ALPLEAEPPPGPPS#PSVTTEGQAVKPEPT.-	858.69663,1144.59367
sp|Q9UQ35|SRRM2_HUMAN	T1492	Serine/arginine repetitive matrix protein 2 OS=Homo sapiens GN=SRRM2 PE=1 SV=2	2	PKALPQTPRPRSR	8	1.686	0.4231	2.9451	1	27.492	27.5971	27.6137	27.2188	27.09	27.1082	27.3508	27.2694	27.3016	27.1648	27.2365	-0.375669	0.0037882	-0.324539	0.00228037	K.ALPQT#PRPR.S	672.86867,672.8687,672.86883,672.8689,672.86901,672.86917,672.86918
sp|O95470|SGPL1_HUMAN	S118	Sphingosine-1-phosphate lyase 1 OS=Homo sapiens GN=SGPL1 PE=1 SV=3	3	YVKALPSQGLSSS	1	3.533	0.5451	1.76454	1	16.9726	17.2177	17.0704	17.1721	17.2115	17.3075	17.2871	17.2779	17.3387	17.2911	17.3992	0.157634	0.142962	0.239811	0.0625615	K.ALPS#QGLSSSAVLEK.L	675.705
sp|Q9H9B1|EHMT1_HUMAN	S1004	Histone-lysine N-methyltransferase EHMT1 OS=Homo sapiens GN=EHMT1 PE=1 SV=4	2,3	SAPDRPSPVERIV	2	2.994	0.6045	3.25965	1	20.1369	20.1041	20.2076	19.4428	19.7101	19.5099	19.697	19.4428	19.5164	19.2871	19.6055	-0.559568	0.00144869	-0.686601	0.000666679	K.ALQDSAPDRPS#PVER.I	649.65378,973.97718
sp|P49589|SYCC_HUMAN	S307	Cysteine--tRNA ligase, cytoplasmic OS=Homo sapiens GN=CARS PE=1 SV=3	3,4	EGDLSISADRLSE	3	3.806	0.6427	2.88636	0.99999	22.5236	22.4856	22.498	21.9808	21.874	21.8858	21.8318	21.8014	21.913	21.8859	21.6509	-0.609288	8.87476e-05	-0.689603	0.00102026	K.ALQEGEGDLSIS#ADRLSEK.R,K.ALQEGEGDLSIS#ADRLSEKR.S	678.85247,852.76767,904.80112
sp|Q14669|TRIPC_HUMAN	S100	E3 ubiquitin-protein ligase TRIP12 OS=Homo sapiens GN=TRIP12 PE=1 SV=1	4,5	ALQHTESPSETNK	8	4.196	0.6478	1.51083	0.99996	22.6277	22.7796	22.8867	22.9439	23.1289	23.1088	23.0707	22.961	22.7429	22.927	22.9741	0.298396	0.0361573	0.136578	0.215232	K.ALQHTES#PSETNKPHSK.S	532.48157,532.48167,532.48182,532.48213,665.34963,665.34985,665.34989,665.35016
sp|P15056|BRAF_HUMAN	S419	Serine/threonine-protein kinase B-raf OS=Homo sapiens GN=BRAF PE=1 SV=4	3	VKALQKSPGPQRE	1	1.157	0.1806	3.79799	1	20.9301	21.1203	21.1083	21.2401	21.0439	21.1294	21.5097	21.5622	21.3193	21.3061	21.4698	0.177867	0.197666	0.361481	0.00970248	K.ALQKS#PGPQR.E	540.637
sp|O75151|PHF2_HUMAN	T654	Lysine-specific demethylase PHF2 OS=Homo sapiens GN=PHF2 PE=1 SV=4	4	KALRPPTSPGVFG	1	3.445	0.4197	3.1158	0.5	17.7716	16.1967	16.4667	15.1494	15.691	15.4302	14.9171	15.1985	15.4022	15.3392	15.1801	-1.51475	0.076073	-1.53165	0.0859558	K.ALRPPT#SPGVFGALQNFK.E	610.338
sp|O75151|PHF2_HUMAN	S655	Lysine-specific demethylase PHF2 OS=Homo sapiens GN=PHF2 PE=1 SV=4	3	ALRPPTSPGVFGA	1	3.6	0.5853	3.67766	0.99672	18.9187	17.3764	17.8499	16.6784	17.0457	16.9854	16.1904	16.4968	16.7443	16.7905	16.7905	-1.32337	0.0835842	-1.34281	0.0952908	K.ALRPPTS#PGVFGALQNFK.E	813.447
sp|Q2Y0W8|S4A8_HUMAN	S1080	Electroneutral sodium bicarbonate exchanger 1 OS=Homo sapiens GN=SLC4A8 PE=1 SV=1	2	TVWKALSMNSGNA	1	1.257	0.2514	3.35562	0.99616	17.5882	18.117	17.921	19.0674	18.4983	18.6382	18.6551	19.6581	19.6486	19.7192	19.7234	0.839363	0.0117411	1.81192	0.00648164	K.ALS#M*NSGNAK.E	773.886
sp|Q6R327|RICTR_HUMAN	S1385	Rapamycin-insensitive companion of mTOR OS=Homo sapiens GN=RICTOR PE=1 SV=1	3	RFMKALSYASLDK	2	2.995	0.6264	0.884493	0.99455	18.2835	17.7588	18.4002	17.2809	17.8105	17.6663	17.9256	18.1088	18.0774	18.3777	18.2921	-0.476702	0.122584	0.0664803	0.775813	K.ALS#YASLDKEDLLSPINQNTLQR.S	1043.21633,1043.21862
sp|Q14687|GSE1_HUMAN	S909	Genetic suppressor element 1 OS=Homo sapiens GN=GSE1 PE=1 SV=3	2,3	ADSLTNSPRDSPA	3	4.012	0.7398	2.44087	1	21.4742	21.4629	21.284	21.0785	20.9867	21.2669	21.0507	21.2158	21.4165	21.3051	21.3088	-0.311357	0.0166948	-0.0955305	0.271835	K.ALSAAVADSLTNS#PR.D	594.63654,594.6366,891.45085
sp|Q9Y250|LZTS1_HUMAN	S233	Leucine zipper putative tumor suppressor 1 OS=Homo sapiens GN=LZTS1 PE=1 SV=3	2	LKALSFSDGGSKL	1	1.948	0.5144	3.02993	1	22.6625	22.7614	22.8072	21.162	21.1381	21.1113	20.8645	20.8039	21.1489	20.6842	20.9951	-1.67475	8.487e-06	-1.8357	8.6112e-05	K.ALSFS#DGGSK.L	753.882
sp|Q9Y314|NOSIP_HUMAN	T137	Nitric oxide synthase-interacting protein OS=Homo sapiens GN=NOSIP PE=1 SV=1	5	AKALSGTSPDDVQ	1	3.447	0.6649	2.13657	0.33333	19.1489	19.0388	19.1186	18.7559	18.8743	18.7981	18.7773	18.632	18.9236	18.6556	18.6722	-0.300669	0.00167712	-0.381234	0.00631535	K.ALSGT#SPDDVQPGPSVGPPSKDKDK.V	695.974
sp|Q9Y314|NOSIP_HUMAN	S138	Nitric oxide synthase-interacting protein OS=Homo sapiens GN=NOSIP PE=1 SV=1	3,4	KALSGTSPDDVQP	3	3.778	0.7102	2.81691	0.49904	19.828	19.7925	19.8197	19.7725	19.3341	19.5381	19.288	19.3337	19.9346	19.5445	19.4301	-0.330182	0.0577473	-0.252645	0.150966	K.ALSGTS#PDDVQPGPSVGPPSK.D,K.ALSGTS#PDDVQPGPSVGPPSKDKDK.V	844.42896,869.71502
sp|Q03164|MLL1_HUMAN	S3511	Histone-lysine N-methyltransferase MLL OS=Homo sapiens GN=MLL PE=1 SV=5	3	VQASPTSPGGSPS	1	5.287	0.509	3.15777	1	18.1989	18.4491	18.278	18.4637	18.6726	18.5682	18.6727	18.8394	18.6653	18.6244	18.9098	0.285641	0.0361816	0.451049	0.00780453	K.ALSSAVQASPTS#PGGSPSSPSSGQR.S	870.416
sp|Q03164|MLL1_HUMAN	S3518	Histone-lysine N-methyltransferase MLL OS=Homo sapiens GN=MLL PE=1 SV=5	3	PGGSPSSPSSGQR	1	5.823	0.7683	3.04663	0.4992	17.9577	17.921	18.2121	18.4076	18.1086	18.0935	18.5853	18.621	18.5329	18.3958	18.36	0.268486	0.135302	0.447175	0.0180472	K.ALSSAVQASPTSPGGSPSS#PSSGQR.S	870.416
sp|P10072|HKR1_HUMAN	S219	Krueppel-related zinc finger protein 1 OS=Homo sapiens GN=HKR1 PE=2 SV=4	3,4	TVVDIGSSPERRA	2	3.848	0.6564	2.87068	0.5	19.6192	19.6719	19.6286	19.3709	19.6753	19.5874	19.5239	19.3341	19.308	19.3951	19.1813	-0.100512	0.216293	-0.335272	0.00280212	K.ALSSPPEEQQPAQSKEDNTVVDIGS#SPER.R,K.ALSSPPEEQQPAQSKEDNTVVDIGS#SPERR.A	948.22002,1211.92423
sp|P10072|HKR1_HUMAN	S220	Krueppel-related zinc finger protein 1 OS=Homo sapiens GN=HKR1 PE=2 SV=4	4	VVDIGSSPERRAD	1	4.455	0.6792	3.10364	0.5	20.7353	20.7209	20.7859	20.6216	20.4945	20.7052	20.5288	20.3414	20.3134	20.4545	20.3883	-0.159819	0.0366804	-0.37297	0.000206485	K.ALSSPPEEQQPAQSKEDNTVVDIGSS#PERR.A	948.22
sp|P54253|ATX1_HUMAN	S88	Ataxin-1 OS=Homo sapiens GN=ATXN1 PE=1 SV=2	2,3	STGLDYSPPSAPR	3	3.669	0.7348	2.80318	1	19.9824	19.9999	19.8256	21.2482	21.2578	21.3412	21.5706	21.1566	21.1853	21.0885	21.2661	1.41847	2.38877e-05	1.2382	9.03464e-05	K.ALSTGLDYS#PPSAPR.S	614.30458,920.95271,920.95281
sp|Q6R327|RICTR_HUMAN	Y1386	Rapamycin-insensitive companion of mTOR OS=Homo sapiens GN=RICTOR PE=1 SV=1	4	FMKALSYASLDKE	1	5.422	0.5948	1.59749	0.49866	15.9731	15.5031	15.8063	14.8165	15.2848	14.9723	15.4859	15.5341	15.6466	15.8403	15.9986	-0.620936	0.0291818	-0.00592481	0.974134	K.ALSY#ASLDKEDLLSPINQNTLQR.S	782.665
sp|Q6R327|RICTR_HUMAN	S1388	Rapamycin-insensitive companion of mTOR OS=Homo sapiens GN=RICTOR PE=1 SV=1	3	KALSYASLDKEDL	1	2.756	0.6665	2.09307	0.99998	19.2071	18.4186	18.6565	18.2824	18.6528	18.2904	17.97	18.0401	18.2313	18.3689	18.2597	-0.461806	0.17741	-0.535715	0.139598	K.ALSYAS#LDKEDLLSPINQNTLQR.S	1043.22
sp|Q9UJX4|APC5_HUMAN	T232	Anaphase-promoting complex subunit 5 OS=Homo sapiens GN=ANAPC5 PE=1 SV=2	2	DETKALTPASLQK	2	1.92	0.3984	2.8172	1	21.0023	21.1024	21.1204	21.0815	21.0081	21.1526	21.266	20.9921	21.0276	20.8656	20.9553	0.05201	0.468	-0.114903	0.0759929	K.ALT#PASLQK.E	733.92067,733.92077
sp|Q8NI35|INADL_HUMAN	S1212	InaD-like protein OS=Homo sapiens GN=INADL PE=1 SV=3	3	KALTDDSDENEEE	8	5.076	0.7765	1.9491	1	21.0767	21.111	21.1499	21.4799	21.3927	21.6569	21.641	21.9982	21.6967	22.0064	22.0217	0.43011	0.00429124	0.818234	0.00113912	K.ALTDDS#DENEEEDAFTDQK.I,K.ALTDDS#DENEEEDAFTDQKIR.Q	904.05692,904.05732,904.05735,904.05752,904.05762,904.05803,904.05832,993.78531
sp|Q92552|RT27_HUMAN	S301	28S ribosomal protein S27, mitochondrial OS=Homo sapiens GN=MRPS27 PE=1 SV=3	3	GASEEQSQNDEDN	1	5.23	0.7851	2.11341	0.99666	16.7928	16.9441	16.9985	16.696	16.7669	16.737	16.8763	16.4821	16.4931	16.6361	16.7268	-0.142725	0.130551	-0.327244	0.0135941	K.ALTSADGASEEQS#QNDEDNQGSEK.L	1016.78
sp|P19338|NUCL_HUMAN	T121	Nucleolin OS=Homo sapiens GN=NCL PE=1 SV=3	2,3	GKALVATPGKKGA	10	2.158	0.4457	2.30893	1	28.6945	28.8715	28.8209	28.3228	28.3983	28.4018	28.4295	28.2631	28.3218	28.2265	28.3959	-0.407525	0.00752954	-0.493836	0.00182877	K.ALVAT#PGKK.G	551.34014,551.34053,551.34055,551.34059,551.3406,551.34075,826.5065,826.50666,826.50678,826.50679
sp|Q5VTR2|BRE1A_HUMAN	S136	E3 ubiquitin-protein ligase BRE1A OS=Homo sapiens GN=RNF20 PE=1 SV=2	3	PEPEPDSDSNQER	2	2.563	0.7613	3.12613	0.99692	17.7914	17.6694	17.7481	17.945	17.8444	18.0642	18.0038	17.9986	18.0997	17.9849	18.129	0.228065	0.0118227	0.316753	0.00176539	K.ALVVPEPEPDS#DSNQER.K	731.00644,731.00648
sp|Q03135|CAV1_HUMAN	S37	Caveolin-1 OS=Homo sapiens GN=CAV1 PE=1 SV=4	3,4	AMADELSEKQVYD	5	3.156	0.6461	2.60884	1	22.9923	22.9399	23.072	24.1129	24.0008	24.1363	24.2139	24.5934	24.2959	24.3885	24.1165	1.11455	7.58919e-06	1.34714	0.000285399	K.AM*ADELS#EKQVYDAHTK.E	680.59315,680.5938,680.59392,680.59411,907.12234
sp|P46013|KI67_HUMAN	T2268	Antigen KI-67 OS=Homo sapiens GN=MKI67 PE=1 SV=2	3,4	VGKAMDTPKPAGG	8	2.657	0.6914	2.76584	1	24.2025	24.4011	24.5061	24.4539	24.4784	24.628	24.8514	24.2197	24.1239	24.0988	24.1224	0.233027	0.129046	-0.228689	0.113596	K.AM*DT#PKPAGGDEK.D,K.AM*DT#PKPAGGDEKDM*K.A	680.59956,680.59959,680.59992,700.69009,700.69071,907.12976,907.13012,907.13034
sp|P46013|KI67_HUMAN	T2389	Antigen KI-67 OS=Homo sapiens GN=MKI67 PE=1 SV=2	2,3,4	AGKAMDTPKPAVS	3	4.048	0.6156	3.16436	1	21.5959	21.6248	21.6323	21.3814	21.5445	21.6038	21.7969	21.1332	21.253	21.1443	21.0867	-0.0359982	0.704442	-0.463367	0.000438142	K.AM*DT#PKPAVSDEK.N,K.AM*DT#PKPAVSDEKNINTFVETPVQK.L	724.71011,943.7535,1086.5615
sp|P46013|KI67_HUMAN	T2389:T2406	Antigen KI-67 OS=Homo sapiens GN=MKI67 PE=1 SV=2	4	AGKAMDTPKPAVS,INTFVETPVQKLD	1	1.808	0.3545	2.02763	0.49777	18.4107	18.5741	18.5421	17.9336	18.1001	18.1497	18.0499	17.8207	17.9174	18.1272	17.9653	-0.450647	0.00159106	-0.551323	0.00106463	K.AM*DT#PKPAVSDEKNINTFVET#PVQK.L	963.746
sp|P46013|KI67_HUMAN	T2402	Antigen KI-67 OS=Homo sapiens GN=MKI67 PE=1 SV=2	5	DEKNINTFVETPV	1	3.024	0.4689	3.78854	0.97634	16.5926	16.7352	16.5727	17.153	17.3048	17.3596	17.2578	16.9741	17.2728	16.9895	17.043	0.635308	0.000428914	0.436349	0.00397462	K.AM*DTPKPAVSDEKNINT#FVETPVQK.L	755.204
sp|Q9P244|LRFN1_HUMAN	S632	Leucine-rich repeat and fibronectin type III domain-containing protein 1 OS=Homo sapiens GN=LRFN1 PE=1 SV=2	2,3	MEAETASAEPEVV	2	3.498	0.6512	2.22707	1	17.9209	17.8948	17.726	18.022	17.9348	17.9352	18.0726	18.003	17.9812	18.087	17.961	0.143933	0.125263	0.160839	0.101315	K.AM*EAETAS#AEPEVVLGR.S	695.6618,1042.98995
sp|P46013|KI67_HUMAN	T1784:T1801	Antigen KI-67 OS=Homo sapiens GN=MKI67 PE=1 SV=2	4	AGKAMHTPKPAVG,INTFLGTPVQKLD	1	2.202	0.4818	3.13113	0.5	19.7433	19.489	19.3677	18.8331	18.9857	19.0126	18.92	18.3966	18.8048	18.8728	18.316	-0.595484	0.022246	-0.935786	0.00341848	K.AM*HT#PKPAVGEEKDINTFLGT#PVQK.L	950.999
sp|P46013|KI67_HUMAN	T1784	Antigen KI-67 OS=Homo sapiens GN=MKI67 PE=1 SV=2	3,4,5	AGKAMHTPKPAVG	4	2.686	0.4806	2.62946	1	20.9789	20.9224	20.8098	20.9647	20.8996	20.9404	20.6025	20.7522	20.9826	20.8973	20.8178	-0.0519435	0.619716	-0.0412394	0.584358	K.AM*HT#PKPAVGEEK.D,K.AM*HT#PKPAVGEEKDINTFLGTPVQK.L	545.29395,726.72237,745.00737,931.00678
sp|P46013|KI67_HUMAN	T1540	Antigen KI-67 OS=Homo sapiens GN=MKI67 PE=1 SV=2	2,3,4	AGKAMHTPKPAVS	5	4.16	0.5327	1.78938	1	23.0295	23.1991	23.2341	23.386	23.3253	23.4426	23.4302	23.0431	22.9986	22.972	23.0571	0.241762	0.0453747	-0.136553	0.15381	K.AM*HT#PKPAVSGEK.N	534.79123,534.7914,712.71882,712.71944,1068.57629
sp|P46013|KI67_HUMAN	T1298	Antigen KI-67 OS=Homo sapiens GN=MKI67 PE=1 SV=2	4	AGKAMHTPKPSVG	1	3.144	0.5677	3.42837	1	19.7804	19.8995	19.8446	19.6543	19.6301	19.8075	19.6084	19.0751	19.2854	19.1645	19.2698	-0.166397	0.0327465	-0.642801	0.000139264	K.AM*HT#PKPSVGEEK.D	549.292
sp|Q01484|ANK2_HUMAN	S3792:T3797	Ankyrin-2 OS=Homo sapiens GN=ANK2 PE=1 SV=4	4	KAMIVPSSPSKTP,PSSPSKTPEEVST	1	1.897	0.2103	3.38815	0.16253	17.9355	17.3038	17.5884	17.1246	16.8775	17.0726	16.7662	17.1682	17.127	17.3557	17.2724	-0.648975	0.051943	-0.378395	0.166366	K.AM*IVPS#SPSKT#PEEVSTPAEEEKLYLQTPTSSER.G	1146.31
sp|Q01484|ANK2_HUMAN	S3792	Ankyrin-2 OS=Homo sapiens GN=ANK2 PE=1 SV=4	3	KAMIVPSSPSKTP	1	3.732	0.6712	2.42958	0.49876	20.0555	19.9157	19.9215	19.2618	19.0729	19.2681	19.1226	18.719	19.1577	18.6982	18.8438	-0.782897	9.06274e-05	-1.10957	0.000646639	K.AM*IVPS#SPSKTPEEVSTPAEEEK.L	1076.22
sp|Q01484|ANK2_HUMAN	S3795	Ankyrin-2 OS=Homo sapiens GN=ANK2 PE=1 SV=4	5	IVPSSPSKTPEEV	1	5.101	0.5309	2.70427	0.16626	19.5074	19.1104	19.3319	19.188	19.2105	19.374	18.8835	19.0383	19.1205	19.2318	18.893	-0.15257	0.371212	-0.245675	0.153713	K.AM*IVPSSPS#KTPEEVSTPAEEEKLYLQTPTSSER.G	901.261
sp|P24864|CCNE1_HUMAN	S387	G1/S-specific cyclin-E1 OS=Homo sapiens GN=CCNE1 PE=1 SV=2	3,4	SEQNRASPLPSGL	4	3.104	0.6925	2.39597	0.99997	20.0526	19.9808	19.9702	20.0471	20.1077	20.0543	19.9499	20.1871	20.4662	20.4591	20.3029	0.0385526	0.399026	0.352621	0.0089747	K.AM*LSEQNRAS#PLPSGLLTPPQSGK.K,K.AM*LSEQNRAS#PLPSGLLTPPQSGKK.Q	759.14954,848.46378,1011.86391,1130.94935
sp|P46013|KI67_HUMAN	T1176	Antigen KI-67 OS=Homo sapiens GN=MKI67 PE=1 SV=2	2,3,4	AGKAMLTPKPAGG	4	3.615	0.5801	2.43018	1	24.2628	24.395	24.4366	24.2065	24.2209	24.2862	24.4108	23.821	23.9745	23.7849	23.7457	-0.0837008	0.291309	-0.533256	0.000942441	K.AM*LT#PKPAGGDEK.D,K.AM*LT#PKPAGGDEKDIK.A	525.28384,671.62662,700.04341,1049.56146
sp|O95071|UBR5_HUMAN	T1969	E3 ubiquitin-protein ligase UBR5 OS=Homo sapiens GN=UBR5 PE=1 SV=2	2	QQTTLDTPQLERK	1	2.159	0.6216	3.08859	1	17.1923	17.3757	17.31	16.3956	16.2241	16.0552	16.148	15.9538	15.8527	15.8738	15.7873	-1.08692	7.18772e-05	-1.42574	5.67504e-05	K.AM*NQQTTLDT#PQLER.K	1035.99
sp|P26368|U2AF2_HUMAN	T124	Splicing factor U2AF 65 kDa subunit OS=Homo sapiens GN=U2AF2 PE=1 SV=4	4	ATALLPTMTPDGL	1	4.339	0.6497	1.69615	0.49997	14.3741	13.9254	13.8259	13.5299	13.9213	14.1947	13.7768	14.3925	14.1535	14.3155	14.0118	-0.186124	0.438989	0.176531	0.418499	K.AM*QAAGQIPATALLPT#M*TPDGLAVTPTPVPVVGSQM*TR.Q	1037.28
sp|P26368|U2AF2_HUMAN	T126	Splicing factor U2AF 65 kDa subunit OS=Homo sapiens GN=U2AF2 PE=1 SV=4	4	ALLPTMTPDGLAV	2	5.416	0.769	2.5765	0.5	18.5385	18.1255	18.1892	17.0101	17.1587	17.1088	17.3322	16.8628	16.9568	16.6836	16.7258	-1.13192	0.00390122	-1.47713	0.00204956	K.AM*QAAGQIPATALLPTM*T#PDGLAVTPTPVPVVGSQM*TR.Q	1037.27379,1037.27497
sp|P26368|U2AF2_HUMAN	T133	Splicing factor U2AF 65 kDa subunit OS=Homo sapiens GN=U2AF2 PE=1 SV=4	4,5	PDGLAVTPTPVPV	3	5.935	0.7999	2.54996	0.99996	18.756	18.3635	18.1915	18.3605	18.5405	18.5228	18.6918	18.9806	18.9717	19.0656	18.833	0.091874	0.649484	0.525739	0.0777783	K.AM*QAAGQIPATALLPTM*TPDGLAVT#PTPVPVVGSQM*TR.Q	830.02146,1037.27449,1037.27495
sp|O94916|NFAT5_HUMAN	S107	Nuclear factor of activated T-cells 5 OS=Homo sapiens GN=NFAT5 PE=1 SV=1	3	KAMQVESCSSAVG	1	2.409	0.6119	2.06209	0.49857	15.9209	15.8872	15.8815	16.0581	16.4002	17.1624	16.1795	15.7393	16.1659	15.9318	15.1102	0.553544	0.111423	-0.159701	0.53161	K.AM*QVES#CSSAVGVSNR.G	669.633
sp|Q86YS7|K0528_HUMAN	S852	Uncharacterized protein KIAA0528 OS=Homo sapiens GN=KIAA0528 PE=1 SV=1	2,3	MTVEKASPVGDGN	4	1.794	0.6054	2.30413	1	22.5727	22.5646	22.6446	23.267	23.3331	23.2657	23.5051	23.328	23.2523	23.2762	23.2265	0.74876	0.000234571	0.676766	1.61859e-05	K.AM*TVEKAS#PVGDGNFR.N	745.03825,745.03927,745.03936,1117.05548
sp|Q8IUW5|RELL1_HUMAN	Y144	RELT-like protein 1 OS=Homo sapiens GN=RELL1 PE=1 SV=1	4	VADNSLYDPESPV	1	1.696	0.2241	3.9737	0.98087	13.9161	14.7178	14.192	15.2045	15.5247	15.253	15.3313	14.6287	14.9263	14.4111	14.2958	1.05311	0.0370953	0.290173	0.358108	K.AM*VADNSLY#DPESPVTPSTPGSPPVSPGPLSPGGTPGK.H	1054.52
sp|Q8IUW5|RELL1_HUMAN	S153	RELT-like protein 1 OS=Homo sapiens GN=RELL1 PE=1 SV=1	4	ESPVTPSTPGSPP	1	5.106	0.3827	4.26314	0.33246	14.864	15.732	15.4339	15.7301	15.9922	16.4453	15.5304	15.7152	16.1572	15.7142	15.755	0.581211	0.143389	0.492088	0.182474	K.AM*VADNSLYDPESPVTPS#TPGSPPVSPGPLSPGGTPGK.H	1054.52
sp|Q8IUW5|RELL1_HUMAN	S157	RELT-like protein 1 OS=Homo sapiens GN=RELL1 PE=1 SV=1	4,5	TPSTPGSPPVSPG	2	7.19	0.5939	2.65462	0.98553	18.1975	17.8114	18.3673	18.7433	18.7444	18.6442	18.9729	18.1951	18.3305	18.1712	17.9655	0.650748	0.0418122	0.0401611	0.839316	K.AM*VADNSLYDPESPVTPSTPGS#PPVSPGPLSPGGTPGK.H	843.81529,1054.51788
sp|Q5T5X7|BEND3_HUMAN	S164	BEN domain-containing protein 3 OS=Homo sapiens GN=BEND3 PE=1 SV=1	2	KANASNSPSSLRL	2	2.054	0.6241	4.26736	0.5	20.1304	20.3235	20.3133	19.5239	19.2129	19.3406	19.5079	19.6864	19.5736	19.3843	19.5933	-0.859388	0.000305706	-0.696342	0.000652531	K.ANASNS#PSSLR.L	706.83682,706.83724
sp|O95684|FR1OP_HUMAN	S202	FGFR1 oncogene partner OS=Homo sapiens GN=FGFR1OP PE=1 SV=1	2,3	NDEANQSDTSVSL	2	3.599	0.7819	2.50783	1	19.8186	19.9991	20.0261	19.6021	19.4665	19.5398	19.6065	18.9376	18.6941	18.6512	18.7351	-0.394246	0.0122385	-1.19345	6.52535e-05	K.ANDEANQS#DTSVSLSEPK.S	810.71709,1215.57247
sp|Q9BQI0|AIF1L_HUMAN	S133	Allograft inflammatory factor 1-like OS=Homo sapiens GN=AIF1L PE=1 SV=1	2,3	EGKANESSPKPVG	2	1.925	0.6672	3.15879	0.5	21.0408	20.9853	21.0168	20.2467	20.2992	20.201	20.2676	20.3703	20.4183	20.3494	20.3867	-0.760715	9.13167e-07	-0.633157	2.2433e-06	K.ANES#SPKPVGPPPER.D,K.ANES#SPKPVGPPPERDIASLP.-	899.4707,1050.54415
sp|Q9BQI0|AIF1L_HUMAN	S134	Allograft inflammatory factor 1-like OS=Homo sapiens GN=AIF1L PE=1 SV=1	3,4	GKANESSPKPVGP	5	2.669	0.6238	2.47269	0.9969	24.2972	24.2399	24.3511	23.2583	23.2248	23.0961	23.1925	23.181	23.2565	23.099	23.0645	-1.10315	3.1281e-06	-1.14583	4.47968e-06	K.ANESS#PKPVGPPPER.D,K.ANESS#PKPVGPPPERDIASLP.-	674.85503,674.85525,700.6984,700.69926,899.47132
sp|Q9Y4P3|TBL2_HUMAN	S55	Transducin beta-like protein 2 OS=Homo sapiens GN=TBL2 PE=1 SV=1	4	GFPPDKSSGSKKQ	1	1.314	0.2123	3.0076	0.49864	19.4656	19.6618	19.6016	19.7102	19.8854	19.5805	19.6379	19.7761	19.5746	19.9316	19.8065	0.127158	0.20844	0.195864	0.0917064	K.ANGFPPDKS#SGSKK.Q	604.839
sp|P29966|MARCS_HUMAN	S46	Myristoylated alanine-rich C-kinase substrate OS=Homo sapiens GN=MARCKS PE=1 SV=4	2,3,4	KVNGDASPAAAES	4	4.936	0.6566	2.57752	1	22.6967	22.8598	22.7664	22.8479	22.7811	22.8473	22.9172	22.1321	22.3932	21.9986	22.1013	0.0740619	0.260489	-0.618038	0.00197443	K.ANGQENGHVKVNGDAS#PAAAESGAK.E,K.VNGDAS#PAAAESGAK.E	628.31357,787.3993,941.96505,941.96645
sp|P61006|RAB8A_HUMAN	T164	Ras-related protein Rab-8A OS=Homo sapiens GN=RAB8A PE=1 SV=1	2	VENAFFTLARDIK	1	2.077	0.6293	1.6355	1	16.5016	15.9471	15.6606	16.2778	16.4559	16.4406	16.5414	16.3761	16.3889	16.5222	16.5577	0.392492	0.249747	0.424793	0.224592	K.ANINVENAFFT#LAR.D	944.978
sp|Q04637|IF4G1_HUMAN	T647	Eukaryotic translation initiation factor 4 gamma 1 OS=Homo sapiens GN=EIF4G1 PE=1 SV=4	3,4	LDKANKTPLRPLD	2	1.624	0.5029	3.02973	1	24.3882	24.3834	24.4357	23.4755	23.6585	23.5509	23.5815	22.8119	22.7896	22.6143	22.6596	-0.835802	3.21611e-05	-1.68356	1.1161e-05	K.ANKT#PLRPLDPTR.L	505.03792,673.04784
sp|Q9GZT9|EGLN1_HUMAN	S174	Egl nine homolog 1 OS=Homo sapiens GN=EGLN1 PE=1 SV=1	4,5	TPGDALSPGGGLR	2	3.106	0.6161	1.8758	0.98896	20.6592	20.0298	20.3406	19.7778	20.3807	20.1332	20.045	19.7329	20.054	20.0403	19.969	-0.258999	0.308557	-0.394131	0.149316	K.ANLYPPSNTPGDALS#PGGGLRPNGQTKPLPALK.L	814.04606,1017.30589
sp|O75396|SC22B_HUMAN	S174	Vesicle-trafficking protein SEC22b OS=Homo sapiens GN=SEC22B PE=1 SV=4	2	SKANNLSSLSKKY	1	1.286	0.311	3.66246	0.5	20.2065	20.342	20.314	20.3864	20.4447	20.4454	20.6151	20.6391	20.3929	20.6713	20.6603	0.185415	0.0346251	0.303384	0.0130072	K.ANNLS#SLSK.K	736.397
sp|O75396|SC22B_HUMAN	S175	Vesicle-trafficking protein SEC22b OS=Homo sapiens GN=SEC22B PE=1 SV=4	2,3	KANNLSSLSKKYR	3	1.246	0.2766	2.94904	0.99623	22.6326	22.8316	22.833	23.2579	23.3108	23.2158	23.3883	23.3817	23.1408	23.2507	23.3578	0.527447	0.00483816	0.516994	0.00303914	K.ANNLSS#LSK.K,K.ANNLSS#LSKK.Y	610.35295,736.39756,915.02559
sp|Q86UU0|BCL9L_HUMAN	S88	B-cell CLL/lymphoma 9-like protein OS=Homo sapiens GN=BCL9L PE=1 SV=1	2,3	AKANQISPSNSSL	3	3.411	0.698	2.88338	0.98603	20.6522	20.4145	20.4499	19.835	19.9111	19.8336	19.8202	19.7401	19.8568	19.7575	20.0738	-0.655547	0.00850494	-0.648468	0.00191342	K.ANQIS#PSNSSLK.N,K.ANQIS#PSNSSLKNPQAGVPPFSSLK.G	892.46883,1112.59953,1112.60057
sp|Q86UU0|BCL9L_HUMAN	S90	B-cell CLL/lymphoma 9-like protein OS=Homo sapiens GN=BCL9L PE=1 SV=1	4	ANQISPSNSSLKN	2	3.051	0.6408	3.17117	0.49761	21.0777	20.6826	20.8653	20.3894	20.4143	20.3248	20.2068	20.1748	20.3535	20.0734	20.214	-0.541388	0.0277921	-0.671312	0.0131647	K.ANQISPS#NSSLKNPQAGVPPFSSLK.G	834.70148,834.70201
sp|O75643|U520_HUMAN	S17	U5 small nuclear ribonucleoprotein 200 kDa helicase OS=Homo sapiens GN=SNRNP200 PE=1 SV=2	2	YEYKANSNLVLQA	1	2.077	0.6081	4.05188	1	19.2494	19.5325	19.228	19.4741	19.3991	19.4634	19.9926	19.6436	19.1471	19.4666	19.3106	0.245673	0.207047	0.0553554	0.717912	K.ANS#NLVLQADR.S	755.382
sp|Q02246|CNTN2_HUMAN	S499:T500:S504	Contactin-2 OS=Homo sapiens GN=CNTN2 PE=1 SV=1	3	FMGKANSTGILSV,MGKANSTGILSVR,NSTGILSVRDATK	1	1.287	0.2797	2.51871	1	17.7037	18.0781	17.5417	18.3314	18.5327	18.6806	18.8076	17.9948	18.162	18.0436	18.4705	0.813566	0.0158661	0.393246	0.114585	K.ANS#T#GILS#VRDATK.I	711.003
sp|Q6R327|RICTR_HUMAN	T1376	Rapamycin-insensitive companion of mTOR OS=Homo sapiens GN=RICTOR PE=1 SV=1	3	SFESRLTPSRFMK	1	1.572	0.4103	2.29139	0.99316	18.4496	18.5546	18.6056	18.0034	18.1014	18.2216	18.292	17.9302	18.0662	17.9099	17.9361	-0.382018	0.00484976	-0.57598	0.000493092	K.ANSFESRLT#PSR.F	558.611
sp|Q9Y5K6|CD2AP_HUMAN	T565	CD2-associated protein OS=Homo sapiens GN=CD2AP PE=1 SV=1	3	NTTAFLTPLEIKA	1	2.558	0.534	2.55042	1	16.6989	16.7663	16.6658	16.7712	16.8566	17.1688	16.888	16.2754	16.5163	16.4158	16.2827	0.21078	0.0875554	-0.337786	0.00520899	K.ANTTAFLT#PLEIK.A	653.03
sp|A6QL64|AN36A_HUMAN	S478	Ankyrin repeat domain-containing protein 36A OS=Homo sapiens GN=ANKRD36 PE=2 SV=3	3	GQKANVSPEQPPL	2	3.505	0.7073	2.66773	1	19.8257	19.7834	19.8583	19.2671	19.5734	19.44	19.3143	18.9151	19.0633	18.7592	18.9042	-0.423759	0.00590509	-0.912029	0.000255111	K.ANVS#PEQPPLFTHTVK.D	768.40891,768.40951
sp|Q5JPF3|AN36C_HUMAN	S512	Ankyrin repeat domain-containing protein 36C OS=Homo sapiens GN=ANKRD36C PE=2 SV=3	3	GQKANVSPEQPPL	2	3.505	0.7073	2.66773	1	19.8257	19.7834	19.8583	19.2671	19.5734	19.44	19.3143	18.9151	19.0633	18.7592	18.9042	-0.423759	0.00590509	-0.912029	0.000255111	K.ANVS#PEQPPLFTHTVK.D	768.40891,768.40951
sp|Q92530|PSMF1_HUMAN	S152	Proteasome inhibitor PI31 subunit OS=Homo sapiens GN=PSMF1 PE=1 SV=2	3,4	WEKANVSSPHREF	7	2.241	0.6987	2.54856	0.99676	22.2833	22.4977	22.3995	22.7119	22.736	22.6729	22.5626	22.313	22.2941	22.2074	22.2286	0.277355	0.0244343	-0.132734	0.152739	K.ANVS#SPHREFPPATAR.E	512.25665,512.25684,512.2569,512.25714,682.67342,682.67344,682.67362
sp|Q92530|PSMF1_HUMAN	S153	Proteasome inhibitor PI31 subunit OS=Homo sapiens GN=PSMF1 PE=1 SV=2	3,4	EKANVSSPHREFP	46	2.95	0.6655	1.6297	0.5	25.0024	25.1114	25.0433	25.4163	25.4551	25.424	25.2875	25.1519	25.1198	25.0632	25.0759	0.343343	0.000904621	0.0503272	0.26118	K.ANVSS#PHREFPPATAR.E	512.25627,512.25671,512.25674,512.25685,512.25701,512.25702,512.25706,512.25715,512.2572,512.25725,512.25728,512.25729,512.25733,512.25761,682.673,682.67302,682.67306,682.67311,682.67315,682.6732,682.67323,682.67324,682.67328,682.67331,682.67335,682.67338,682.67339,682.6734,682.67344,682.67346,682.67347,682.67348,682.6735,682.67353,682.67354,682.67355,682.67356,682.67358,682.67361,682.6737,682.67…
sp|Q15147|PLCB4_HUMAN	T886:S890	1-phosphatidylinositol 4,5-bisphosphate phosphodiesterase beta-4 OS=Homo sapiens GN=PLCB4 PE=1 SV=3	3	TAKANVTPQSSSE,NVTPQSSSELRPT	3	4.012	0.4435	2.76303	0.33333	20.1878	20.1513	20.0268	20.3925	20.5256	20.5732	20.2832	20.9641	20.9624	21.0769	20.8273	0.321625	0.0112588	0.835663	8.83544e-05	K.ANVT#PQSS#SELRPTTTAALASGVEAK.K	1068.86631,1068.86666,1068.86706
sp|Q15147|PLCB4_HUMAN	T886:T898	1-phosphatidylinositol 4,5-bisphosphate phosphodiesterase beta-4 OS=Homo sapiens GN=PLCB4 PE=1 SV=3	4	TAKANVTPQSSSE,ELRPTTTAALASG	1	1.43	0.2755	2.60802	0.43978	17.7336	17.6121	17.6842	18.2881	18.558	18.4207	18.484	19.2392	18.983	19.1926	19.1387	0.761047	0.000137731	1.46172	5.6587e-06	K.ANVT#PQSSSELRPTTT#AALASGVEAKK.G	891.216
sp|Q15147|PLCB4_HUMAN	T886	1-phosphatidylinositol 4,5-bisphosphate phosphodiesterase beta-4 OS=Homo sapiens GN=PLCB4 PE=1 SV=3	3,4	TAKANVTPQSSSE	2	3.417	0.6555	2.78253	1	19.0475	18.6341	19.0377	19.6786	19.847	20.0405	19.9943	21.2491	21.4252	21.3058	21.2517	0.983674	0.00579562	2.40157	0.00159361	K.ANVT#PQSSSELRPTTTAALASGVEAK.K	781.91057,1042.21136
sp|Q15147|PLCB4_HUMAN	T898	1-phosphatidylinositol 4,5-bisphosphate phosphodiesterase beta-4 OS=Homo sapiens GN=PLCB4 PE=1 SV=3	4	ELRPTTTAALASG	1	1.253	0.2019	2.31466	0.90398	17.5336	17.5905	17.2163	17.7883	18.0122	17.8214	17.8893	18.9893	18.898	19.095	19.0395	0.431006	0.0487287	1.55865	0.00242133	K.ANVTPQSSSELRPTTT#AALASGVEAKK.G	871.225
sp|Q6P0N0|M18BP_HUMAN	S110	Mis18-binding protein 1 OS=Homo sapiens GN=MIS18BP1 PE=1 SV=1	3	NKANYESPGKIFL	1	1.569	0.4302	3.19207	0.99722	20.8057	20.2649	20.4193	19.5592	20.0208	19.7365	19.6715	19.7822	19.5547	19.7322	19.654	-0.749637	0.0218458	-0.815868	0.0278978	K.ANYES#PGKIFLR.M	645.014
sp|Q6AI08|HEAT6_HUMAN	S635:S642	HEAT repeat-containing protein 6 OS=Homo sapiens GN=HEATR6 PE=1 SV=1	2	KAPAGPSLEETSV,LEETSVSSPKGSS	1	1.752	0.3893	1.68152	0.24948	17.0698	17.2612	17.1385	16.0561	16.0844	15.8249	15.8961	15.643	15.6964	15.7179	15.5242	-1.19117	3.32261e-05	-1.51114	2.20866e-05	K.APAGPS#LEETSVS#SPK.G	1088.02
sp|Q6AI08|HEAT6_HUMAN	S643	HEAT repeat-containing protein 6 OS=Homo sapiens GN=HEATR6 PE=1 SV=1	2,3,4	EETSVSSPKGSSE	6	3.203	0.6753	2.43781	1	24.0499	24.0341	24.2279	24.1336	23.9943	24.0301	24.1492	23.1825	23.2259	23.1181	23.0471	-0.0271426	0.731363	-0.960561	0.000411958	K.APAGPSLEETSVSS#PK.G,K.KAPAGPSLEETSVSS#PK.G	613.83601,613.83634,699.02694,699.02695,1048.0367,1048.0373
sp|P13051|UNG_HUMAN	T60	Uracil-DNA glycosylase OS=Homo sapiens GN=UNG PE=1 SV=2	3,4	GQEEPGTPPSSPL	12	4.786	0.7666	1.76183	1	24.213	24.0999	24.1391	23.0585	23.0135	23.1117	23.2221	23.3108	23.5027	23.3085	23.3046	-1.04922	8.53602e-06	-0.794008	4.91281e-05	K.APAGQEEPGT#PPSSPLSAEQLDR.I,K.KAPAGQEEPGT#PPSSPLSAEQLDR.I	750.8805,750.88053,750.88113,881.75228,881.75229,881.75253,1000.83631,1000.83686,1000.83696,1000.83723,1000.83791,1000.83804
sp|Q9BRG2|SH23A_HUMAN	S201	SH2 domain-containing protein 3A OS=Homo sapiens GN=SH2D3A PE=1 SV=1	4	ADSLRASDGQLQA	2	3.604	0.3782	2.52783	0.99618	20.0963	19.9038	19.8399	17.8205	18.3744	17.79	17.971	19.1097	18.5241	18.9359	19.034	-1.95768	0.000101506	-1.04574	0.00134767	K.APAPLGTVADSLRAS#DGQLQAK.A	676.86455,676.86463
sp|Q8N3V7|SYNPO_HUMAN	S525	Synaptopodin OS=Homo sapiens GN=SYNPO PE=1 SV=2	3	PSLPDRSPRPQRH	1	1.78	0.4084	3.80038	0.98978	18.1092	18.5264	18.3539	18.8716	19.0518	18.8603	18.5068	18.32	18.1811	18.2548	18.0364	0.492814	0.0341346	-0.131732	0.402398	K.APAPQPPSLPDRS#PRPQR.H	759.397
sp|Q9ULD9|ZN608_HUMAN	S627:T636	Zinc finger protein 608 OS=Homo sapiens GN=ZNF608 PE=1 SV=4	2,3	QLKAPASPGAGNP,AGNPPGTPKGKRE	2	2.203	0.6471	3.29096	1	21.0201	20.496	20.5352	21.3561	21.3157	21.6976	21.7127	21.2604	21.3645	21.3687	21.2662	0.836773	0.0176389	0.631206	0.0603558	K.APAS#PGAGNPPGT#PK.G	646.3139,968.96665
sp|Q9ULD9|ZN608_HUMAN	S627	Zinc finger protein 608 OS=Homo sapiens GN=ZNF608 PE=1 SV=4	2,3	QLKAPASPGAGNP	4	3.626	0.6875	2.17256	1	22.6431	22.797	22.7896	23.4295	23.0317	23.3256	23.4575	23.5117	23.6121	23.5033	23.5108	0.567848	0.00523927	0.791243	0.000695417	K.APAS#PGAGNPPGTPK.G	619.65821,619.65923,928.98488,928.9851
sp|O14654|IRS4_HUMAN	S777	Insulin receptor substrate 4 OS=Homo sapiens GN=IRS4 PE=1 SV=1	4	KDNDSESDYMFMA	1	3.65	0.726	3.15564	0.33249	17.0934	17.0887	16.83	17.2424	17.4723	17.6974	17.3834	17.4124	17.5672	17.5764	17.2827	0.44485	0.0187006	0.455657	0.0133991	K.APDTNKEDDSKDNDSES#DYM*FM*APGAGAIPK.N	1087.01
sp|Q8NEY1|NAV1_HUMAN	S194	Neuron navigator 1 OS=Homo sapiens GN=NAV1 PE=1 SV=2	3	APEAAVSEDGKSD	1	3.194	0.6531	3.94484	1	19.5195	19.461	19.535	18.5256	18.4133	18.5616	18.6439	19.1678	19.4412	19.1266	19.4023	-0.969057	3.82855e-05	-0.220648	0.0661266	K.APEAAVS#EDGKSDDELLSSK.A	939.142
sp|Q8NEY1|NAV1_HUMAN	S199	Neuron navigator 1 OS=Homo sapiens GN=NAV1 PE=1 SV=2	3,4	VSEDGKSDDELLS	2	3.853	0.6655	2.59158	1	20.4519	20.3541	20.5345	20.1822	20.0793	20.1919	20.2044	20.2848	20.3573	20.2508	20.2359	-0.28234	0.0153125	-0.164602	0.0658793	K.APEAAVSEDGKS#DDELLSSK.A	704.60889,939.143
sp|Q9UN79|SOX13_HUMAN	T307	Transcription factor SOX-13 OS=Homo sapiens GN=SOX13 PE=1 SV=3	2	APELPNTSSSPSL	1	2.315	0.5054	2.87604	0.49843	18.806	18.6732	19.0506	20.0877	19.9861	20.0693	20.3135	20.2471	20.2448	20.3144	20.408	1.27093	0.00111271	1.4603	0.0026324	K.APELPNT#SSSPSLK.M	983.516
sp|Q9UN79|SOX13_HUMAN	S310	Transcription factor SOX-13 OS=Homo sapiens GN=SOX13 PE=1 SV=3	2,3	LPNTSSSPSLKMS	4	3.924	0.5937	1.72143	1	21.0053	20.9105	21.0797	21.9732	21.9661	21.9658	22.1156	22.1533	22.154	22.071	22.085	1.00669	7.50418e-05	1.11734	0.000362575	K.APELPNTSSS#PSLK.M	656.01273,656.01317,656.01367,983.51639
sp|O75175|CNOT3_HUMAN	S541	CCR4-NOT transcription complex subunit 3 OS=Homo sapiens GN=CNOT3 PE=1 SV=1	2	KAPEPLSSLKSMA	1	1.362	0.3245	3.20807	0.9965	19.0564	19.2832	19.1759	18.9836	18.9023	19.004	19.1509	18.2976	18.5426	18.395	18.6423	-0.161624	0.121821	-0.702453	0.000942008	K.APEPLS#SLK.S	740.412
sp|Q6ZRS2|SRCAP_HUMAN	S2396	Helicase SRCAP OS=Homo sapiens GN=SRCAP PE=1 SV=3	3	RPGTRVSERLRGA	1	1.369	0.2213	2.00642	0.5	20.4763	20.5615	20.5206	20.3968	20.3626	20.4022	20.2688	20.1823	20.1569	20.1524	19.9525	-0.161882	0.00935644	-0.408453	0.00197892	K.APERPGTRVS#ER.L	555.286
sp|Q9UBU7|DBF4A_HUMAN	T553	Protein DBF4 homolog A OS=Homo sapiens GN=DBF4 PE=1 SV=1	3	AKAPFHTPPEEPN	1	3.369	0.5708	2.26665	1	19.0936	18.0671	18.1337	18.5718	17.9503	18.1432	17.1212	17.4053	16.9519	17.3372	16.4597	-0.484828	0.334486	-1.39295	0.0286967	K.APFHT#PPEEPNECDFK.N	818.378
sp|Q96PY6|NEK1_HUMAN	S435	Serine/threonine-protein kinase Nek1 OS=Homo sapiens GN=NEK1 PE=1 SV=2	2	GGTIAPSSFSSRG	2	2.183	0.7119	2.85516	0.49815	19.3228	19.028	18.3293	19.4934	19.2205	19.5033	17.9858	19.2871	19.4915	19.2891	18.9045	0.157415	0.749192	0.349659	0.361197	K.APFLGSGGTIAPS#SFSSR.G	1024.50324,1024.50328
sp|Q96PY6|NEK1_HUMAN	S436	Serine/threonine-protein kinase Nek1 OS=Homo sapiens GN=NEK1 PE=1 SV=2	3	GTIAPSSFSSRGQ	2	4.01	0.7252	2.92352	0.49932	19.0507	18.8816	18.0934	19.1779	18.9757	19.1686	17.3859	18.9842	19.0445	18.9927	18.6038	0.00183132	0.99735	0.231096	0.522706	K.APFLGSGGTIAPSS#FSSR.G	683.33756,683.3379
sp|O75385|ULK1_HUMAN	S224	Serine/threonine-protein kinase ULK1 OS=Homo sapiens GN=ULK1 PE=1 SV=2	2	KAPFQASSPQDLR	1	1.364	0.3871	4.09794	0.5	18.0677	18.2913	18.2718	18.0475	18.0146	17.8881	18.1783	17.9551	18.0506	17.8791	17.9433	-0.178104	0.122612	-0.253227	0.0508093	K.APFQAS#SPQDLR.L	813.395
sp|Q7Z5J4|RAI1_HUMAN	S1352	Retinoic acid-induced protein 1 OS=Homo sapiens GN=RAI1 PE=1 SV=2	3	CKAPGASPGNPLS	1	3.146	0.6259	2.96369	1	19.663	19.7596	19.7973	19.2797	19.38	19.5125	19.5191	19.2798	19.6714	19.4205	19.367	-0.317148	0.00657762	-0.305288	0.0285099	K.APGAS#PGNPLSPSLSDKDR.G	802.078
sp|Q7Z5J4|RAI1_HUMAN	S1358	Retinoic acid-induced protein 1 OS=Homo sapiens GN=RAI1 PE=1 SV=2	3,4	SPGNPLSPSLSDK	2	3.98	0.6405	1.745	0.99614	22.2621	21.8851	21.9627	21.818	21.8455	21.8027	21.6198	20.7933	20.8216	20.6594	20.7399	-0.265156	0.132086	-1.2831	0.00453049	K.APGASPGNPLS#PSLSDKDR.G	601.81111,802.07924
sp|Q9H9J4|UBP42_HUMAN	S936	Ubiquitin carboxyl-terminal hydrolase 42 OS=Homo sapiens GN=USP42 PE=1 SV=3	2,3	PKAPGPSPAKEKI	3	1.8	0.4709	2.37702	1	24.6937	24.8944	24.9044	24.8032	24.6809	24.7912	24.9755	24.9244	24.9422	24.8075	25.0286	-0.0180809	0.852271	0.094859	0.318728	K.APGPS#PAKEK.I	583.66708,583.6673,874.99652
sp|Q86XN7|PRSR1_HUMAN	Y147	Proline and serine-rich protein 1 OS=Homo sapiens GN=PROSER1 PE=1 SV=2	3	TIPGNPYPKGRPS	1	1.094	0.1984	1.77467	0.97132	15.4109	15.3402	15.7118	15.2417	15.4771	15.0253	15.2306	15.3639	15.245	15.2995	15.1535	-0.24399	0.167018	-0.222152	0.180194	K.APHAM*ISSCGTIPGNPY#PK.G	851.418
sp|Q06265|EXOS9_HUMAN	S306	Exosome complex component RRP45 OS=Homo sapiens GN=EXOSC9 PE=1 SV=3	2,3,4	KAPIDTSDVEEKA	7	2.886	0.6055	2.48204	1	23.5878	23.5286	23.5275	22.6406	22.4322	22.5446	22.6599	22.2291	22.4397	22.1342	22.0763	-0.978643	8.69841e-05	-1.32817	0.000262403	K.APIDTS#DVEEK.A,K.M*EKAPIDTS#DVEEK.A	581.29212,594.5542,792.40329,871.43422,871.43434,871.43453,1188.10122
sp|Q09666|AHNK_HUMAN	S4850	Neuroblast differentiation-associated protein AHNAK OS=Homo sapiens GN=AHNAK PE=1 SV=2	4	IKAPKISIPDVDL	2	1.872	0.4849	2.84208	1	19.1656	18.7367	18.6575	18.7968	18.6088	18.9626	18.7835	18.7137	18.7847	19.1295	19.0218	-0.0653356	0.732955	0.0591828	0.768102	K.APKIS#IPDVDLDLKGPK.V	701.41661,701.41726
sp|Q09666|AHNK_HUMAN	S2580	Neuroblast differentiation-associated protein AHNAK OS=Homo sapiens GN=AHNAK PE=1 SV=2	4,5	IKAPKISMPDFDL	3	3.317	0.6964	0.792799	1	20.5975	20.2391	20.6492	19.8093	20.0663	20.0833	20.2562	21.4265	21.6088	21.8172	21.8857	-0.441517	0.0511305	1.1893	0.00157411	K.APKIS#M*PDFDLHLKGPK.V,K.IS#M*PDFDLHLKGPK.V	582.13306,596.07695,596.07711
sp|Q09666|AHNK_HUMAN	S1654	Neuroblast differentiation-associated protein AHNAK OS=Homo sapiens GN=AHNAK PE=1 SV=2	5	FKAPKISMPDVDL	2	3.432	0.6524	2.06545	1	20.3642	20.1366	20.1155	20.3117	20.4844	20.3902	20.5151	20.7486	20.9641	21.2724	21.0339	0.219879	0.0884704	0.799283	0.00196511	K.APKIS#M*PDVDLHLKGPK.V	572.53222,572.53234
sp|Q09666|AHNK_HUMAN	S1782	Neuroblast differentiation-associated protein AHNAK OS=Homo sapiens GN=AHNAK PE=1 SV=2	4	IKAPKVSMPDVDL	1	1.503	0.2994	3.1331	1	19.6773	19.6399	19.509	19.7319	19.8204	19.9059	19.8075	19.7873	20.0027	20.3566	19.9209	0.207686	0.0309662	0.408154	0.0368597	K.APKVS#M*PDVDLNLKGPK.L	706.155
sp|O75592|MYCB2_HUMAN	S2947	Probable E3 ubiquitin-protein ligase MYCBP2 OS=Homo sapiens GN=MYCBP2 PE=1 SV=3	3,4	EQEMRASPKISRK	2	1.918	0.4609	3.36235	1	20.6838	20.9868	20.9621	21.3197	21.3732	21.4269	21.2167	21.3578	21.3195	21.346	21.2105	0.456563	0.0260415	0.430898	0.0355476	K.APLKDEQEM*RAS#PK.I	596.56961,795.09083
sp|P41252|SYIC_HUMAN	S1047	Isoleucine--tRNA ligase, cytoplasmic OS=Homo sapiens GN=IARS PE=1 SV=2	2,3,4,5	LKPYPVSPSDKVL	13	3.42	0.6625	1.53466	0.99999	24.362	23.988	24.2932	23.9117	23.7704	23.8603	23.6779	23.429	23.7473	23.4464	23.472	-0.409289	0.0521774	-0.690715	0.00943027	K.APLKPYPVS#PSDK.V,K.APLKPYPVS#PSDKVLIQEK.T	621.96681,722.74202,777.20605,777.20627,777.2063,777.2066,777.2068,777.20686,777.20689,777.20763,1035.93987,1035.94038,1083.60938
sp|Q9Y2U8|MAN1_HUMAN	S185	Inner nuclear membrane protein Man1 OS=Homo sapiens GN=LEMD3 PE=1 SV=2	2	ASEVTNSNSAERR	1	1.84	0.6929	2.91064	0.49999	17.8279	17.9978	17.8371	16.6154	16.8599	16.7262	16.6128	16.5519	16.4742	16.1935	16.4961	-1.18402	3.04158e-05	-1.45869	2.89401e-05	K.APPAPLAASEVTNS#NSAER.R	1096.03
sp|Q9Y2U8|MAN1_HUMAN	S187	Inner nuclear membrane protein Man1 OS=Homo sapiens GN=LEMD3 PE=1 SV=2	3,4	EVTNSNSAERRKP	3	5.139	0.7727	2.86209	0.99999	20.4858	20.5342	20.4157	19.9842	20.0429	20.052	19.9548	19.7159	19.565	19.7075	19.6209	-0.470095	0.000500815	-0.826247	1.76973e-05	K.APPAPLAASEVTNSNS#AER.R,R.GLKAPPAPLAASEVTNSNS#AER.R	680.35899,731.02224,906.80985
sp|Q9P0K7|RAI14_HUMAN	S290	Ankycorbin OS=Homo sapiens GN=RAI14 PE=1 SV=2	3,4	QLSDVSSPRSITS	6	5.023	0.7864	2.51792	0.99998	21.7181	21.2613	21.577	22.4136	22.4355	22.442	22.5709	21.275	21.1965	20.9129	21.102	0.946656	0.0148142	-0.397229	0.0763163	K.APPPPISPTQLSDVSS#PR.S,R.KAPPPPISPTQLSDVSS#PR.S	628.84293,628.84302,719.0363,838.12117,838.12168,838.12193
sp|Q92954|PRG4_HUMAN	S126	Proteoglycan 4 OS=Homo sapiens GN=PRG4 PE=1 SV=2	3	PPPSGASQTIKST	1	1.155	0.2398	3.15117	0.49994	19.2795	18.5254	18.5831	19.4319	19.5586	19.9735	19.4421	20.8131	20.5309	20.5733	20.335	0.805549	0.0580008	1.76709	0.009555	K.APPPSGAS#QTIKSTTK.R	780.102
sp|Q96L96|ALPK3_HUMAN	T728	Alpha-protein kinase 3 OS=Homo sapiens GN=ALPK3 PE=2 SV=2	3	ASVQVPTPPARRR	2	3.257	0.7062	4.38058	1	19.1137	19.1103	19.056	17.8369	17.8312	17.412	16.7498	17.1512	16.594	16.982	16.2233	-1.63586	0.00757369	-2.35569	0.00137412	K.APPQASVQVPT#PPAR.R	608.98786,608.98787
sp|Q9Y4B5|SOGA2_HUMAN	S87	Protein SOGA2 OS=Homo sapiens GN=SOGA2 PE=1 SV=5	2,3	AGKAPPSPGSLAA	4	2.312	0.6363	2.46803	1	20.4052	20.4753	20.251	21.198	21.3163	21.2842	21.298	21.5622	21.4655	21.485	21.5669	0.89695	0.00200298	1.1427	0.001076	K.APPS#PGSLAAPGR.L,R.SPNLAGKAPPS#PGSLAAPGR.L	743.88161,743.88199,743.88263,795.09883
sp|Q6P1N0|C2D1A_HUMAN	T470	Coiled-coil and C2 domain-containing protein 1A OS=Homo sapiens GN=CC2D1A PE=1 SV=1	3	KAPPSRTPQSGSA	2	2.646	0.6164	2.60121	0.5	20.5289	20.718	20.7034	20.9969	21.0839	21.1607	21.2114	21.6029	21.1337	21.559	21.6233	0.463133	0.00346273	0.829647	0.00234137	K.APPSRT#PQSGSAPTAK.A	697.70275,697.70303
sp|A8CG34|P121C_HUMAN	S674	Nuclear envelope pore membrane protein POM 121C OS=Homo sapiens GN=POM121C PE=1 SV=2	3,4	QATSAPSPAPKQS	4	3.612	0.6991	2.74079	1	22.43	22.2636	22.2962	22.4062	22.3213	22.4588	22.595	22.216	22.4208	22.1434	22.2119	0.115387	0.193176	-0.0818883	0.345533	K.APPTLQAETATKPQATSAPS#PAPK.Q	782.6781,782.67814,782.6785,1043.23478
sp|Q96HA1|P121A_HUMAN	S697	Nuclear envelope pore membrane protein POM 121 OS=Homo sapiens GN=POM121 PE=1 SV=2	3,4	QATSAPSPAPKQS	4	3.612	0.6991	2.74079	1	22.43	22.2636	22.2962	22.4062	22.3213	22.4588	22.595	22.216	22.4208	22.1434	22.2119	0.115387	0.193176	-0.0818883	0.345533	K.APPTLQAETATKPQATSAPS#PAPK.Q	782.6781,782.67814,782.6785,1043.23478
sp|Q9Y6A5|TACC3_HUMAN	S388	Transforming acidic coiled-coil-containing protein 3 OS=Homo sapiens GN=TACC3 PE=1 SV=1	3	EEDDGRSGAGEDP	1	2.23	0.6668	2.73841	1	15.775	16.0315	15.8029	16.0752	16.271	16.5147	16.3954	16.4443	16.4516	16.5714	16.2434	0.444271	0.0159865	0.557853	0.00489451	K.APQEVEEDDGRS#GAGEDPPM*PASR.G	941.407
sp|Q96T58|MINT_HUMAN	T3236	Msx2-interacting protein OS=Homo sapiens GN=SPEN PE=1 SV=1	3,4	GKEAAKTPDAKAA	3	2.254	0.5382	3.09035	1	21.6786	21.8401	21.9503	22.2454	22.1424	22.3446	22.3445	22.5108	22.5761	22.4735	22.6354	0.446263	0.012166	0.726006	0.00443545	K.APQQPGKEAAKT#PDAK.A	659.12391,878.49573,878.4966
sp|Q2KHR2|RFX7_HUMAN	T467	DNA-binding protein RFX7 OS=Homo sapiens GN=RFX7 PE=1 SV=1	3	EAKAPQTPSALLG	1	3.663	0.3096	2.89163	0.9984	19.149	19.0359	18.9131	18.366	18.3195	18.2509	18.4236	18.2293	18.4516	18.0633	18.2942	-0.692637	0.0024315	-0.773055	0.00074147	K.APQT#PSALLGQK.S	583.66
sp|Q96HC4|PDLI5_HUMAN	S137	PDZ and LIM domain protein 5 OS=Homo sapiens GN=PDLIM5 PE=1 SV=5	3,4	PFGSVSSPKVTSI	2	1.417	0.3621	2.98312	0.5	22.6949	22.5893	22.6152	22.5891	22.5519	22.7081	22.4509	22.0862	22.2548	22.1989	22.1442	-0.0581164	0.39388	-0.462083	0.000214246	K.APRPFGSVSS#PK.V,K.VTSTNNM*AYNKAPRPFGSVSS#PK.V	589.98829,809.9216
sp|Q7Z4V5|HDGR2_HUMAN	S230:S240	Hepatoma-derived growth factor-related protein 2 OS=Homo sapiens GN=HDGFRP2 PE=1 SV=1	4	KKKKAPSASDSDS,SDSKADSDGAKPE	1	1.345	0.1896	3.56498	0.1	19.2896	19.4477	19.2954	19.1808	18.7965	19.0289	18.8392	19.3252	19.6332	19.3205	19.5704	-0.382849	0.015983	0.118108	0.278565	K.APS#ASDSDSKADS#DGAKPEPVAM*AR.S	831.639
sp|Q8TDM6|DLG5_HUMAN	S132	Disks large homolog 5 OS=Homo sapiens GN=DLG5 PE=1 SV=4	3	TTGKAPSPPPLLT	1	4.387	0.6535	3.69042	1	15.7479	16.0697	15.9439	16.522	16.4293	16.3403	16.5449	16.0221	16.297	16.1517	15.8851	0.538622	0.0142153	0.168461	0.250908	K.APS#PPPLLTDQQVNEK.V	758.068
sp|Q8IX01|SUGP2_HUMAN	S572	SURP and G-patch domain-containing protein 2 OS=Homo sapiens GN=SUGP2 PE=1 SV=2	2	IQAKAPSSLSDAV	1	1.402	0.4137	3.29484	0.99997	17.8794	18.054	17.7638	17.8734	18.259	18.202	18.0299	17.8584	18.0974	17.846	18.0704	0.192018	0.176286	0.0689781	0.555424	K.APS#SLSDAVPQR.A	768.882
sp|Q96EZ8|MCRS1_HUMAN	S102	Microspherule protein 1 OS=Homo sapiens GN=MCRS1 PE=1 SV=1	2	KVSKAPSTPVPPS	1	1.961	0.6226	1.98918	0.5	15.3153	15.261	15.0974	15.029	14.8078	14.7975	14.5447	14.9226	15.0224	15.0605	14.868	-0.429847	0.0162072	-0.256208	0.035041	K.APS#TPVPPSPAPAPGLTK.R	1112.11
sp|Q6T4R5|NHS_HUMAN	T1310	Nance-Horan syndrome protein OS=Homo sapiens GN=NHS PE=1 SV=1	3	SQSDSPTRATDVS	1	4.515	0.6434	3.41955	0.49884	14.87	14.738	14.3716	15.5908	15.5578	15.6906	15.267	15.47	16.0342	15.5915	15.2691	0.866649	0.0112131	0.931324	0.00850343	K.APSAGLEEVAQPESVDVITSQSDSPT#R.A	1027.16
sp|Q8TE77|SSH3_HUMAN	S87	Protein phosphatase Slingshot homolog 3 OS=Homo sapiens GN=SSH3 PE=1 SV=2	4	FGQGSQSPQKQEE	1	4.025	0.7202	4.44004	0.5	18.8278	18.7241	18.4833	18.3364	18.2415	18.1813	18.2417	18.1269	18.8499	18.2992	18.0879	-0.428205	0.0418764	-0.337452	0.162992	K.APSEEELHGDQTDFGQGSQS#PQKQEEQR.Q	920.923
sp|Q9NRR4|RNC_HUMAN	S221	Ribonuclease 3 OS=Homo sapiens GN=DROSHA PE=1 SV=2	2,3,4,5	APSERRSPERLKH	5	2.234	0.5765	1.76692	1	20.9666	21.1925	21.098	22.1037	22.4812	22.1126	22.1785	22.3019	21.915	22.3155	22.2706	1.1333	0.0001602	1.11506	0.000238996	K.APSERRS#PERLK.H,R.RS#PERLK.H	393.62164,491.77533,491.77566,655.36453,712.4102
sp|Q9BW19|KIFC1_HUMAN	S33	Kinesin-like protein KIFC1 OS=Homo sapiens GN=KIFC1 PE=1 SV=2	3	QLPLSGSRLKRRP	1	1.484	0.3484	3.27649	0.99999	18.8371	18.9485	18.2418	20.1264	19.8221	20.0596	18.8994	19.5614	19.5721	19.8212	19.7895	1.05109	0.0326421	1.01024	0.0341531	K.APSQLPLSGS#RLK.R	631.362
sp|Q8IX01|SUGP2_HUMAN	S573	SURP and G-patch domain-containing protein 2 OS=Homo sapiens GN=SUGP2 PE=1 SV=2	2	QAKAPSSLSDAVP	1	1.905	0.6546	2.05196	0.99773	20.6471	20.7077	20.8724	21.4827	21.2124	21.4065	21.702	21.3699	21.3904	21.4239	21.5666	0.708501	0.0023652	0.695287	0.0014705	K.APSS#LSDAVPQR.A	768.883
sp|Q13796|SHRM2_HUMAN	S313	Protein Shroom2 OS=Homo sapiens GN=SHROOM2 PE=1 SV=1	2,3,4	KKKAPSSPPPPPP	14	3.764	0.7507	1.97845	0.99999	23.2806	23.2554	23.3743	24.2302	24.1894	24.2799	24.3248	24.3254	24.3951	24.2277	24.3336	0.952613	1.99837e-05	1.01702	9.12508e-06	K.APSS#PPPPPPPLR.S,K.APSS#PPPPPPPLRSDSFAATK.S,K.KAPSS#PPPPPPPLR.S,K.KAPSS#PPPPPPPLRSDSFAATK.S	540.2882,540.28835,659.37352,659.37361,659.37373,659.37392,659.374,664.60229,664.60267,753.91606,753.91654,753.91713,809.92807,809.92829
sp|Q9ULD9|ZN608_HUMAN	T1159	Zinc finger protein 608 OS=Homo sapiens GN=ZNF608 PE=1 SV=4	4,5	ISKAPSTPEPNKN	3	2.723	0.6089	2.17643	0.5	22.2576	22.5251	22.6718	22.6132	22.7653	22.8422	22.9475	23.0502	23.3099	23.1477	23.4379	0.307197	0.107428	0.751607	0.00789144	K.APST#PEPNKNHSK.L,K.NM*PSATISKAPST#PEPNKNHSK.L	544.29302,544.29334,670.56022
sp|Q96EZ8|MCRS1_HUMAN	T103:S108	Microspherule protein 1 OS=Homo sapiens GN=MCRS1 PE=1 SV=1	3,4	VSKAPSTPVPPSP,STPVPPSPAPAPG	6	2.891	0.6839	2.01564	0.99608	21.3356	21.2892	21.3273	21.0665	21.2554	21.3125	21.4215	21.2463	21.1586	21.1154	21.3814	-0.0534024	0.527979	-0.0919578	0.215961	K.APST#PVPPS#PAPAPGLTK.R,K.APST#PVPPS#PAPAPGLTKR.V,K.VSKAPST#PVPPS#PAPAPGLTK.R,K.VSKAPST#PVPPS#PAPAPGLTKR.V	751.41415,768.3973,768.39768,768.39843,820.43189,949.51632
sp|Q96EZ8|MCRS1_HUMAN	T103	Microspherule protein 1 OS=Homo sapiens GN=MCRS1 PE=1 SV=1	2,3,4	VSKAPSTPVPPSP	9	3.717	0.7078	2.12412	0.5	21.7505	21.8212	21.771	21.6073	21.6605	21.6991	21.8262	21.9861	21.9311	21.8608	22.0275	-0.0826251	0.179692	0.170469	0.0113593	K.APST#PVPPSPAPAPGLTK.R,K.APST#PVPPSPAPAPGLTKR.V,K.VSKAPST#PVPPSPAPAPGLTK.R	556.5585,595.58355,692.39771,741.74236,741.74258,741.74263,741.74296,793.77583,1112.11079
sp|Q99613|EIF3C_HUMAN	T263	Eukaryotic translation initiation factor 3 subunit C OS=Homo sapiens GN=EIF3C PE=1 SV=1	3,4	LKKAPTTDEDKKA	2	2.34	0.5154	1.78359	0.5	21.0089	21.1607	21.243	21.4385	21.2643	21.3498	21.6712	21.3556	21.1659	21.1854	21.3654	0.293423	0.0461978	0.130538	0.205248	K.APTT#DEDKKAAEK.K,K.KAPTT#DEDKKAAEK.K	600.83377,919.86228
sp|Q9H8Y8|GORS2_HUMAN	S432	Golgi reassembly-stacking protein 2 OS=Homo sapiens GN=GORASP2 PE=1 SV=3	3	EDRVGDSTPVSEK	1	2.2	0.5891	2.67111	0.49997	15.947	16.1199	16.111	16.4175	16.1207	16.596	16.1136	16.4918	16.6524	16.8257	16.882	0.252646	0.122624	0.65367	0.00186275	K.APTTVEDRVGDS#TPVSEKPVSAAVDANASESP.-	1241.28
sp|Q9H8Y8|GORS2_HUMAN	T433	Golgi reassembly-stacking protein 2 OS=Homo sapiens GN=GORASP2 PE=1 SV=3	3,4	DRVGDSTPVSEKP	2	3.523	0.6912	2.53408	0.99379	17.8387	17.7861	17.8372	18.0279	17.7472	18.2362	18.1046	18.2843	18.3231	18.5419	18.5752	0.208296	0.135986	0.610465	0.00279907	K.APTTVEDRVGDST#PVSEKPVSAAVDANASESP.-	931.20805,1241.27537
sp|Q9UJZ1|STML2_HUMAN	T327	Stomatin-like protein 2 OS=Homo sapiens GN=STOML2 PE=1 SV=1	2,3	KAPVPGTPDSLSS	6	2.661	0.6655	1.49044	1	21.5416	21.5694	21.5814	21.8539	21.7316	21.7379	21.8961	21.8226	21.8255	21.7929	21.7528	0.240726	0.00756017	0.234307	0.00010573	K.APVPGT#PDSLSSGSSR.D	608.62831,912.437,912.43713,912.43873,912.43878,912.43917
sp|Q9UJZ1|STML2_HUMAN	S330	Stomatin-like protein 2 OS=Homo sapiens GN=STOML2 PE=1 SV=1	2	VPGTPDSLSSGSS	1	2.227	0.4903	1.59462	0.99998	17.3638	17.4566	17.3667	18.0445	17.5182	17.8791	17.6469	18.1774	18.1488	18.016	17.8652	0.376486	0.0451501	0.656164	0.00108718	K.APVPGTPDS#LSSGSSR.D	912.439
sp|Q9UJZ1|STML2_HUMAN	S333	Stomatin-like protein 2 OS=Homo sapiens GN=STOML2 PE=1 SV=1	2	TPDSLSSGSSRDV	1	2.115	0.4662	2.70215	0.49779	18.2791	18.3759	18.1658	18.4597	18.3363	18.583	18.3692	17.8334	18.1055	17.9132	17.9591	0.163458	0.108061	-0.320772	0.0136866	K.APVPGTPDSLSS#GSSR.D	912.438
sp|Q9UJZ1|STML2_HUMAN	S335	Stomatin-like protein 2 OS=Homo sapiens GN=STOML2 PE=1 SV=1	4	DSLSSGSSRDVQG	2	3.611	0.6088	2.94638	0.16666	19.2773	19.2394	19.2728	19.5443	19.4915	19.7681	19.5774	19.2723	19.3873	19.3649	19.3963	0.332149	0.0101977	0.0920071	0.0409389	K.APVPGTPDSLSSGS#SRDVQGTDASLDEELDRVK.M	981.734,981.73446
sp|Q14980|NUMA1_HUMAN	S169	Nuclear mitotic apparatus protein 1 OS=Homo sapiens GN=NUMA1 PE=1 SV=2	3,4,5	TFPEELSPPSHQA	16	4.128	0.6493	2.57813	1	24.648	23.8234	23.9421	23.9215	23.6283	23.7236	22.6858	22.3984	22.2329	22.4867	21.8363	-0.648049	0.146961	-1.89928	0.0059999	K.APVPSTCSSTFPEELS#PPSHQAK.R,K.APVPSTCSSTFPEELS#PPSHQAKR.E	599.29397,599.29466,599.29481,630.51424,748.86554,748.86603,748.86613,748.86616,748.86669,787.89154,998.15183,998.15222,998.15282,998.15289,998.15298,1050.18677
sp|Q13200|PSMD2_HUMAN	S16	26S proteasome non-ATPase regulatory subunit 2 OS=Homo sapiens GN=PSMD2 PE=1 SV=3	3,4,5	PVQPQQSPAAAPG	11	5.129	0.7665	2.54135	1	23.3966	23.4609	23.4946	22.8493	22.7731	22.7865	22.6137	22.3485	22.7972	22.4088	22.3472	-0.695035	0.000126465	-0.975258	0.00190005	K.APVQPQQS#PAAAPGGTDEKPSGK.E,R.DKAPVQPQQS#PAAAPGGTDEKPSGK.E	597.91722,692.37298,692.37314,747.14344,747.1442,747.1448,865.2147,865.21478,995.85486,995.85704,1153.2824
sp|Q9HC35|EMAL4_HUMAN	T889	Echinoderm microtubule-associated protein-like 4 OS=Homo sapiens GN=EML4 PE=1 SV=3	3,4	KAPVSSTESVIQS	3	5.622	0.7808	1.6405	0.49759	16.5391	16.4561	16.561	16.0174	16.2421	16.1834	15.9897	16.2249	16.4113	16.2056	16.0702	-0.410567	0.00315637	-0.290723	0.0186273	K.APVSST#ESVIQSNTPTPPPSQPLNETAEEESR.I	922.9389,922.93907,1230.25045
sp|Q9HC35|EMAL4_HUMAN	T897:T899	Echinoderm microtubule-associated protein-like 4 OS=Homo sapiens GN=EML4 PE=1 SV=3	4	SVIQSNTPTPPPS,IQSNTPTPPPSQP	18	5.951	0.4283	2.55031	1	18.7054	18.6891	18.5864	18.3668	18.682	18.5123	18.2152	18.4989	18.3765	18.5759	18.4549	-0.216213	0.116332	-0.183729	0.0220544	K.APVSSTESVIQSNT#PT#PPPSQPLNETAEEESR.I	942.9283,942.92842,942.92861,942.92928,942.92929,942.92937,942.92941,942.9295,942.92958,942.92971,942.92978,942.92987,942.92989,942.93005,942.93014,942.93035
sp|Q9HC35|EMAL4_HUMAN	T897	Echinoderm microtubule-associated protein-like 4 OS=Homo sapiens GN=EML4 PE=1 SV=3	3,4	SVIQSNTPTPPPS	5	5.247	0.6736	1.6161	1	16.566	16.8553	16.3836	16.268	16.8283	16.1783	16.4832	16.2518	16.1288	16.5017	16.0528	-0.162144	0.453845	-0.367823	0.0968136	K.APVSSTESVIQSNT#PTPPPSQPLNETAEEESR.I	922.93863,922.93872,922.93885,1230.25014,1230.25048
sp|Q9HC35|EMAL4_HUMAN	T899	Echinoderm microtubule-associated protein-like 4 OS=Homo sapiens GN=EML4 PE=1 SV=3	3,4	IQSNTPTPPPSQP	12	5.873	0.5774	1.44531	1	18.6956	18.8674	18.7325	18.6945	18.6838	18.6961	18.6519	18.5471	18.5595	18.5419	18.4084	-0.0835865	0.247971	-0.250956	0.0187436	K.APVSSTESVIQSNTPT#PPPSQPLNETAEEESR.I	922.93726,922.9385,922.93862,922.93896,922.93897,922.9394,922.9396,1230.24912,1230.24914,1230.2502,1230.2506,1230.25069
sp|Q9HC35|EMAL4_HUMAN	T909	Echinoderm microtubule-associated protein-like 4 OS=Homo sapiens GN=EML4 PE=1 SV=3	3,4	SQPLNETAEEESR	2	4.023	0.7675	0.607627	1	14.6698	14.6504	14.2614	15.1842	13.7506	15.0844	14.7601	14.8088	14.3369	14.7075	15.1174	0.167618	0.660614	0.215438	0.34939	K.APVSSTESVIQSNTPTPPPSQPLNET#AEEESR.I	922.93952,1230.25172
sp|P47914|RL29_HUMAN	S142	60S ribosomal protein L29 OS=Homo sapiens GN=RPL29 PE=1 SV=2	2,3	QAAAPASVPAQAP	2	2.328	0.6443	2.75745	1	19.8714	20.3071	20.1545	20.7917	21.2313	20.9609	21.2179	20.5604	20.485	21.1582	20.9521	0.939438	0.00374747	0.677937	0.0212399	K.AQAAAPAS#VPAQAPK.R	639.34999,958.52115
sp|Q9GZR7|DDX24_HUMAN	S93	ATP-dependent RNA helicase DDX24 OS=Homo sapiens GN=DDX24 PE=1 SV=1	4	EEEGKSSSPKKKI	1	2.877	0.5082	3.14432	0.49855	19.8522	19.7886	19.847	19.485	19.9165	19.6346	19.9213	19.9872	19.4362	19.8513	19.9591	-0.08988	0.470084	-0.0207896	0.881838	K.AQAVSEEEEEEEGKSS#SPKKK.I	883.723
sp|Q9GZR7|DDX24_HUMAN	S94	ATP-dependent RNA helicase DDX24 OS=Homo sapiens GN=DDX24 PE=1 SV=1	3,4,5	EEGKSSSPKKKIK	13	6.033	0.7335	2.24291	1	24.5867	24.6079	24.6674	23.6495	23.5919	23.5976	23.511	23.2634	23.348	23.3043	23.1702	-1.03318	1.18465e-06	-1.34918	1.32784e-06	K.AQAVSEEEEEEEGKSSS#PK.K,K.AQAVSEEEEEEEGKSSS#PKK.K,K.RKAQAVSEEEEEEEGKSSS#PK.K,R.KAQAVSEEEEEEEGKSSS#PK.K	635.72833,666.94816,705.09458,705.09462,794.40827,794.40839,939.79,939.79032,939.79072,939.79084,1058.87482,1058.87645,1058.87664
sp|P20020|AT2B1_HUMAN	S338	Plasma membrane calcium-transporting ATPase 1 OS=Homo sapiens GN=ATP2B1 PE=1 SV=3	4	EMQPLKSEEGGDG	1	2.646	0.5529	2.59705	1	17.4964	17.5832	17.5184	17.7568	18.155	18.0554	17.9678	18.3453	18.3789	18.0623	18.1741	0.451109	0.00966263	0.707499	0.00121272	K.AQDGAAM*EM*QPLKS#EEGGDGDEKDKK.K	1006.26
sp|Q9P281|BAHC1_HUMAN	T2056	BAH and coiled-coil domain-containing protein 1 OS=Homo sapiens GN=BAHCC1 PE=1 SV=3	4	GPEALKTPGKKSI	1	2.267	0.5946	3.06902	1	20.472	20.6808	20.7427	20.7108	20.8438	20.9057	21.1449	21.2619	21.3044	21.3862	21.6299	0.269467	0.079253	0.763747	0.00141126	K.AQDGPEALKT#PGKK.S	609.854
sp|Q9NRR5|UBQL4_HUMAN	S98	Ubiquilin-4 OS=Homo sapiens GN=UBQLN4 PE=1 SV=2	4	AAATASSPSTPDP	1	4.181	0.3681	2.56189	0.4971	12.8963	12.7511	13.1565	12.9249	12.9798	13.5155	13.034	12.6584	13.0116	13.1188	13.5237	0.178936	0.366722	0.143499	0.53321	K.AQDPAAATASS#PSTPDPASAPSTTPASPATPAQPSTSGSASSDAGSGSRR.S	1219.81
sp|Q9NRR5|UBQL4_HUMAN	S114	Ubiquilin-4 OS=Homo sapiens GN=UBQLN4 PE=1 SV=2	4,5	PSTTPASPATPAQ	2	5.198	0.2311	3.16276	0.96641	15.1911	15.0868	14.5825	14.8965	14.9237	15.2601	15.3238	15.6225	15.632	15.6826	15.7344	0.147574	0.542585	0.714373	0.0602221	K.AQDPAAATASSPSTPDPASAPSTTPAS#PATPAQPSTSGSASSDAGSGSR.R,K.AQDPAAATASSPSTPDPASAPSTTPAS#PATPAQPSTSGSASSDAGSGSRR.S	944.82845,1219.8102
sp|Q96S38|KS6C1_HUMAN	S664	Ribosomal protein S6 kinase delta-1 OS=Homo sapiens GN=RPS6KC1 PE=1 SV=2	3	DTISRGSDDSVPV	3	2.895	0.6307	1.9214	0.99997	20.2946	20.2528	20.145	20.4364	20.5582	20.447	20.3622	20.3223	20.449	20.5379	20.2257	0.22014	0.0170507	0.152944	0.123669	K.AQDTISRGS#DDSVPVISFK.D	854.10398,854.10418,854.10522
sp|Q5C9Z4|NOM1_HUMAN	S280:T287	Nucleolar MIF4G domain-containing protein 1 OS=Homo sapiens GN=NOM1 PE=1 SV=1	3,4,5	QEAEAQSEDDDED,EDDDEDTEEEQGE	16	5.621	0.7974	0.842777	1	23.7379	23.6599	23.8377	24.1611	24.319	24.2157	24.4434	24.1387	23.9476	23.9897	24.0645	0.539642	0.00113163	0.28997	0.0102862	K.AQEAEAQS#EDDDEDT#EEEQGEEKEK.G,K.AQEAEAQS#EDDDEDT#EEEQGEEKEKGAQEK.R,K.AQEAEAQS#EDDDEDT#EEEQGEEKEKGAQEKR.R,K.KAQEAEAQS#EDDDEDT#EEEQGEEKEK.G,K.KAQEAEAQS#EDDDEDT#EEEQGEEKEKGAQEK.R	815.3647,892.39575,929.64069,929.64145,929.6415,929.64247,963.8475,1018.95368,1018.95542,1154.27012,1239.18505,1239.18576,1239.18583,1239.18594,1239.18604,1239.18693
sp|Q5C9Z4|NOM1_HUMAN	S280	Nucleolar MIF4G domain-containing protein 1 OS=Homo sapiens GN=NOM1 PE=1 SV=1	3,4,5	QEAEAQSEDDDED	4	6.892	0.7957	2.25861	1	21.5292	21.4223	21.6212	21.6664	21.45	21.6442	21.7152	21.5429	21.5212	21.4332	21.5535	0.0947507	0.300876	-0.0114787	0.868695	K.AQEAEAQS#EDDDEDTEEEQGEEKEK.G	727.92053,909.64961,1212.52878,1212.53017
sp|Q5C9Z4|NOM1_HUMAN	T287	Nucleolar MIF4G domain-containing protein 1 OS=Homo sapiens GN=NOM1 PE=1 SV=1	4,5	EDDDEDTEEEQGE	3	6.817	0.7645	1.83517	1	20.3226	20.1585	20.4525	20.0991	20.7835	20.4786	20.8548	21.0924	20.4615	21.046	21.2294	0.24284	0.270776	0.646125	0.0244029	K.AQEAEAQSEDDDEDT#EEEQGEEKEK.G,K.AQEAEAQSEDDDEDT#EEEQGEEKEKGAQEK.R	876.40428,909.64788,1095.25407
sp|Q8TEX9|IPO4_HUMAN	S1081	Importin-4 OS=Homo sapiens GN=IPO4 PE=1 SV=2	2	QAVLGLS------	1	1.739	0.5865	2.23082	1	14.8788	14.3728	14.3071	13.1736	13.5524	13.8254	13.0337	13.443	13.3491	13.2107	13.1948	-1.12326	0.00771785	-1.22015	0.0140296	K.AQELQAVLGLS#.-	719.38
sp|Q96RK0|CIC_HUMAN	T583	Protein capicua homolog OS=Homo sapiens GN=CIC PE=1 SV=2	3,4,5	GAGGPATPSKATR	7	5.274	0.7294	1.36344	1	21.4048	21.3362	21.2504	21.6719	21.7912	21.7811	22.0388	21.7878	21.9603	21.8867	21.9053	0.490302	0.00364553	0.554592	0.000475567	K.AQESGQGSTAGPLRPPPPGAGGPAT#PSK.A,K.AQESGQGSTAGPLRPPPPGAGGPAT#PSKATR.F	688.15872,777.89993,777.90066,859.94672,1036.86257,1036.86505,1036.86609
sp|Q9UNF1|MAGD2_HUMAN	S157	Melanoma-associated antigen D2 OS=Homo sapiens GN=MAGED2 PE=1 SV=2	4	DEPEPESAAAQSQ	1	3.793	0.6599	2.23988	0.97913	16.2056	16.5693	17.1097	15.9974	16.6319	16.043	16.8305	16.6409	16.6423	16.6383	16.8983	-0.252524	0.492007	0.0767536	0.800647	K.AQETEAAPSQAPADEPEPES#AAAQSQENQDTRPK.V	1029.98
sp|Q9UNF1|MAGD2_HUMAN	S162	Melanoma-associated antigen D2 OS=Homo sapiens GN=MAGED2 PE=1 SV=2	4,5	ESAAAQSQENQDT	2	5.567	0.7322	2.38076	0.5	18.3777	18.2498	18.3193	18.6993	18.5273	18.8061	18.8655	19.4079	19.3889	19.3273	19.4178	0.408989	0.0065922	1.06993	8.58377e-05	K.AQETEAAPSQAPADEPEPESAAAQS#QENQDTRPK.V	824.18451,1029.97889
sp|Q9BSJ5|CQ080_HUMAN	S147	Uncharacterized protein C17orf80 OS=Homo sapiens GN=C17orf80 PE=1 SV=2	4	YASEKTSPKRELA	2	1.873	0.3615	2.8218	0.5	22.175	22.07	22.2807	21.5867	21.4059	21.3716	21.1914	21.0594	21.334	21.039	20.9851	-0.786302	0.000583858	-1.07082	0.000118733	K.AQFYASEKTS#PKR.E	570.81253,570.81276
sp|Q6P996|PDXD1_HUMAN	T691	Pyridoxal-dependent decarboxylase domain-containing protein 1 OS=Homo sapiens GN=PDXDC1 PE=1 SV=2	2,3	GVTLPPTPSGSRT	6	2.167	0.5662	2.39035	0.99996	19.8435	20.3192	20.0969	19.6058	19.8128	19.9756	20.3892	19.4699	19.4658	19.3278	19.4886	-0.140703	0.542697	-0.64851	0.0345391	K.AQGAGVTLPPT#PSGSR.T	602.30804,602.30816,602.30835,902.95876,902.95919,902.95928
sp|P80723|BASP1_HUMAN	S205	Brain acid soluble protein 1 OS=Homo sapiens GN=BASP1 PE=1 SV=2	4	AQGPAASAEEPKP	2	3.503	0.6257	1.80426	1	18.4824	18.4119	18.6408	19.1383	19.0999	19.002	18.9299	19.0728	19.3472	19.4657	19.2178	0.530805	0.00351777	0.764178	0.00088375	K.AQGPAAS#AEEPKPVEAPAANSDQTVTVKE.-	915.72207,915.72312
sp|P80723|BASP1_HUMAN	S219	Brain acid soluble protein 1 OS=Homo sapiens GN=BASP1 PE=1 SV=2	3	EAPAANSDQTVTV	1	3.602	0.6974	1.51463	1	18.3616	18.3642	18.3583	18.5744	18.8017	18.7959	18.8068	18.8923	19.0096	18.9637	18.9171	0.383324	0.00661687	0.584313	0.000182438	K.AQGPAASAEEPKPVEAPAANS#DQTVTVKE.-	1220.63
sp|Q96PY5|FMNL2_HUMAN	S679	Formin-like protein 2 OS=Homo sapiens GN=FMNL2 PE=1 SV=3	3,4	AIDLSSSKQKIPQ	2	2.585	0.4612	2.46498	0.99577	22.4463	22.4736	22.6218	22.8601	22.6881	22.8974	22.9549	23.0026	23.1222	22.9728	23.0178	0.336214	0.00853751	0.514955	0.00246713	K.AQGPAIDLSSS#KQK.I,K.AQGPAIDLSSS#KQKIPQK.G	723.92192,733.07611
sp|Q4VCS5|AMOT_HUMAN	S229	Angiomotin OS=Homo sapiens GN=AMOT PE=1 SV=1	2,3	PLPNQHSLKGMEH	2	2.702	0.5355	2.22342	1	19.3956	19.7086	19.3269	21.3471	20.529	21.1859	20.6189	21.5295	21.9436	21.5084	21.5056	1.44316	0.00227219	2.14476	7.15782e-05	K.AQGPLPNQHS#LK.G	609.99958,914.49543
sp|Q03164|MLL1_HUMAN	S1056:S1059	Histone-lysine N-methyltransferase MLL OS=Homo sapiens GN=MLL PE=1 SV=5	3	KAQGQESDSSETS,GQESDSSETSVRG	2	1.647	0.4584	2.3093	0.5	17.7938	18.6078	17.9738	17.8926	17.6219	17.9242	17.4601	17.4632	17.42	17.6714	17.4104	-0.400459	0.24131	-0.633895	0.116502	K.AQGQES#DSS#ETSVRGPR.I,K.QTDQPKAQGQES#DSS#ETSVR.G	727.30854,932.75238
sp|Q03164|MLL1_HUMAN	S1056	Histone-lysine N-methyltransferase MLL OS=Homo sapiens GN=MLL PE=1 SV=5	3	KAQGQESDSSETS	1	1.309	0.4362	3.01024	1	21.601	21.7633	21.7616	21.7694	21.6622	21.8596	22.0395	21.4308	21.1463	21.1992	21.2185	0.124032	0.255935	-0.459939	0.00258399	K.AQGQES#DSSETSVRGPR.I	700.655
sp|Q96T23|RSF1_HUMAN	T539	Remodeling and spacing factor 1 OS=Homo sapiens GN=RSF1 PE=1 SV=2	4	DPPEMETSLDSSE	1	3.476	0.5386	1.64008	0.5	17.6489	17.541	17.8324	17.3874	17.4678	17.3801	17.4374	17.1145	17.3122	17.3208	17.18	-0.25592	0.0872757	-0.442247	0.016096	K.AQIEEPDPPEM*ET#SLDSSEM*AK.D	751.841
sp|Q96T23|RSF1_HUMAN	S540	Remodeling and spacing factor 1 OS=Homo sapiens GN=RSF1 PE=1 SV=2	3,4	PPEMETSLDSSEM	7	4.581	0.7382	2.87163	1	22.5635	22.4575	22.5103	21.613	21.5377	21.5123	21.7369	20.8381	20.9993	21.0271	20.7932	-0.910441	3.48132e-05	-1.59598	7.50917e-06	K.AQIEEPDPPEM*ETS#LDSSEM*AK.D,K.AQIEEPDPPEM*ETS#LDSSEM*AKDLSSK.T	751.83887,751.83913,941.697,1002.11569,1002.11609,1002.11613,1002.11718
sp|O75351|VPS4B_HUMAN	S93:S102	Vacuolar protein sorting-associated protein 4B OS=Homo sapiens GN=VPS4B PE=1 SV=2	4,5	VKEGQPSPADEKG,DEKGNDSDGEGES	3	3.54	0.7023	3.24045	1	20.8099	20.8766	20.9862	21.4918	21.2505	21.5623	21.6225	21.2901	21.5465	21.2324	21.4107	0.590865	0.0020352	0.479046	0.00271332	K.AQKPVKEGQPS#PADEKGNDS#DGEGESDDPEKK.K,K.EGQPS#PADEKGNDS#DGEGESDDPEKK.K,K.EGQPS#PADEKGNDS#DGEGESDDPEKKK.L	949.18073,981.49191,1038.49436
sp|P42566|EPS15_HUMAN	S485	Epidermal growth factor receptor substrate 15 OS=Homo sapiens GN=EPS15 PE=1 SV=2	3	QQHLQDSQQEISS	1	3.568	0.7085	3.12475	1	17.4641	17.5282	16.8707	16.6448	16.6509	16.6557	16.4589	16.6748	16.594	16.6374	16.7532	-0.685065	0.0752036	-0.622796	0.0931964	K.AQLEPLQQHLQDS#QQEISSM*QM*K.L	1089.86
sp|Q15149|PLEC_HUMAN	S1435	Plectin OS=Homo sapiens GN=PLEC PE=1 SV=3	2,3,4	QLEPVASPAKKPK	4	2.532	0.6536	2.11921	1	25.0867	25.0721	25.2977	24.3675	24.3526	24.2366	24.2859	24.1008	24.0777	24.0879	24.2025	-0.841545	0.00276982	-1.03494	0.00177303	K.AQLEPVAS#PAK.K,K.AQLEPVAS#PAKKPK.V	550.3062,615.87288,824.95557,824.9556
sp|A6NI28|RHG42_HUMAN	S811	Rho GTPase-activating protein 42 OS=Homo sapiens GN=ARHGAP42 PE=1 SV=3	3	LFENVGSPKPVSS	1	2.464	0.6205	3.59437	1	19.299	19.5627	19.1884	19.8831	19.8846	20.1776	19.9053	19.6272	19.8107	19.4163	19.4253	0.612595	0.0125158	0.219822	0.198919	K.AQLFENVGS#PKPVSSGR.Q	771.076
sp|Q96S66|CLCC1_HUMAN	S524:S532	Chloride channel CLIC-like protein 1 OS=Homo sapiens GN=CLCC1 PE=1 SV=1	3	KSEAAGSPDQGST,DQGSTYSPARGVA	1	2.015	0.1881	3.58685	0.24998	19.4691	19.5075	19.5254	19.9421	19.7999	20.0798	20.1582	19.646	19.6403	19.647	19.709	0.494362	0.00680694	0.159896	0.00120633	K.AQLKSEAAGS#PDQGSTYS#PAR.G	913.761
sp|O75376|NCOR1_HUMAN	S1472	Nuclear receptor corepressor 1 OS=Homo sapiens GN=NCOR1 PE=1 SV=2	2,3	APKAQLSPGIYDD	5	2.481	0.7832	2.47684	1	22.3947	22.2023	22.1803	22.9653	22.7673	22.9001	23.023	22.9505	22.8938	22.8471	22.9605	0.654828	0.00133677	0.653866	0.00500562	K.AQLS#PGIYDDTSAR.R,K.AQLS#PGIYDDTSARR.T	653.65414,901.92681,901.92732,901.92757,979.97789
sp|O96028|NSD2_HUMAN	S56	Histone-lysine N-methyltransferase NSD2 OS=Homo sapiens GN=WHSC1 PE=1 SV=1	2,3	KAQLSSSLQEGVM	2	4.256	0.602	3.71514	0.99746	20.5091	20.5377	20.4974	19.8414	19.5539	19.8473	19.5136	19.7572	19.7116	19.5191	19.6371	-0.825649	0.00244928	-0.85843	0.000292797	K.AQLSSS#LQEGVM*QK.F	687.35228,1030.52471
sp|O43426|SYNJ1_HUMAN	S1345	Synaptojanin-1 OS=Homo sapiens GN=SYNJ1 PE=1 SV=2	2,3,4	QLSVQTSPVPTPD	4	3.905	0.6874	2.60141	1	20.4287	20.4596	20.4252	21.8142	21.9859	22.1105	21.9238	22.2352	22.1576	22.166	22.176	1.52077	0.000101223	1.74589	1.11979e-08	K.AQLSVQTS#PVPTPDPK.R,K.AQLSVQTS#PVPTPDPKR.L	590.57336,735.06203,787.09548,1102.08956
sp|Q13415|ORC1_HUMAN	T375	Origin recognition complex subunit 1 OS=Homo sapiens GN=ORC1 PE=1 SV=2	3,4	QNEATSTPHRIRR	2	3.072	0.5342	0.606953	0.99712	18.7105	18.9888	18.6383	19.5598	19.6102	19.7521	19.8157	19.7217	19.2897	19.643	19.6689	0.905221	0.00393367	0.801638	0.00342651	K.AQNEATST#PHRIR.R	448.22788,597.30087
sp|Q13459|MYO9B_HUMAN	S1382	Unconventional myosin-IXb OS=Homo sapiens GN=MYO9B PE=1 SV=3	4	TTDGERSAKKPAV	1	2.245	0.5452	3.77493	0.99987	19.5805	19.7528	19.7429	20.2594	20.261	20.3743	20.2994	20.0515	19.9992	20.0943	20.1162	0.606506	0.00250298	0.373274	0.0103218	K.AQPAAETTDGERS#AKKPAVQK.K	795.692
sp|O15075|DCLK1_HUMAN	S720	Serine/threonine-protein kinase DCLK1 OS=Homo sapiens GN=DCLK1 PE=1 SV=2	3	APPELNSESEDYS	2	3.625	0.749	2.70014	0.9964	17.7297	17.808	18.0134	18.0108	17.8671	17.9748	17.9573	18.0158	18.2766	17.9082	18.1318	0.102122	0.352285	0.232706	0.104831	K.AQPAPPELNS#ESEDYSPSSSETVR.S	962.76475,962.76491
sp|O15075|DCLK1_HUMAN	S726	Serine/threonine-protein kinase DCLK1 OS=Homo sapiens GN=DCLK1 PE=1 SV=2	3	SESEDYSPSSSET	1	4.848	0.783	4.46019	0.99999	15.7452	15.4997	14.9586	16.3775	16.3782	16.7139	16.4573	16.7394	17.0356	16.7432	16.7634	1.08053	0.0321197	1.41925	0.0183623	K.AQPAPPELNSESEDYS#PSSSETVR.S	962.763
sp|Q5T1M5|FKB15_HUMAN	S1195	FK506-binding protein 15 OS=Homo sapiens GN=FKBP15 PE=1 SV=2	2,3	EDEDEVSMKGRPP	4	4.227	0.6586	1.87784	1	21.9022	21.9175	21.8593	22.5751	22.254	22.7586	22.9501	23.9151	23.8319	23.9338	24.1315	0.741455	0.0146582	2.06009	2.39849e-05	K.AQPEEEDEDEVS#M*K.G	730.65479,730.65553,1095.4781,1095.47939
sp|Q9UPS6|SET1B_HUMAN	T381	Histone-lysine N-methyltransferase SETD1B OS=Homo sapiens GN=SETD1B PE=1 SV=2	3,4	SATFAHTPPPAQA	5	4.231	0.6982	2.25535	1	21.2278	21.2051	21.1542	21.1947	21.0486	21.2122	21.1683	21.4407	21.5076	21.4244	21.4583	-0.0397505	0.399416	0.262064	0.000513508	K.AQPQDSATFAHT#PPPAQATPAPGFK.S	768.63756,768.63784,768.63817,1024.51488,1024.51561
sp|Q5T5U3|RHG21_HUMAN	S1430	Rho GTPase-activating protein 21 OS=Homo sapiens GN=ARHGAP21 PE=1 SV=1	3	KEKAQPSSSEDEL	2	2.495	0.6152	0.642222	0.49904	18.2618	18.2751	18.2323	18.249	18.2811	18.1525	18.1966	17.7687	18.1065	17.9455	17.9709	-0.0366005	0.303468	-0.308492	0.0193787	K.AQPS#SSEDELDNVFFKK.E	903.46193,903.46385
sp|O00499|BIN1_HUMAN	S296:S298	Myc box-dependent-interacting protein 1 OS=Homo sapiens GN=BIN1 PE=1 SV=1	4	PAKGNKSPSPPDG,KGNKSPSPPDGSP	1	3.161	0.6305	1.98265	0.99252	19.519	19.6642	19.5165	19.726	19.8401	19.8782	20.0674	19.7164	19.5746	19.5934	19.63	0.311363	0.0159872	0.0620523	0.351786	K.AQPSDNAPAKGNKS#PS#PPDGSPAATPEIR.V	926.961
sp|O00499|BIN1_HUMAN	S296	Myc box-dependent-interacting protein 1 OS=Homo sapiens GN=BIN1 PE=1 SV=1	3,4	PAKGNKSPSPPDG	2	2.945	0.5718	3.19885	0.99998	21.4406	21.494	21.4476	21.6404	21.7315	21.7925	21.806	21.3847	21.2633	21.3562	21.3168	0.281824	0.00227345	-0.130521	0.00960479	K.AQPSDNAPAKGNKS#PSPPDGSPAATPEIR.V,K.GNKS#PSPPDGSPAATPEIR.V	806.07806,906.96821
sp|O00499|BIN1_HUMAN	S298:S303	Myc box-dependent-interacting protein 1 OS=Homo sapiens GN=BIN1 PE=1 SV=1	4	KGNKSPSPPDGSP,PSPPDGSPAATPE	2	3.096	0.5268	1.76402	0.97942	19.2986	19.4424	19.4681	19.4679	19.4851	19.3979	19.4515	19.3944	19.2632	19.497	19.2912	0.0475853	0.468693	-0.0415885	0.60376	K.AQPSDNAPAKGNKSPS#PPDGS#PAATPEIR.V	926.96042,926.96106
sp|Q969S3|ZN622_HUMAN	S143	Zinc finger protein 622 OS=Homo sapiens GN=ZNF622 PE=1 SV=1	2	KAQPSMSPKKAPP	3	1.367	0.3789	2.0207	0.99697	25.4705	25.7244	25.6798	25.3624	25.3266	25.3947	25.5598	24.9333	24.8541	24.9681	24.9084	-0.214025	0.0907443	-0.708936	0.00748218	K.AQPSM*S#PK.K	700.35397,700.3541,700.35506
sp|Q5T5U3|RHG21_HUMAN	S1432	Rho GTPase-activating protein 21 OS=Homo sapiens GN=ARHGAP21 PE=1 SV=1	3	KAQPSSSEDELDN	4	3.29	0.6924	1.42867	0.99726	20.4132	20.1788	20.2505	20.297	20.2127	20.3713	20.2966	19.8462	20.0692	19.6828	19.8521	0.0135446	0.871277	-0.41831	0.0107171	K.AQPSSS#EDELDNVFFK.K,K.AQPSSS#EDELDNVFFKK.E	784.37539,903.46284,903.46309,903.46314
sp|P56945|BCAR1_HUMAN	S139	Breast cancer anti-estrogen resistance protein 1 OS=Homo sapiens GN=BCAR1 PE=1 SV=2	3,4	PSPQFQSPPAKQT	2	3.664	0.6059	2.64432	1	19.683	19.4984	19.516	19.6288	19.3903	19.6236	19.5068	18.9571	19.2027	19.0039	18.8065	-0.0284124	0.742609	-0.573198	0.00244455	K.AQQGLYQVPGPSPQFQS#PPAK.Q	691.61041,921.81142
sp|Q9Y4W2|LAS1L_HUMAN	S560	Ribosomal biogenesis protein LAS1L OS=Homo sapiens GN=LAS1L PE=1 SV=2	4	QQEEQGSVNDVKE	4	2.633	0.6403	2.32648	1	22.7173	22.5996	22.6675	22.5451	22.3757	22.6421	22.4327	22.3263	22.6934	22.4949	22.4089	-0.162563	0.0683641	-0.180583	0.10287	K.AQQQEEQGS#VNDVKEEEKEEK.E	865.18986,865.18988,865.19008,865.19109
sp|P18206|VINC_HUMAN	S357	Vinculin OS=Homo sapiens GN=VCL PE=1 SV=4	3	QKAQQVSQGLDVL	1	2.241	0.4793	3.51106	1	16.6372	17.2132	17.0755	16.7723	17.0793	17.2154	17.0122	16.3758	16.9746	16.7738	16.9932	0.0444793	0.835178	-0.195969	0.429917	K.AQQVS#QGLDVLTAK.V	666.032
sp|Q9Y5B0|CTDP1_HUMAN	S740	RNA polymerase II subunit A C-terminal domain phosphatase OS=Homo sapiens GN=CTDP1 PE=1 SV=3	2,3,4,5	KAQRENSPAAFPD	7	3.319	0.7099	1.59739	1	22.3216	22.375	22.3314	22.2913	22.2115	22.2939	22.2676	22.4275	22.5774	22.5685	22.4644	-0.0765731	0.0289211	0.166776	0.0148442	K.AQRENS#PAAFPDR.E,K.AQRENS#PAAFPDREGVPPTALFHPM*PVLPK.A,R.ENS#PAAFPDR.E,R.ENS#PAAFPDREGVPPTALFHPM*PVLPK.A	589.94854,694.55916,706.8224,765.5997,867.94751,884.41945,956.74791
sp|Q02818|NUCB1_HUMAN	S369	Nucleobindin-1 OS=Homo sapiens GN=NUCB1 PE=1 SV=4	2	AKAQRLSQETEAL	1	1.454	0.6272	3.0332	0.99999	18.304	18.4576	18.2699	19.1047	19.4862	19.3775	19.4444	20.3676	20.4227	20.4566	20.4741	1.00937	0.000229009	2.08643	0.000141322	K.AQRLS#QETEALGR.S	884.449
sp|Q12986|NFX1_HUMAN	S123	Transcriptional repressor NF-X1 OS=Homo sapiens GN=NFX1 PE=1 SV=2	2,3	RVKKAQSLAEQTS	4	5.177	0.8074	2.57464	1	21.6333	21.5864	21.5532	20.6534	20.7826	20.6865	20.4866	20.8752	21.0021	20.891	21.258	-0.938633	0.000195002	-0.584371	0.00524146	K.AQS#LAEQTSDTAGLESSTR.S,K.KAQS#LAEQTSDTAGLESSTR.S	754.35277,873.43816,873.43828,1131.02496
sp|Q9NZM3|ITSN2_HUMAN	S210	Intersectin-2 OS=Homo sapiens GN=ITSN2 PE=1 SV=3	3,4	SIQKAQSLIDLGS	4	5.771	0.5573	2.09638	1	18.9313	18.9285	19.0412	19.572	19.5071	19.9121	19.6841	19.7202	19.8297	19.8572	20.0762	0.701813	0.00197354	0.903834	0.000285133	K.AQS#LIDLGSSSSTSSTASLSGNSPK.T	730.8675,974.15344,974.15403,974.15457
sp|Q9BZL6|KPCD2_HUMAN	S374	Serine/threonine-protein kinase D2 OS=Homo sapiens GN=PRKD2 PE=1 SV=2	2	EGGKAQSSLGYIP	1	1.081	0.3525	2.791	0.99366	19.2393	19.1071	19.1799	18.7612	18.5017	18.9749	18.8771	19.225	19.2881	19.049	18.819	-0.39673	0.0241801	-0.0801801	0.515457	K.AQS#SLGYIPLM*R.V	830.918
sp|O60336|MABP1_HUMAN	S1198	Mitogen-activated protein kinase-binding protein 1 OS=Homo sapiens GN=MAPKBP1 PE=2 SV=4	2,3	GLQKAQSVHSLVP	2	2.095	0.6127	2.57879	1	19.3468	19.706	19.7076	19.949	20.0475	19.8681	20.0778	20.1104	20.0894	20.1485	20.2355	0.398824	0.0636417	0.559163	0.0355303	K.AQS#VHSLVPQER.H	553.95056,830.42235
sp|Q9NZM3|ITSN2_HUMAN	S230	Intersectin-2 OS=Homo sapiens GN=ITSN2 PE=1 SV=3	3	ASLSGNSPKTGTS	1	3.964	0.4215	3.43521	0.98876	18.2538	17.7021	17.9223	17.378	17.7115	17.7386	17.3377	17.4687	17.7203	17.8292	17.3651	-0.417952	0.10165	-0.363596	0.138508	K.AQSLIDLGSSSSTSSTASLSGNS#PK.T	974.153
sp|Q8IV32|CCD71_HUMAN	S208	Coiled-coil domain-containing protein 71 OS=Homo sapiens GN=CCDC71 PE=2 SV=3	3	QLSLADSPLKLRK	2	3.545	0.5535	1.70692	1	18.9108	18.8547	18.5925	17.7515	17.9878	18.1793	17.8046	17.9152	17.9859	18.096	17.8412	-0.855177	0.0018761	-0.826399	0.00408612	K.AQSLQLSLADS#PLK.L,K.AQSLQLSLADS#PLKLR.K	670.37319,760.09964
sp|P46013|KI67_HUMAN	S579:S584	Antigen KI-67 OS=Homo sapiens GN=MKI67 PE=1 SV=2	2,3	AQSLVISPPAPSP,ISPPAPSPRKTPV	10	2.687	0.6591	3.2464	1	20.4718	20.548	20.3811	20.8245	20.7826	20.8965	20.7242	20.6802	20.5591	20.7536	20.5819	0.339965	0.00475673	0.176724	0.0473908	K.AQSLVIS#PPAPS#PR.K	603.63282,603.63283,603.63295,603.63303,603.63316,904.94561,904.94579,904.94593,904.94598,904.94622
sp|P46013|KI67_HUMAN	S579:S584:T588	Antigen KI-67 OS=Homo sapiens GN=MKI67 PE=1 SV=2	3,4	AQSLVISPPAPSP,ISPPAPSPRKTPV,APSPRKTPVASDQ	4	2.379	0.549	2.69223	0.99021	21.146	21.0358	20.9821	20.7326	20.9434	20.9231	20.5708	20.1146	20.1818	20.3364	20.1143	-0.262117	0.0528119	-0.867846	7.21306e-05	K.AQSLVIS#PPAPS#PRKT#PVASDQR.R	775.88785,775.88801,775.88834,1034.1818
sp|P46013|KI67_HUMAN	S579	Antigen KI-67 OS=Homo sapiens GN=MKI67 PE=1 SV=2	2,3	AQSLVISPPAPSP	9	2.695	0.7195	2.56945	1	22.2069	22.4477	22.3405	22.7326	22.7671	22.6675	22.8625	21.3974	21.1648	21.2734	21.3132	0.425708	0.0100924	-1.04449	0.000334716	K.AQSLVIS#PPAPSPR.K	576.97767,576.97792,576.97806,576.97812,576.97824,864.9633,864.96341,864.96368,864.96377
sp|P46013|KI67_HUMAN	S584	Antigen KI-67 OS=Homo sapiens GN=MKI67 PE=1 SV=2	2,3	ISPPAPSPRKTPV	36	3.965	0.7499	1.43001	1	24.5816	24.5682	24.4915	25.5924	25.6378	25.7229	25.7133	25.7169	25.4789	25.6779	25.7307	1.11952	1.52124e-06	1.104	4.87116e-05	K.AQSLVISPPAPS#PR.K	576.97795,576.97803,576.9781,576.97814,576.97815,576.97823,576.97824,576.97826,576.97832,576.97833,576.97835,576.97845,576.97846,576.9785,576.97868,576.97869,576.97893,864.96275,864.96309,864.96322,864.96339,864.96342,864.96347,864.9635,864.96352,864.96362,864.96374,864.9638,864.96387,864.96398,864.9642,864.96428
sp|P46013|KI67_HUMAN	S584:T588	Antigen KI-67 OS=Homo sapiens GN=MKI67 PE=1 SV=2	3,4	ISPPAPSPRKTPV,APSPRKTPVASDQ	2	3.958	0.5965	2.37616	0.98616	18.2347	18.2162	18.1205	18.0012	18.3007	18.2626	17.9865	17.9252	17.8647	18.5833	18.667	-0.052708	0.592412	0.0695581	0.766255	K.AQSLVISPPAPS#PRKT#PVASDQR.R	755.89705,1007.52615
sp|Q9BZL6|KPCD2_HUMAN	S375	Serine/threonine-protein kinase D2 OS=Homo sapiens GN=PRKD2 PE=1 SV=2	3	GGKAQSSLGYIPL	2	2.973	0.4958	2.98367	0.99809	17.7052	17.5028	17.5796	17.3483	17.3528	17.4281	17.4422	17.6071	17.7131	17.4085	17.7092	-0.203019	0.0579679	0.0136109	0.888845	K.AQSS#LGYIPLM*R.V	554.28088,554.2809
sp|Q96RK0|CIC_HUMAN	S904	Protein capicua homolog OS=Homo sapiens GN=CIC PE=1 SV=2	3,4	PKAQSVSPVQAPP	9	4.19	0.6941	2.23073	0.99685	22.9615	23.0114	23.0151	23.2355	23.0242	23.3031	23.2475	23.3881	23.5813	23.3619	23.4023	0.206581	0.0387638	0.437376	0.00165957	K.AQSVS#PVQAPPPGGSAQLLPGK.V	656.85855,656.85892,656.85901,656.85932,875.47545,875.47601,875.47623,875.47645,875.4766
sp|Q9UQ35|SRRM2_HUMAN	T1003:S1008:S1014	Serine/arginine repetitive matrix protein 2 OS=Homo sapiens GN=SRRM2 PE=1 SV=2	3	PKVKAQTPPGPSL,QTPPGPSLSGSKS,SLSGSKSPCPQEK	1	1.475	0.3607	2.63468	0.24906	19.2888	18.1109	18.0668	17.6252	17.1971	17.4828	15.9788	15.9832	15.5505	15.8525	15.4132	-1.41785	0.0525125	-2.78898	0.0129879	K.AQT#PPGPS#LSGSKS#PCPQEK.S	994.132
sp|Q9UQ35|SRRM2_HUMAN	T1003	Serine/arginine repetitive matrix protein 2 OS=Homo sapiens GN=SRRM2 PE=1 SV=2	2,3,4	PKVKAQTPPGPSL	26	3.738	0.6772	2.52729	1	25.7548	25.9266	25.8313	25.6738	25.4701	25.5593	25.5651	25.6134	25.7769	25.6526	25.6413	-0.270445	0.0116946	-0.166484	0.054477	K.AQT#PPGPSLSGSK.S,K.AQT#PPGPSLSGSKSPCPQEK.S,K.VKAQT#PPGPSLSGSK.S,K.VKAQT#PPGPSLSGSKSPCPQEK.S	556.06781,588.97923,588.97945,588.97946,588.9795,588.97953,588.97956,588.97969,588.9799,705.86663,741.08779,741.08804,819.94922,882.96508,882.96522,882.96529,882.96537,882.96558,882.96593,882.96607,882.96614,1111.12754
sp|Q9UQ35|SRRM2_HUMAN	T1003:S1014	Serine/arginine repetitive matrix protein 2 OS=Homo sapiens GN=SRRM2 PE=1 SV=2	3,4,5	PKVKAQTPPGPSL,SLSGSKSPCPQEK	14	4.819	0.6124	2.49356	1	24.4825	23.8007	23.9651	24.069	23.6553	23.7688	22.8943	22.5739	22.152	22.5229	21.7341	-0.485926	0.193415	-1.83702	0.00165047	K.AQT#PPGPSLSGSKS#PCPQEK.S,K.VKAQT#PPGPSLSGSKS#PCPQEK.S	580.88785,580.88819,725.85809,725.85826,725.85891,725.8591,725.85913,725.85923,839.93956,839.93994,839.94017,967.47563,967.47643,967.47689
sp|Q9UQ35|SRRM2_HUMAN	S1012	Serine/arginine repetitive matrix protein 2 OS=Homo sapiens GN=SRRM2 PE=1 SV=2	3	GPSLSGSKSPCPQ	1	1.477	0.3737	1.97925	0.49421	18.8594	18.164	18.3564	18.7279	18.3303	18.6089	18.198	18.083	17.3705	18.0976	17.5182	0.00634323	0.980461	-0.692622	0.0609692	K.AQTPPGPSLSGS#KSPCPQEK.S	940.822
sp|Q9UQ35|SRRM2_HUMAN	S1014	Serine/arginine repetitive matrix protein 2 OS=Homo sapiens GN=SRRM2 PE=1 SV=2	3,4,5	SLSGSKSPCPQEK	8	5.229	0.6282	1.86579	0.99998	23.5363	22.8708	23.0645	23.5132	23.1426	23.2563	22.4919	22.1965	21.7084	22.217	21.1891	-0.0562129	0.855845	-1.32941	0.00814807	K.AQTPPGPSLSGSKS#PCPQEK.S,K.VKAQTPPGPSLSGSKS#PCPQEK.S	656.16079,705.86639,705.86698,705.86718,705.86734,705.86741,705.86839,940.82149
sp|Q8TF44|C2C4C_HUMAN	S156	C2 calcium-dependent domain-containing protein 4C OS=Homo sapiens GN=C2CD4C PE=2 SV=2	3	FAMLAESPHTRRK	1	4.074	0.6875	2.69634	1	21.2628	20.6111	20.6877	20.0199	19.938	19.9712	19.8579	20.3197	20.1821	20.3409	20.1635	-0.907094	0.0444372	-0.602353	0.0929758	K.AQTSYGFAM*LAES#PHTR.R	731.338
sp|Q9BRZ2|TRI56_HUMAN	T442	E3 ubiquitin-protein ligase TRIM56 OS=Homo sapiens GN=TRIM56 PE=1 SV=3	3,4,5	EEDRAQTPHEDGG	8	3.762	0.7473	1.9766	1	22.5036	22.5093	22.5569	22.5994	22.6564	22.7031	22.7047	23.1679	23.1201	23.0551	22.9972	0.142639	0.00551455	0.561778	0.000140574	K.AQTTREEGAQTLEEDRAQT#PHEDGGPQPHR.G,R.EEGAQTLEEDRAQT#PHEDGGPQPHR.G	730.93846,730.93888,774.09885,774.09945,774.10031,913.4219,1031.79702,1031.79817
sp|Q9H8Y5|ANKZ1_HUMAN	T607	Ankyrin repeat and zinc finger domain-containing protein 1 OS=Homo sapiens GN=ANKZF1 PE=1 SV=1	2,3,4	QVPGPLTPEMEAR	6	3.619	0.656	3.38428	1	21.0401	21.1059	21.0089	21.0026	21.1157	21.1034	21.1214	20.9346	21.0707	20.8951	20.8776	0.0341356	0.434131	-0.107136	0.0979386	K.AQVPGPLT#PEM*EAR.Q,R.FM*EKNPDAYDYNKAQVPGPLT#PEM*EAR.Q	607.6296,607.62996,607.62997,910.94028,910.94078,978.4769
sp|O95678|K2C75_HUMAN	S334	Keratin, type II cytoskeletal 75 OS=Homo sapiens GN=KRT75 PE=1 SV=2	2	EDIANRSRAEAES	1	1.119	0.4245	3.76607	1	17.8474	17.8313	17.8631	16.9826	16.9528	16.8847	17.0543	16.7094	16.762	16.8388	16.4895	-0.878665	6.34927e-05	-1.14732	0.000527217	K.AQYEDIANRS#R.A	816.388
sp|P05787|K2C8_HUMAN	S274	Keratin, type II cytoskeletal 8 OS=Homo sapiens GN=KRT8 PE=1 SV=7	2,4	EDIANRSRAEAES	2	3.764	0.5468	2.51498	1	19.1601	18.9305	19.0217	17.8658	17.8922	17.7746	17.6931	17.6153	17.8133	17.8379	17.5572	-1.23104	0.000164968	-1.33152	4.30406e-05	K.AQYEDIANRS#R.A,R.S#RAEAESM*YQIKYEELQSLAGK.H	816.38757,829.42704
sp|Q9Y4E6|WDR7_HUMAN	S935	WD repeat-containing protein 7 OS=Homo sapiens GN=WDR7 PE=2 SV=2	2,3,4	LSKARGSPPTSSN	11	3.993	0.689	1.93623	1	22.3248	22.3801	22.5106	23.532	23.461	23.5661	23.586	23.4981	23.6028	23.5644	23.5861	1.13108	0.000355895	1.15768	0.000559834	K.ARGS#PPTSSNIVQGQIK.Q,R.GS#PPTSSNIVQGQIK.Q	570.31195,684.36765,684.36787,760.07969,760.07989,760.07991,760.08017,760.08063,1026.04717,1026.04808,1026.04857
sp|Q9Y4E6|WDR7_HUMAN	T938	WD repeat-containing protein 7 OS=Homo sapiens GN=WDR7 PE=2 SV=2	2,4	ARGSPPTSSNIVQ	3	3.801	0.6449	2.10092	0.99437	18.8793	19.072	19.1036	20.2088	20.1398	20.3017	20.341	20.2303	20.2009	20.2095	20.2227	1.22956	0.000236622	1.19757	0.00318369	K.ARGSPPT#SSNIVQGQIK.Q	570.31228,1139.61655,1139.61717
sp|Q05655|KPCD_HUMAN	Y646	Protein kinase C delta type OS=Homo sapiens GN=PRKCD PE=1 SV=2	2	EKARLSYSDKNLI	1	1.135	0.2608	2.73747	0.99374	23.9667	23.9973	24.0252	23.3138	23.3969	23.2639	23.2454	23.0269	23.1387	23.0071	23.1014	-0.691387	3.18182e-05	-0.927872	4.63154e-06	K.ARLSY#SDK.N	739.392
sp|P42695|CNDD3_HUMAN	S1348	Condensin-2 complex subunit D3 OS=Homo sapiens GN=NCAPD3 PE=1 SV=2	3	PKARPMSLSTIAI	1	3.615	0.6329	3.38603	0.99654	18.1978	17.4499	17.4297	16.8704	17.2835	17.0464	16.8375	17.2035	17.4596	17.5682	17.1111	-0.683014	0.0980452	-0.356855	0.29262	K.ARPM*S#LSTIAILNSVK.K	752.422
sp|Q96AQ1|CC74A_HUMAN	S196	Coiled-coil domain-containing protein 74A OS=Homo sapiens GN=CCDC74A PE=2 SV=1	5	SFNKQDSKADVSQ	1	1.718	0.3097	3.7075	0.98983	18.8636	19.1431	19.1779	21.6388	21.4827	21.9329	22.1553	21.0888	21.6836	20.8672	21.9034	2.74091	2.93509e-05	2.32422	0.000998924	K.ARPQPGSFNKQDS#KADVSQK.A	637.749
sp|Q15772|SPEG_HUMAN	S435	Striated muscle preferentially expressed protein kinase OS=Homo sapiens GN=SPEG PE=1 SV=4	2	PLRKARSLEQPKS	1	1.099	0.414	4.52708	1	17.7089	17.8227	17.9296	18.0603	17.9969	18.1387	18.1362	18.6833	18.8904	18.6416	18.7384	0.262589	0.033382	0.918027	0.000228722	K.ARS#LEQPK.S	733.907
sp|Q96QD9|UIF_HUMAN	S23	UAP56-interacting factor OS=Homo sapiens GN=FYTTD1 PE=1 SV=3	3,4	PPPKARSNENLDK	3	4.169	0.5903	3.51107	1	19.0084	18.5165	18.4255	16.8601	17.2509	16.7425	16.4637	16.9879	17.0608	17.3913	17.127	-1.82086	0.00100397	-1.50839	0.00524238	K.ARS#NENLDKIDM*SLDDIIK.L,R.S#NENLDKIDM*SLDDIIK.L	744.14212,916.141,916.14122
sp|Q13523|PRP4B_HUMAN	S257	Serine/threonine-protein kinase PRP4 homolog OS=Homo sapiens GN=PRPF4B PE=1 SV=3	2,3,4,5	KIGKARSPTDDKV	15	2.465	0.5673	2.24147	0.99998	25.2807	25.4143	25.4745	25.6421	25.488	25.6641	25.6879	25.7095	25.6712	25.5952	25.734	0.230664	0.0320361	0.287602	0.0196275	K.ARS#PTDDKVK.I,K.ARS#PTDDKVKIEDK.S	471.76816,520.49729,520.49762,520.49806,650.36976,650.37,650.37057,650.37062,650.37085,866.82476,866.82488,866.82509,866.8251,942.52853,942.52914
sp|Q6IQ23|PKHA7_HUMAN	S363	Pleckstrin homology domain-containing family A member 7 OS=Homo sapiens GN=PLEKHA7 PE=1 SV=2	3	DRSKARSPYSPAE	1	4.331	0.7472	3.37976	0.99628	17.8528	17.1903	17.3136	16.8244	17.0728	17.2837	17.1969	16.921	17.3804	17.507	16.8806	-0.357798	0.213509	-0.280006	0.337023	K.ARS#PYSPAEEDALFM*DLPTGPR.G	915.762
sp|Q13247|SRSF6_HUMAN	S314:S316	Serine/arginine-rich splicing factor 6 OS=Homo sapiens GN=SRSF6 PE=1 SV=2	2,4	PPSKARSVSPPPK,SKARSVSPPPKRA	12	1.619	0.6354	1.8203	1	24.9151	25.1923	25.0222	25.0349	24.7157	24.9082	24.8235	25.2947	25.3358	25.5325	25.5184	-0.172607	0.170298	0.37718	0.0198096	K.ARS#VS#PPPK.R,K.ARS#VS#PPPKR.A,R.S#VS#PPPK.R	428.97959,428.97966,428.97975,428.97982,428.97993,665.33269,665.33347,778.90098,778.90102,778.90233,778.90234
sp|Q13523|PRP4B_HUMAN	T259	Serine/threonine-protein kinase PRP4 homolog OS=Homo sapiens GN=PRPF4B PE=1 SV=3	3	GKARSPTDDKVKI	2	1.563	0.4566	2.31914	0.5	20.3978	20.8599	20.849	20.7897	20.4841	20.3768	20.42	20.6011	20.6541	20.7402	20.77	-0.184603	0.36803	-0.0108965	0.950363	K.ARSPT#DDKVK.I	628.68815,628.68869
sp|P11137|MAP2_HUMAN	S1782	Microtubule-associated protein 2 OS=Homo sapiens GN=MAP2 PE=1 SV=4	2,3,4	AEIITQSPGRSSV	9	4.285	0.6266	2.40562	1	21.5726	21.5145	21.3979	23.6655	23.3143	23.6723	22.8848	23.5922	23.7698	23.6817	23.3576	1.88924	0.00124545	2.10533	1.10075e-05	K.ARVDHGAEIITQS#PGR.S,R.VDHGAEIITQS#PGR.S	504.75961,596.9643,596.96464,596.96485,672.67695,672.67719,894.94279,894.94294,1008.51145
sp|P11137|MAP2_HUMAN	S1782:S1787:S1790	Microtubule-associated protein 2 OS=Homo sapiens GN=MAP2 PE=1 SV=4	3,4	AEIITQSPGRSSV,QSPGRSSVASPRR,GRSSVASPRRLSN	6	2.768	0.5191	3.12223	0.49998	21.7061	21.5304	21.4905	21.8644	21.8837	21.8011	21.5174	21.4871	21.5765	21.7088	21.3238	0.190987	0.136473	-0.0515876	0.642358	K.ARVDHGAEIITQS#PGRSS#VAS#PR.R,R.VDHGAEIITQS#PGRSS#VAS#PR.R	715.83,715.83053,878.39279,878.39292,954.10479,954.10538
sp|P11137|MAP2_HUMAN	S1782:S1787	Microtubule-associated protein 2 OS=Homo sapiens GN=MAP2 PE=1 SV=4	3	AEIITQSPGRSSV,QSPGRSSVASPRR	1	2.339	0.2702	2.90122	0.99109	16.6377	15.5687	16.8095	19.2044	19.093	19.0742	18.49	19.6496	19.3447	19.7526	19.3289	2.62676	0.0112645	3.1803	0.0101887	K.ARVDHGAEIITQS#PGRSS#VASPR.R	927.45
sp|P11137|MAP2_HUMAN	S1782:S1790	Microtubule-associated protein 2 OS=Homo sapiens GN=MAP2 PE=1 SV=4	3,4	AEIITQSPGRSSV,GRSSVASPRRLSN	7	4.703	0.5152	2.13511	1	20.3572	20.7496	20.7066	23.7725	23.6921	23.6288	23.2633	24.0435	23.8142	24.1535	23.8703	2.98471	2.11909e-05	3.3659	5.76674e-05	K.ARVDHGAEIITQS#PGRSSVAS#PR.R,R.VDHGAEIITQS#PGRSSVAS#PR.R	639.05483,695.83934,695.83963,851.73737,851.73754,851.7384,927.45027
sp|Q15942|ZYX_HUMAN	S170	Zyxin OS=Homo sapiens GN=ZYX PE=1 SV=1	3,4	FKARVSSGYVPPP	4	3.952	0.6807	2.0007	0.49942	21.1094	20.8476	20.8943	21.1471	21.1701	21.3391	21.1826	20.8932	20.9084	20.9116	20.8733	0.259239	0.0623031	-0.0538533	0.573551	K.ARVSS#GYVPPPVATPFSSK.S	622.0854,829.11147,829.11167,829.11174
sp|Q9UPP1|PHF8_HUMAN	T886	Histone lysine demethylase PHF8 OS=Homo sapiens GN=PHF8 PE=1 SV=3	2,4	SPKARVTPTLPKQ	2	1.871	0.4944	2.43646	0.99993	20.548	20.6793	20.6061	21.3386	21.5373	21.4131	21.5025	21.5707	21.3524	21.6749	21.621	0.836723	3.10743e-05	0.94361	0.00016642	K.ARVT#PTLPK.Q,K.ARVT#PTLPKQDRPVR.E	568.83045,760.94971
sp|Q63ZY6|NSN5C_HUMAN	S253:S260	Putative methyltransferase NSUN5C OS=Homo sapiens GN=NSUN5P2 PE=5 SV=2	4	ASQAKASAPERTP,APERTPSPAPKRK	1	1.548	0.3663	3.52079	0.99254	18.2542	18.5379	18.517	18.0622	18.2252	18.0865	18.2481	18.1137	17.8501	17.8265	17.9904	-0.280888	0.0699905	-0.491207	0.0125134	K.AS#APERTPS#PAPK.R	482.491
sp|Q8TDJ6|DMXL2_HUMAN	S925	DmX-like protein 2 OS=Homo sapiens GN=DMXL2 PE=1 SV=2	3	ACLAKASEGASSE	1	2.315	0.3516	3.18307	0.25	16.5769	16.8698	16.502	17.1459	17.2992	17.3265	17.1643	18.1844	18.2489	18.3824	18.4933	0.584405	0.0219851	1.67767	0.000492475	K.AS#EGASSESLLSVPGQK.N	729.041
sp|Q96C57|CL043_HUMAN	S245	Uncharacterized protein C12orf43 OS=Homo sapiens GN=C12orf43 PE=1 SV=2	3	KKAKKASETSPFP	1	1.871	0.4094	3.49094	0.99359	16.6617	16.8996	16.6912	16.366	16.3768	16.2641	16.0422	16.5351	16.512	16.6844	16.6444	-0.488571	0.006651	-0.156828	0.15813	K.AS#ETSPFPPAK.S	557.29
sp|Q9H1E3|NUCKS_HUMAN	S198:S204:S214	Nuclear ubiquitous casein and cyclin-dependent kinase substrate 1 OS=Homo sapiens GN=NUCKS1 PE=1 SV=1	5	PTASKASKEKTPS,SKEKTPSPKEEDE,EDEEPESPPEKKT	1	1.986	0.3867	3.36943	0.49808	19.9671	19.8792	19.9323	19.8772	19.7629	19.8843	19.6387	20.0978	20.0389	20.2685	19.7138	-0.13541	0.0979389	0.10355	0.442466	K.AS#KEKTPS#PKEEDEEPES#PPEK.K	771.579
sp|Q9H1E3|NUCKS_HUMAN	S198:S204	Nuclear ubiquitous casein and cyclin-dependent kinase substrate 1 OS=Homo sapiens GN=NUCKS1 PE=1 SV=1	4,5	PTASKASKEKTPS,SKEKTPSPKEEDE	2	1.816	0.472	2.88702	0.48983	19.7099	19.4892	19.7539	19.5395	19.6806	19.3275	19.1684	19.8307	19.7939	19.9106	19.3623	-0.222004	0.173629	0.0733872	0.641432	K.AS#KEKTPS#PKEEDEEPESPPEK.K	755.58617,944.23144
sp|Q09666|AHNK_HUMAN	S5749:S5763	Neuroblast differentiation-associated protein AHNAK OS=Homo sapiens GN=AHNAK PE=1 SV=2	4	LKSSKASLGSLEG,AEAEASSPKGKFS	1	3.347	0.5999	2.50867	0.49759	18.4877	18.3614	18.2311	18.004	17.9729	18.2357	18.3793	18.1466	18.1232	18.1476	17.9618	-0.212136	0.142648	-0.265272	0.0460586	K.AS#LGSLEGEAEAEASS#PKGK.F	692.094
sp|Q92783|STAM1_HUMAN	S156	Signal transducing adapter molecule 1 OS=Homo sapiens GN=STAM PE=1 SV=3	4,5	AEQAKASPALVAK	4	5.28	0.7439	2.12818	1	21.8136	21.6681	21.7576	21.7531	21.8822	21.9826	21.7722	21.3737	21.8835	21.6004	21.5359	0.101159	0.197349	-0.148027	0.267515	K.AS#PALVAKDPGTVANKKEEEDLAK.A,K.EQGVTFPAIGSQAAEQAKAS#PALVAK.D,K.NLKEQGVTFPAIGSQAAEQAKAS#PALVAK.D	742.22434,785.04455,834.95629,981.05348
sp|Q02880|TOP2B_HUMAN	S1400	DNA topoisomerase 2-beta OS=Homo sapiens GN=TOP2B PE=1 SV=3	4	ELKVKASPITNDG	4	5.317	0.7305	2.4095	1	19.1861	18.7377	18.8784	18.4582	18.5221	18.7607	18.5574	18.7971	19.1524	19.0522	18.9768	-0.35946	0.0936735	0.0605575	0.715302	K.AS#PITNDGEDEFVPSDGLDKDEYTFSPGK.S,K.VKAS#PITNDGEDEFVPSDGLDKDEYTFSPGK.S	975.21643,1089.29775,1089.29792,1089.29847
sp|Q8N5I9|CL045_HUMAN	S10	Uncharacterized protein C12orf45 OS=Homo sapiens GN=C12orf45 PE=1 SV=2	3	HGKPKASPSCSSP	1	2.357	0.5405	4.58695	0.98388	19.9362	18.9009	19.0082	19.2363	18.6533	18.7825	17.9752	17.8239	17.5135	17.9011	17.0726	-0.619925	0.210286	-1.70397	0.0167992	K.AS#PSCSSPTRDSSGVPVSK.E	815.398
sp|O43426|SYNJ1_HUMAN	S1565	Synaptojanin-1 OS=Homo sapiens GN=SYNJ1 PE=1 SV=2	2	TLASKASPTLDFT	1	1.563	0.2054	2.75397	0.99559	18.2862	18.304	17.933	18.8862	18.5889	18.6856	18.6809	18.5925	18.7812	18.4358	18.5401	0.53599	0.0279011	0.412974	0.0521473	K.AS#PTLDFTER.-	723.345
sp|Q9UIF9|BAZ2A_HUMAN	S496	Bromodomain adjacent to zinc finger domain protein 2A OS=Homo sapiens GN=BAZ2A PE=1 SV=4	3	VTSPKASPVTSPA	2	4.266	0.6627	2.93748	0.99522	19.9107	19.8147	19.7876	18.9012	18.591	18.7282	18.8776	18.5907	19.0515	18.5966	18.6885	-1.06315	0.000116485	-1.10585	0.000986629	K.AS#PVTSPAAAFPTASPANK.D	775.07223,775.07255
sp|Q99759|M3K3_HUMAN	S145	Mitogen-activated protein kinase kinase kinase 3 OS=Homo sapiens GN=MAP3K3 PE=1 SV=2	2	QVRIKASQSAGDI	1	1.789	0.611	2.76838	0.99641	15.9728	16.0209	15.9484	15.9906	16.4193	16.3658	15.9582	16.9648	16.9639	17.1454	16.908	0.202757	0.193237	1.01481	6.10515e-05	K.AS#QSAGDINTIYQPPEPR.S	1127.04
sp|O94804|STK10_HUMAN	S448	Serine/threonine-protein kinase 10 OS=Homo sapiens GN=STK10 PE=1 SV=1	3	NRSQKASQSRPNS	1	1.903	0.372	1.99113	0.49705	20.411	20.5838	20.4785	20.0528	19.982	19.8994	19.9656	19.5448	19.6136	19.3324	19.3067	-0.516132	0.00168656	-1.04174	0.000116608	K.AS#QSRPNSSALETLGGEK.L	790.739
sp|Q7Z6J0|SH3R1_HUMAN	S800	E3 ubiquitin-protein ligase SH3RF1 OS=Homo sapiens GN=SH3RF1 PE=1 SV=2	2,3	AFHRKASSLDSAV	2	3.223	0.6202	2.111	0.99999	18.2902	18.315	17.7653	19.6892	19.1453	19.1668	19.2259	19.1295	19.0015	19.3784	19.0344	1.18331	0.00626468	1.01247	0.0157144	K.AS#SLDSAVPIAPPPR.Q,R.KAS#SLDSAVPIAPPPR.Q	715.39937,893.96637
sp|Q9Y4H2|IRS2_HUMAN	S730	Insulin receptor substrate 2 OS=Homo sapiens GN=IRS2 PE=1 SV=2	3	GGGYKASSPAESS	1	3.253	0.6185	2.50943	0.5	16.5451	16.3019	16.5639	15.4075	15.2721	15.1678	15.1209	15.793	15.6196	15.707	15.9587	-1.22817	0.000293654	-0.700716	0.00228595	K.AS#SPAESSPEDSGYM*R.M	665.943
sp|Q9ULM3|YETS2_HUMAN	S366	YEATS domain-containing protein 2 OS=Homo sapiens GN=YEATS2 PE=1 SV=2	4	PAPVKASSPIKQS	1	3.954	0.5979	3.17511	0.33333	21.7707	21.5554	21.9387	21.2849	21.2261	21.1348	21.0062	20.984	21.2549	21.0173	20.8491	-0.591909	0.0160846	-0.728583	0.00607441	K.AS#SPIKQSHEPVPDTSVEK.G	701.624
sp|Q9NPI6|DCP1A_HUMAN	S522:S525	mRNA-decapping enzyme 1A OS=Homo sapiens GN=DCP1A PE=1 SV=2	2,3	DLERKASSPSPLT,RKASSPSPLTIGT	6	2.614	0.6742	1.40431	0.99577	20.9482	21.067	20.9174	21.0724	21.0561	21.1504	21.0992	21.7141	21.664	21.6767	21.5286	0.116978	0.107014	0.668323	0.000199402	K.AS#SPS#PLTIGTPESQR.K,R.KAS#SPS#PLTIGTPESQR.K	672.97785,792.06294,792.06355,1008.96302,1008.96372,1008.96431
sp|Q9ULD9|ZN608_HUMAN	S963	Zinc finger protein 608 OS=Homo sapiens GN=ZNF608 PE=1 SV=4	2	GMRSKASSPSDII	2	2.426	0.6282	1.54709	0.5	17.4272	17.5635	17.5244	18.7053	18.7791	18.8458	19.1163	19.2247	19.0067	18.9864	19.3314	1.3566	0.000138098	1.63229	4.34745e-05	K.AS#SPSDIISSKDSVVK.G	1194.15299,1194.15369
sp|P26639|SYTC_HUMAN	S7	Threonine--tRNA ligase, cytoplasmic OS=Homo sapiens GN=TARS PE=1 SV=3	5	MFEEKASSPSGKM	1	2.02	0.5248	2.85317	0.49608	17.1074	17.7206	17.4466	18.9383	22.3848	19.5255	20.6809	21.3713	19.4341	21.616	21.0835	2.95757	0.0268798	3.45137	0.00349004	K.AS#SPSGKM*GGEEKPIGAGEEKQK.E	709.586
sp|P19532|TFE3_HUMAN	S563:S568	Transcription factor E3 OS=Homo sapiens GN=TFE3 PE=1 SV=4	2	PAVSKASSRRSSF,ASSRRSSFSMEEE	1	1.037	0.5767	4.03423	0.24954	15.7511	15.7292	15.6291	17.276	17.506	16.9406	16.6071	17.073	16.5806	17.489	16.623	1.37926	0.00496876	1.23828	0.00907854	K.AS#SRRSS#FSM*EEES.-	997.888
sp|Q9UPN4|AZI1_HUMAN	S355	5-azacytidine-induced protein 1 OS=Homo sapiens GN=AZI1 PE=1 SV=3	3	LRAQKASTAERGP	1	1.638	0.4939	2.85566	0.5	17.8657	18.1978	18.1324	18.4044	18.4934	18.5307	18.5754	18.8681	18.8141	19.0506	18.8698	0.435628	0.0377332	0.835332	0.0050548	K.AS#TAERGPPENPR.E	564.274
sp|Q9Y2I8|WDR37_HUMAN	S129	WD repeat-containing protein 37 OS=Homo sapiens GN=WDR37 PE=2 SV=2	3	KTTYKASTSKIVS	1	1.42	0.3577	3.22116	0.49848	17.3328	17.2522	17.3392	18.4333	18.253	18.6421	19.0335	20.206	20.2036	20.1251	20.474	1.2824	0.0039992	2.94408	6.3437e-06	K.AS#TSKIVSSFK.T	641.368
sp|P55327|TPD52_HUMAN	S156	Tumor protein D52 OS=Homo sapiens GN=TPD52 PE=1 SV=2	2,3	ASAAFSSVGSVIT	2	3.512	0.6147	2.71679	0.99763	20.3245	20.5874	20.7112	20.1742	20.2538	20.4709	19.9767	20.2336	20.328	20.3574	21.11	-0.322138	0.0948285	-0.0337839	0.890728	K.ASAAFSS#VGSVITK.K	621.67065,932.00256
sp|Q8N1G0|ZN687_HUMAN	S1191	Zinc finger protein 687 OS=Homo sapiens GN=ZNF687 PE=1 SV=1	4	DPDGGDSPLPASG	2	6.194	0.7843	2.27798	1	16.5069	15.8653	15.6402	15.6908	15.2504	15.8105	14.3767	15.3135	14.8454	15.1999	13.5513	-0.721989	0.143128	-1.27658	0.0473342	K.ASALGLGDGEEEAPPSRSDPDGGDS#PLPASGGPLTCK.V	1026.48488,1026.48604
sp|Q63ZY6|NSN5C_HUMAN	T258:S260	Putative methyltransferase NSUN5C OS=Homo sapiens GN=NSUN5P2 PE=5 SV=2	2,3,4	ASAPERTPSPAPK,APERTPSPAPKRK	7	1.671	0.654	1.90165	1	22.6101	22.8789	22.7927	22.5905	22.6913	22.6192	22.6844	22.4738	22.3898	22.4408	22.4322	-0.114199	0.28347	-0.326428	0.0484472	K.ASAPERT#PS#PAPK.R,K.ASAPERT#PS#PAPKR.K	521.51688,642.98569,642.98622,695.01876,695.0197,963.97488,963.97639
sp|Q63ZY6|NSN5C_HUMAN	S260	Putative methyltransferase NSUN5C OS=Homo sapiens GN=NSUN5P2 PE=5 SV=2	2,3,4	APERTPSPAPKRK	12	2.265	0.7288	1.7241	1	24.6658	24.8281	24.8132	25.1019	25.2635	25.1759	25.37	25.2824	25.0312	25.2607	25.3511	0.458814	0.00202634	0.462347	0.00316832	K.ASAPERTPS#PAPK.R,K.ASAPERTPS#PAPKR.K	462.50007,501.52471,616.3299,616.33013,616.33065,616.33078,616.33117,616.33122,616.33137,616.3314,923.9932,923.99326
sp|Q15154|PCM1_HUMAN	T1294	Pericentriolar material 1 protein OS=Homo sapiens GN=PCM1 PE=1 SV=4	3,4	LASKDKTPKSKSK	5	2.011	0.4585	1.65589	1	22.8348	22.838	22.922	23.0211	23.1797	23.1349	23.0999	23.1127	23.0722	23.0844	23.0995	0.243941	0.00264071	0.227239	0.0100125	K.ASAQASLASKDKT#PK.S,R.KASAQASLASKDKT#PK.S	625.61214,625.61261,714.92679,714.92759,833.81427
sp|Q15911|ZFHX3_HUMAN	S2625	Zinc finger homeobox protein 3 OS=Homo sapiens GN=ZFHX3 PE=1 SV=2	3,4	EEKASASPGENDS	4	3.599	0.6363	1.61513	0.99999	19.2988	19.3789	19.4829	20.3842	20.8737	20.6843	21.0091	21.3943	20.8665	21.2487	21.3514	1.35097	0.000882081	1.82838	0.000141262	K.ASAS#PGENDSGTGGEEPQRDK.R,K.ASAS#PGENDSGTGGEEPQRDKR.L	696.57904,876.40022,928.43617,928.43661
sp|O75167|PHAR2_HUMAN	S237	Phosphatase and actin regulator 2 OS=Homo sapiens GN=PHACTR2 PE=1 SV=2	3	GSKASASPSTSST	2	2.094	0.5325	2.876	0.9961	19.1677	19.3492	19.5093	19.2195	19.2616	19.2747	19.3614	19.1686	19.0544	19.009	19.096	-0.0627739	0.595837	-0.260074	0.106088	K.ASAS#PSTSSTSSRPK.A	663.67077,663.67142
sp|Q9NQX7|ITM2C_HUMAN	T37	Integral membrane protein 2C OS=Homo sapiens GN=ITM2C PE=1 SV=1	4	ATEILLTPAREEQ	1	6.331	0.6977	3.05475	1	16.2483	16.4368	16.3134	16.7529	16.9329	16.4885	17.1524	16.5571	15.9734	16.674	18.2409	0.498828	0.0314774	0.528527	0.356128	K.ASASAPAPASATEILLT#PAREEQPPQHR.S	802.158
sp|Q15911|ZFHX3_HUMAN	S2631	Zinc finger homeobox protein 3 OS=Homo sapiens GN=ZFHX3 PE=1 SV=2	4	SPGENDSGTGGEE	1	3.684	0.6262	1.23428	0.9935	16.4557	16.7862	16.709	17.85	17.843	17.6398	17.9169	17.9308	17.558	17.9346	18.1152	1.16212	0.0012231	1.23428	0.000490645	K.ASASPGENDS#GTGGEEPQRDKR.L	696.58
sp|O00311|CDC7_HUMAN	T503	Cell division cycle 7-related protein kinase OS=Homo sapiens GN=CDC7 PE=1 SV=1	3	ASCLVQTPPGQYS	1	2.991	0.6356	2.98014	0.99999	18.5471	17.9088	17.6856	18.0348	17.7121	17.8039	17.3736	17.343	16.8864	17.3071	17.0885	-0.316057	0.355922	-0.890892	0.0579262	K.ASCLVQT#PPGQYSGNSFK.K	827.072
sp|O00311|CDC7_HUMAN	S509	Cell division cycle 7-related protein kinase OS=Homo sapiens GN=CDC7 PE=1 SV=1	3	TPPGQYSGNSFKK	1	2.763	0.5161	3.46416	0.99317	17.2383	16.6837	16.8345	17.0574	16.7156	17.0367	16.0919	16.4041	15.8553	16.0357	16.2371	-0.193425	0.520002	-0.785792	0.0190497	K.ASCLVQTPPGQYS#GNSFK.K	827.072
sp|Q8N655|CJ012_HUMAN	T231	Uncharacterized protein C10orf12 OS=Homo sapiens GN=C10orf12 PE=1 SV=1	3	ASEAVFTPKQTLT	1	3.356	0.6138	3.37999	1	19.1082	18.633	18.8199	18.6204	18.4862	18.5198	18.4046	17.2173	17.0968	17.2659	16.7928	-0.345957	0.118067	-1.76049	0.000473733	K.ASCSALASEAVFT#PK.Q	693.017
sp|Q6PFW1|VIP1_HUMAN	S964	Inositol hexakisphosphate and diphosphoinositol-pentakisphosphate kinase 1 OS=Homo sapiens GN=PPIP5K1 PE=1 SV=1	2,3,4	DRALQTSPQPPEG	4	4.016	0.6688	2.32261	0.99715	20.1745	20.3832	20.1971	20.3887	20.2167	20.3746	20.603	20.4925	20.6817	20.5027	20.5134	0.144149	0.221628	0.295983	0.0233868	K.ASDEPDRALQTS#PQPPEGPGLPR.R,R.ALQTS#PQPPEGPGLPR.R	652.00322,681.83276,908.77494,977.50091
sp|Q68CZ2|TENS3_HUMAN	S1149	Tensin-3 OS=Homo sapiens GN=TNS3 PE=1 SV=2	3,4	KASEAASPLPDSP	2	3.926	0.6678	2.75368	1	20.5506	20.198	20.2462	19.9342	19.9126	20.0876	20.2258	20.2248	20.367	20.0572	20.3042	-0.291571	0.0985461	-0.0933249	0.515977	K.ASEAAS#PLPDSPGDKLVIVK.F	691.13708,921.18084
sp|Q9NRA8|4ET_HUMAN	S751	Eukaryotic translation initiation factor 4E transporter OS=Homo sapiens GN=EIF4ENIF1 PE=1 SV=2	3	PSADRDSSPTTNS	1	1.365	0.1985	4.23038	0.48627	17.4811	17.1979	17.1131	17.414	17.3245	17.3351	17.4327	17.4647	17.5957	17.6246	17.6869	0.112527	0.419825	0.328906	0.0806918	K.ASEENLLSSSSVPSADRDS#SPTTNSK.L	1068.84
sp|Q9NRA8|4ET_HUMAN	S752	Eukaryotic translation initiation factor 4E transporter OS=Homo sapiens GN=EIF4ENIF1 PE=1 SV=2	3,4,5	SADRDSSPTTNSK	12	5.751	0.4743	1.05297	0.95405	22.2902	22.4373	22.4013	22.8803	22.7351	22.9312	22.9909	22.6966	22.9509	22.8074	22.8605	0.50809	0.000793261	0.452558	0.0012488	K.AALGDSKEDTQKASEENLLSSSSVPSADRDSS#PTTNSK.L,K.ASEENLLSSSSVPSADRDSS#PTTNSK.L,K.EDTQKASEENLLSSSSVPSADRDSS#PTTNSK.L	801.88614,807.79658,982.09563,982.09578,982.09704,1068.84486,1068.8449,1068.84493,1068.845,1068.84617,1068.84622,1068.84697
sp|Q9NRA8|4ET_HUMAN	T754	Eukaryotic translation initiation factor 4E transporter OS=Homo sapiens GN=EIF4ENIF1 PE=1 SV=2	4	DRDSSPTTNSKLS	1	3.163	0.5457	3.03832	0.16666	17.3089	17.7923	17.63	17.9897	17.5074	18.0198	17.8894	17.6064	17.8455	17.557	17.2146	0.274518	0.205949	-0.0212218	0.916888	K.ASEENLLSSSSVPSADRDSSPT#TNSK.L	801.886
sp|Q8TDJ6|DMXL2_HUMAN	S929	DmX-like protein 2 OS=Homo sapiens GN=DMXL2 PE=1 SV=2	2	KASEGASSESLLS	3	2.835	0.6497	2.41881	0.99741	18.5326	18.4565	18.5909	19.1042	18.8248	19.2662	19.1549	20.3797	20.3342	20.2479	20.3182	0.560862	0.00548348	1.79332	4.44689e-06	K.ASEGAS#SESLLSVPGQK.N	1093.0578,1093.05823,1093.05868
sp|Q8TDJ6|DMXL2_HUMAN	S930:S932	DmX-like protein 2 OS=Homo sapiens GN=DMXL2 PE=1 SV=2	3	ASEGASSESLLSV,EGASSESLLSVPG	1	1.683	0.2834	1.02221	0.16667	15.6934	15.4903	15.5584	16.5393	16.1991	16.8153	16.8314	17.4228	17.3254	17.5485	17.6638	1.01555	0.00344411	1.90941	5.59363e-06	K.ASEGASS#ES#LLSVPGQK.N	755.698
sp|Q8TDJ6|DMXL2_HUMAN	S930	DmX-like protein 2 OS=Homo sapiens GN=DMXL2 PE=1 SV=2	2,3	ASEGASSESLLSV	2	3.213	0.5758	2.37762	0.99152	18.087	18.0718	18.1577	18.7835	18.6661	18.9469	18.8813	19.8761	19.8435	19.947	19.9866	0.713927	0.000420661	1.80776	1.27901e-07	K.ASEGASS#ESLLSVPGQK.N	729.04153,1093.05872
sp|Q8TDJ6|DMXL2_HUMAN	S932	DmX-like protein 2 OS=Homo sapiens GN=DMXL2 PE=1 SV=2	3	EGASSESLLSVPG	1	2.645	0.5021	2.14423	0.25	17.7446	17.9579	17.9523	18.4182	18.5295	19.0952	19.0619	20.356	20.3529	20.5752	20.5887	0.891238	0.0100114	2.58326	2.744e-06	K.ASEGASSES#LLSVPGQK.N	729.042
sp|Q14155|ARHG7_HUMAN	S249	Rho guanine nucleotide exchange factor 7 OS=Homo sapiens GN=ARHGEF7 PE=1 SV=2	2,3	ASEKPVSPKSGTL	4	1.597	0.3591	2.69499	1	24.9407	25.2247	25.18	25.3795	25.3939	25.5571	25.6677	25.9365	25.978	26.0419	26.3908	0.384419	0.0248653	0.971648	0.000841975	K.ASEKPVS#PK.S	570.66317,570.66325,570.66351,855.49127
sp|Q86WG5|MTMRD_HUMAN	T1105	Myotubularin-related protein 13 OS=Homo sapiens GN=SBF2 PE=1 SV=1	2,3	KASEKSTMEQLVE	3	2.756	0.5074	2.18382	0.5	22.4798	22.375	22.5165	22.2143	22.0166	22.0655	22.0341	21.4851	21.2649	21.424	21.2664	-0.374494	0.00190106	-1.09702	2.02995e-05	K.ASEKST#M*EQLVEK.A	755.06398,755.06406,1132.09415
sp|Q9H6E5|STPAP_HUMAN	T329	Speckle targeted PIP5K1A-regulated poly(A) polymerase OS=Homo sapiens GN=TUT1 PE=1 SV=2	3	ASELAETPKEEKA	1	1.117	0.2301	2.12869	1	20.3211	20.427	20.571	19.8095	19.8574	19.8009	20.0075	19.9712	19.9769	19.9564	20.0712	-0.570847	0.00374815	-0.445788	0.0161928	K.ASELAET#PKEEK.A	700.378
sp|O14686|MLL2_HUMAN	S2274	Histone-lysine N-methyltransferase MLL2 OS=Homo sapiens GN=MLL2 PE=1 SV=2	2,3,4	ASEPLLSPPPFGE	16	3.067	0.6722	1.8439	1	24.09	23.833	23.601	23.769	23.6644	23.7442	24.0772	23.8721	23.8385	23.8213	23.8325	-0.0276475	0.878001	-0.000241596	0.998792	K.ASEPLLS#PPPFGESR.K,K.ASEPLLS#PPPFGESRK.A	563.30209,563.30222,631.64813,631.64853,631.64862,631.64868,631.6488,750.7331,946.96875,946.969,946.96919,946.96924,946.96929,946.96947,946.96972,1125.59448
sp|Q96B23|CR025_HUMAN	S34	Uncharacterized protein C18orf25 OS=Homo sapiens GN=C18orf25 PE=1 SV=2	3,4	AKEEDGSVELESQ	2	3.612	0.655	3.59858	1	21.2004	21.0267	20.9161	21.2147	21.1334	21.3792	21.2092	21.2486	21.6782	21.3966	21.0986	0.186396	0.138672	0.307772	0.0952335	K.ASEQETAKEEDGS#VELESQVQK.D	797.89796,1063.52792
sp|Q14978|NOLC1_HUMAN	S126	Nucleolar and coiled-body phosphoprotein 1 OS=Homo sapiens GN=NOLC1 PE=1 SV=2	4	AAKASESSSSEES	1	3.183	0.666	1.96669	0.24773	17.103	17.7436	17.0802	16.9473	16.5528	17.4719	17.3209	19.7903	19.9097	19.6822	20.0607	-0.235719	0.468824	2.5518	0.00317422	K.ASES#SSSEESSDDDDEEDQKKQPVQK.G	970.96
sp|Q6P1N0|C2D1A_HUMAN	T120	Coiled-coil and C2 domain-containing protein 1A OS=Homo sapiens GN=CC2D1A PE=1 SV=1	3,4,5	EQKASETPPPVAQ	6	3.717	0.6406	2.625	0.99997	21.746	21.7047	21.8367	22.004	22.1993	22.2775	22.3869	22.2368	22.2751	22.1186	22.1403	0.454442	0.00618513	0.430231	0.000658288	K.ASET#PPPVAQPKPEAPHPGLETTLQER.L	683.95707,683.95729,854.69395,854.69408,854.69461,1139.25721
sp|O43432|IF4G3_HUMAN	S1094	Eukaryotic translation initiation factor 4 gamma 3 OS=Homo sapiens GN=EIF4G3 PE=1 SV=2	3	TDALRSSASSLNR	1	1.641	0.4936	2.6036	0.33294	19.1145	19.2606	19.306	19.5487	19.6408	19.8749	19.8369	20.567	20.4276	20.687	20.829	0.498318	0.00377131	1.40065	4.83438e-05	K.ASETDALRSS#ASSLNR.F	658.653
sp|Q8NDT2|RB15B_HUMAN	S106:S113	Putative RNA-binding protein 15B OS=Homo sapiens GN=RBM15B PE=1 SV=3	5	SGDPGASGMSPRA,GMSPRASPLPPPP	1	2.639	0.4426	2.57147	0.32915	19.0784	18.2414	18.5114	19.1249	18.9762	19.0306	17.9258	18.1189	17.9757	18.5322	17.7783	0.153978	0.697724	-0.509103	0.165974	K.ASGDPGAS#GM*SPRAS#PLPPPPPPPGAEPACPGSSAAAPEYK.T	903.82
sp|Q8NDT2|RB15B_HUMAN	S109	Putative RNA-binding protein 15B OS=Homo sapiens GN=RBM15B PE=1 SV=3	2	PGASGMSPRASPL	21	1.998	0.6901	2.06211	1	21.4076	21.6117	21.5848	21.6799	21.5965	21.6672	21.7995	21.7056	21.6353	21.6223	21.6497	0.151102	0.126664	0.118553	0.198762	K.ASGDPGASGM*S#PR.A	757.82597,757.82622,757.82636,757.82641,757.8266,757.82666,757.8267,757.82677,757.82695,757.827,757.82701,757.82707,757.82709,757.82714,757.82715,757.82727,757.8273,757.82731,757.82741,757.82747
sp|Q8NDT2|RB15B_HUMAN	S109:S113	Putative RNA-binding protein 15B OS=Homo sapiens GN=RBM15B PE=1 SV=3	4	PGASGMSPRASPL,GMSPRASPLPPPP	1	4.05	0.4973	1.71655	0.49577	18.0827	17.4198	17.6741	18.4215	18.0593	18.0916	17.2332	17.5493	16.7216	17.6598	16.5519	0.225912	0.509652	-0.604851	0.138923	K.ASGDPGASGM*S#PRAS#PLPPPPPPPGAEPACPGSSAAAPEYK.T	1129.52
sp|O95359|TACC2_HUMAN	S1373:S1381	Transforming acidic coiled-coil-containing protein 2 OS=Homo sapiens GN=TACC2 PE=1 SV=3	4	AGETEGSMERMGE,ERMGEPSQDPKQG	1	1.533	0.2551	3.90847	0.33289	14.9291	14.8405	14.6711	13.7345	14.3162	14.2734	14.1756	13.8039	13.9933	13.7821	13.9995	-0.688622	0.00814547	-0.918865	0.000558274	K.ASGEGMAGDAAGETEGS#MERMGEPS#QDPK.Q	875.864
sp|Q13029|PRDM2_HUMAN	S447	PR domain zinc finger protein 2 OS=Homo sapiens GN=PRDM2 PE=1 SV=3	3,4	ASKDDSSPPSLGP	2	4.751	0.6439	2.31144	0.99082	19.4848	18.8952	19.0147	19.4697	19.0279	19.0346	18.5722	18.3996	17.9247	18.5533	17.9499	-0.10546	0.698909	-0.924693	0.0145942	K.ASGENVASKDDSS#PPSLGPDCLIM*NSEK.A	922.94529,1230.25835
sp|Q13428|TCOF_HUMAN	S369:S381	Treacle protein OS=Homo sapiens GN=TCOF1 PE=1 SV=3	3,4	KASGKTSQVGAAS,SAPAKESPRKGAA	3	2.902	0.6103	1.70902	0.49675	22.2978	22.9299	22.7393	21.656	21.6546	21.5165	21.6316	21.6783	21.5893	21.8353	21.6841	-1.04103	0.0277166	-0.958945	0.0288782	K.ASGKTS#QVGAASAPAKES#PR.K	687.60573,916.47167,916.4732
sp|P16402|H13_HUMAN	S42	Histone H1.3 OS=Homo sapiens GN=HIST1H1D PE=1 SV=2	2,3	ASGPPVSELITKA	3	2.364	0.5459	1.77574	1	19.4885	19.9695	19.707	20.4175	20.7185	20.7349	20.81	20.4268	20.3684	20.4514	20.8471	0.948554	0.00660184	0.801749	0.00955607	K.ASGPPVS#ELITK.A,R.KASGPPVS#ELITK.A	698.74251,868.98136,868.98208
sp|P10412|H14_HUMAN	S41	Histone H1.4 OS=Homo sapiens GN=HIST1H1E PE=1 SV=2	2,3	ASGPPVSELITKA	3	2.364	0.5459	1.77574	1	19.4885	19.9695	19.707	20.4175	20.7185	20.7349	20.81	20.4268	20.3684	20.4514	20.8471	0.948554	0.00660184	0.801749	0.00955607	K.ASGPPVS#ELITK.A,R.KASGPPVS#ELITK.A	698.74251,868.98136,868.98208
sp|P16403|H12_HUMAN	S41	Histone H1.2 OS=Homo sapiens GN=HIST1H1C PE=1 SV=2	2,3	ASGPPVSELITKA	3	2.364	0.5459	1.77574	1	19.4885	19.9695	19.707	20.4175	20.7185	20.7349	20.81	20.4268	20.3684	20.4514	20.8471	0.948554	0.00660184	0.801749	0.00955607	K.ASGPPVS#ELITK.A,R.KASGPPVS#ELITK.A	698.74251,868.98136,868.98208
sp|Q02880|TOP2B_HUMAN	S1552	DNA topoisomerase 2-beta OS=Homo sapiens GN=TOP2B PE=1 SV=3	2,3,4,5	KRKASGSENEGDY	14	3.157	0.7254	1.63162	0.99999	24.3782	24.3228	24.4215	24.4177	24.5037	24.383	24.4109	24.3565	24.2168	24.3028	24.4018	0.0546549	0.221481	-0.0546928	0.315346	K.ASGS#ENEGDYNPGR.K,K.ASGS#ENEGDYNPGRK.T,K.RKASGS#ENEGDYNPGR.K,R.KASGS#ENEGDYNPGR.K,R.KASGS#ENEGDYNPGRK.T	496.05291,569.52621,619.81439,706.9975,706.99786,706.99787,706.9982,706.9985,706.9986,759.03121,826.08466,881.3645,1059.99386,1059.99479
sp|P25440|BRD2_HUMAN	S597	Bromodomain-containing protein 2 OS=Homo sapiens GN=BRD2 PE=1 SV=2	4	SGSGGGSAALGPS	1	5.024	0.7231	3.3223	0.33333	17.8107	17.479	17.7477	17.235	17.6936	17.2108	16.8192	17.1667	17.0624	17.3594	17.3216	-0.439457	0.0913093	-0.45159	0.0239853	K.ASGSGGGS#AALGPSGFGPSGGSGTKLPK.K	779.159
sp|P25440|BRD2_HUMAN	S611	Bromodomain-containing protein 2 OS=Homo sapiens GN=BRD2 PE=1 SV=2	3,4,5	FGPSGGSGTKLPK	4	6.464	0.737	1.80052	0.99521	22.1847	22.0138	22.0869	21.2771	21.6144	21.2779	21.0467	21.0455	21.2018	21.0846	21.0129	-0.791108	0.00343258	-1.00892	5.50478e-05	K.ASGSGGGSAALGPSGFGPSGGS#GTKLPK.K,K.KASGSGGGSAALGPSGFGPSGGS#GTKLPK.K	694.97998,779.15885,868.47426,1038.54253
sp|Q86V48|LUZP1_HUMAN	S440	Leucine zipper protein 1 OS=Homo sapiens GN=LUZP1 PE=1 SV=2	2,3	ASHMGVSTDSGTQ	3	3.328	0.657	2.18463	0.99775	20.0123	20.0634	19.8001	20.2047	19.7104	19.8435	19.0261	19.9839	19.696	19.9118	19.5966	-0.262416	0.37458	-0.161509	0.240795	K.ASHM*GVS#TDSGTQETK.K	730.67379,730.67492,1095.50833
sp|O75167|PHAR2_HUMAN	S23	Phosphatase and actin regulator 2 OS=Homo sapiens GN=PHACTR2 PE=1 SV=2	3	DGPTAGSQTPPFK	1	1.198	0.4332	2.43215	0.49999	18.3751	18.4079	18.2056	18.4611	18.1991	18.6354	18.3957	18.3839	18.3412	18.4163	18.1559	0.0933077	0.434873	-0.00519717	0.95408	K.ASIANSDGPTAGS#QTPPFKR.K	847.433
sp|O75167|PHAR2_HUMAN	T25	Phosphatase and actin regulator 2 OS=Homo sapiens GN=PHACTR2 PE=1 SV=2	2,3,4	PTAGSQTPPFKRK	5	4.807	0.682	2.71559	1	21.8707	21.7896	21.7503	22.1184	22.0338	22.1436	22.0776	21.7927	21.8616	21.7319	21.6291	0.289825	0.00317149	-0.0497095	0.45077	K.ASIANSDGPTAGSQT#PPFK.R,K.ASIANSDGPTAGSQT#PPFKR.K	596.80125,635.82602,795.39856,847.4329,1192.59463
sp|Q9UJF2|NGAP_HUMAN	S803	Ras GTPase-activating protein nGAP OS=Homo sapiens GN=RASAL2 PE=1 SV=2	2	KASIDSSLENLST	1	3.055	0.5915	2.3557	1	18.5826	18.5692	18.5082	18.9267	18.9725	19.054	19.1493	19.4396	19.1903	19.2641	19.2182	0.472342	0.000788536	0.724745	0.000309481	K.ASIDSS#LENLSTASSR.S	973.965
sp|Q5VT52|RPRD2_HUMAN	S614	Regulation of nuclear pre-mRNA domain-containing protein 2 OS=Homo sapiens GN=RPRD2 PE=1 SV=1	3	KASIGQSPGLPST	1	3.123	0.5014	3.60232	0.99999	20.7638	20.4223	20.4541	19.8636	19.7651	19.8356	19.7802	19.5512	19.8564	19.4638	19.6931	-0.735652	0.0176672	-0.905646	0.00242911	K.ASIGQS#PGLPSTTFK.L	677.028
sp|Q8NEL9|DDHD1_HUMAN	S752	Phospholipase DDHD1 OS=Homo sapiens GN=DDHD1 PE=2 SV=2	2	SILGAASIGKGLG	2	1.96	0.4168	2.88122	1	20.2594	20.4592	20.7307	19.2681	19.5314	19.5555	19.4983	19.7767	20.0504	19.8113	20.1729	-1.01979	0.007168	-0.530288	0.0356685	K.ASILGAAS#IGK.G	763.4391,763.4392
sp|Q15459|SF3A1_HUMAN	S413	Splicing factor 3A subunit 1 OS=Homo sapiens GN=SF3A1 PE=1 SV=1	4,5	PDEYLVSPITGEK	3	4.629	0.7732	0.676035	0.99998	19.5446	19.2007	19.4395	19.4965	19.9518	19.8771	19.9678	19.7209	19.9759	19.7122	19.8729	0.428334	0.0364443	0.425551	0.0295798	K.ASKPLPPAPAPDEYLVS#PITGEKIPASK.M	774.84182,968.29932,968.30079
sp|O43663|PRC1_HUMAN	S610	Protein regulator of cytokinesis 1 OS=Homo sapiens GN=PRC1 PE=1 SV=2	2	SKSDATSGILNST	2	3.188	0.6752	1.63211	1	16.9559	16.9285	16.7624	18.3917	18.5948	18.6194	18.7815	18.4758	18.409	18.5544	18.3801	1.71458	1.30523e-05	1.57256	6.05466e-05	K.ASKSDATS#GILNSTNIQS.-,K.SDATS#GILNSTNIQS.-	908.92772,1166.59161
sp|O43663|PRC1_HUMAN	T616	Protein regulator of cytokinesis 1 OS=Homo sapiens GN=PRC1 PE=1 SV=2	2,3	SGILNSTNIQS--	5	3.452	0.7179	1.76503	1	16.9808	17.4365	17.4802	20.957	20.7468	20.3233	20.8543	19.8732	19.055	19.7453	21.0571	3.42118	3.89463e-05	2.63351	0.00470386	K.ASKSDATSGILNST#NIQS.-,K.SDATSGILNST#NIQS.-	778.0634,908.92821,908.92835,1166.59117,1166.59119
sp|Q9UFD9|RIM3A_HUMAN	S313	RIMS-binding protein 3A OS=Homo sapiens GN=RIMBP3 PE=1 SV=4	3	KSEERPSSPDTST	1	2.456	0.6543	1.44632	0.5	15.7547	16.0223	16.1164	18.7833	19.0389	18.9361	19.2557	19.3518	18.9179	19.3728	19.6129	3.03903	1.02176e-05	3.3494	8.92895e-06	K.ASKSEERPS#SPDTSTPGSR.R	838.745
sp|A6NJZ7|RIM3C_HUMAN	S313	RIMS-binding protein 3C OS=Homo sapiens GN=RIMBP3C PE=1 SV=3	3	KSEERPSSPDTST	1	2.456	0.6543	1.44632	0.5	15.7547	16.0223	16.1164	18.7833	19.0389	18.9361	19.2557	19.3518	18.9179	19.3728	19.6129	3.03903	1.02176e-05	3.3494	8.92895e-06	K.ASKSEERPS#SPDTSTPGSR.R	838.745
sp|A6NNM3|RIM3B_HUMAN	S313	RIMS-binding protein 3B OS=Homo sapiens GN=RIMBP3B PE=2 SV=3	3	KSEERPSSPDTST	1	2.456	0.6543	1.44632	0.5	15.7547	16.0223	16.1164	18.7833	19.0389	18.9361	19.2557	19.3518	18.9179	19.3728	19.6129	3.03903	1.02176e-05	3.3494	8.92895e-06	K.ASKSEERPS#SPDTSTPGSR.R	838.745
sp|Q8N6H7|ARFG2_HUMAN	S211	ADP-ribosylation factor GTPase-activating protein 2 OS=Homo sapiens GN=ARFGAP2 PE=1 SV=1	3	SLELKSSIIGKKK	1	1.352	0.3284	2.96811	0.33333	19.4828	19.6245	19.5626	19.5315	19.3774	19.7622	18.8308	19.8989	19.8953	20.3579	20.5517	-0.181112	0.431759	0.619326	0.0298867	K.ASLELKSS#IIGK.K	671.735
sp|P05783|K1C18_HUMAN	S323	Keratin, type I cytoskeletal 18 OS=Homo sapiens GN=KRT18 PE=1 SV=2	3	KASLENSLREVEA	1	1.376	0.335	3.51024	0.5	18.8613	18.7147	18.9256	18.619	18.6598	18.8083	18.6295	18.5424	18.6624	18.5659	18.4912	-0.15467	0.115532	-0.268364	0.0285579	K.ASLENS#LREVEAR.Y	594.968
sp|Q09666|AHNK_HUMAN	S5752:S5763	Neuroblast differentiation-associated protein AHNAK OS=Homo sapiens GN=AHNAK PE=1 SV=2	4	SKASLGSLEGEAE,AEAEASSPKGKFS	5	4.829	0.7283	3.17043	0.49999	19.8408	19.8333	19.7363	19.7068	19.6832	19.6763	19.8723	19.3021	19.1242	19.1298	19.2762	-0.0688195	0.283923	-0.595426	0.000164135	K.ASLGS#LEGEAEAEASS#PKGK.F	692.09311,692.09315,692.09343,692.09358,692.09363
sp|Q09666|AHNK_HUMAN	S5762	Neuroblast differentiation-associated protein AHNAK OS=Homo sapiens GN=AHNAK PE=1 SV=2	3	EAEAEASSPKGKF	1	1.418	0.3519	2.66158	0.99076	19.1967	19.1466	19.2111	18.8737	19.0105	18.7078	18.8766	18.132	17.9321	18.2205	18.1422	-0.31762	0.0107667	-1.07808	0.000157711	K.ASLGSLEGEAEAEAS#SPKGK.F	895.801
sp|Q09666|AHNK_HUMAN	S5763	Neuroblast differentiation-associated protein AHNAK OS=Homo sapiens GN=AHNAK PE=1 SV=2	2,3,4	AEAEASSPKGKFS	24	4.882	0.753	1.75657	1	24.6085	24.4827	24.5813	24.0213	24.099	24.0177	24.0715	22.3904	22.4065	22.3577	22.3221	-0.505115	0.00118785	-2.1883	1.82896e-05	K.ASLGSLEGEAEAEASS#PK.G,K.ASLGSLEGEAEAEASS#PKGK.F	568.53239,672.10149,672.10185,672.10191,672.10229,672.10232,672.10234,672.10245,672.10246,672.10249,672.10252,757.70723,757.70734,757.70743,757.70767,757.70824,757.70877,895.79993,895.80005,895.80062,895.80075,895.80122,1136.05742
sp|O43474|KLF4_HUMAN	S236	Krueppel-like factor 4 OS=Homo sapiens GN=KLF4 PE=1 SV=3	3	VLKASLSAPGSEY	1	3.879	0.7226	3.04615	0.49926	17.073	16.8716	16.9146	16.1571	15.6519	15.6534	15.6754	16.6228	16.5205	16.2561	16.2128	-1.16861	0.000821456	-0.550025	0.00633301	K.ASLS#APGSEYGSPSVISVSK.G	821.09
sp|P52292|IMA2_HUMAN	S490	Importin subunit alpha-2 OS=Homo sapiens GN=KPNA2 PE=1 SV=1	2	VYKASLSLIEKYF	1	1.725	0.211	3.51328	1	19.7879	19.6828	19.6441	19.9308	20.0172	19.9942	20.1504	19.544	19.759	19.6626	19.6389	0.318217	0.00414151	-0.053776	0.423765	K.ASLS#LIEK.Y	699.902
sp|Q92551|IP6K1_HUMAN	S146	Inositol hexakisphosphate kinase 1 OS=Homo sapiens GN=IP6K1 PE=1 SV=3	3	LETSESSQEAKSP	1	3.077	0.4543	1.80585	1	18.2146	18.3171	18.3289	17.9573	17.8348	18.0958	18.0322	17.9077	17.9594	17.6798	17.8017	-0.30681	0.00656073	-0.449695	0.00204082	K.ASLSLETSESS#QEAK.S	702.351
sp|Q92551|IP6K1_HUMAN	S151	Inositol hexakisphosphate kinase 1 OS=Homo sapiens GN=IP6K1 PE=1 SV=3	3	SSQEAKSPKVELH	1	2.12	0.6146	3.5703	1	21.3801	21.1879	21.2045	20.1743	20.1747	20.205	20.1824	18.9434	19.6452	19.1852	19.0974	-1.0734	0.00293281	-2.03969	0.000265477	K.ASLSLETSESSQEAKS#PK.V	882.796
sp|Q9UKV3|ACINU_HUMAN	T414	Apoptotic chromatin condensation inducer in the nucleus OS=Homo sapiens GN=ACIN1 PE=1 SV=2	3,4	TASEEETPPPLLT	18	5.9	0.7931	1.51285	1	20.232	20.0033	20.1181	20.0129	20.1655	20.028	20.23	20.2138	20.3567	20.3457	20.3736	-0.0087101	0.922706	0.204653	0.0677018	K.ASLVALPEQTASEEET#PPPLLTK.E,K.KASLVALPEQTASEEET#PPPLLTK.E,R.KKASLVALPEQTASEEET#PPPLLTK.E	740.64511,740.64559,740.64584,829.96003,829.9604,919.27276,987.19071,987.1913,987.19141,987.19152,987.19166,987.19179,987.1918,987.19194,987.19253,987.19273,1106.27806,1106.27836
sp|Q96GN5|CDA7L_HUMAN	S117	Cell division cycle-associated 7-like protein OS=Homo sapiens GN=CDCA7L PE=1 SV=2	3	GKASLVSEEEEDE	1	1.557	0.5318	3.65104	1	20.6387	20.4055	20.7151	20.7706	20.6568	20.8487	20.5173	20.2267	20.4415	20.0522	20.1834	0.111883	0.39431	-0.360493	0.0377465	K.ASLVS#EEEEDEEEDKATPR.R	901.085
sp|Q13428|TCOF_HUMAN	S1042	Treacle protein OS=Homo sapiens GN=TCOF1 PE=1 SV=3	2,3	SMAGASSSKESSR	2	1.294	0.6097	3.15323	0.5	20.44	20.671	20.6741	20.3025	20.1866	20.337	20.4038	20.862	20.7772	20.8958	20.8519	-0.287571	0.0423082	0.251666	0.0711909	K.ASM*AGASS#SKESSR.I	637.30587,955.45486
sp|Q15022|SUZ12_HUMAN	S541:S546	Polycomb protein SUZ12 OS=Homo sapiens GN=SUZ12 PE=1 SV=3	2	RTKASMSEFLESE,MSEFLESEDGEVE	2	2.361	0.7493	2.00623	0.99595	16.6633	16.556	16.4809	16.4225	16.4823	16.4847	16.3638	16.0511	16.0826	16.4478	16.0729	-0.128381	0.118039	-0.40312	0.016764	K.ASM*S#EFLES#EDGEVEQQR.T	1238.49241,1238.49243
sp|Q15022|SUZ12_HUMAN	S546	Polycomb protein SUZ12 OS=Homo sapiens GN=SUZ12 PE=1 SV=3	2,3,4	MSEFLESEDGEVE	17	5.063	0.7804	1.12578	1	23.0967	23.0035	23.0709	22.8836	22.9503	23.0389	23.0881	23.026	22.977	23.1155	22.9324	-0.0667935	0.269559	-0.0442888	0.399916	K.ASM*SEFLES#EDGEVEQQR.T,R.TKASM*SEFLES#EDGEVEQQR.T	714.33365,799.34052,799.34061,799.34065,799.34094,799.34098,799.34105,799.34117,799.34128,799.34146,1198.50714,1198.50722,1198.50838,1198.50872,1198.50911,1198.50984,1198.5104
sp|P11171|41_HUMAN	T60	Protein 4.1 OS=Homo sapiens GN=EPB41 PE=1 SV=4	2,3,4	KASNGDTPTHEDL	5	3.045	0.6241	1.97063	1	21.0179	21.0904	21.0628	21.2495	21.2405	21.4988	21.5726	21.6815	21.8927	21.6671	21.8792	0.333318	0.0262956	0.723137	0.000570356	K.ASNGDT#PTHEDLTK.N,K.LKASNGDT#PTHEDLTK.N	624.3326,675.32646,675.32664,832.10846,1012.48659
sp|Q9BW61|DDA1_HUMAN	S33	DET1- and DDB1-associated protein 1 OS=Homo sapiens GN=DDA1 PE=1 SV=1	2,3,4	ASNRRPSVYLPTR	8	1.934	0.5194	1.93179	0.99999	21.3604	21.4878	21.1051	22.8791	22.9209	23.0004	22.6321	23.4425	23.5027	23.5808	23.6224	1.54033	0.000445188	2.21932	0.000931785	K.ASNRRPS#VYLPTR.E,R.RPS#VYLPTR.E	457.24492,457.24529,457.24534,609.32415,609.3245,609.32486,699.37628,699.37636
sp|Q7Z2K8|GRIN1_HUMAN	T60:S64	G protein-regulated inducer of neurite outgrowth 1 OS=Homo sapiens GN=GPRIN1 PE=1 SV=2	3	PAPPRHTPDQSPG,RHTPDQSPGMESR	1	2.39	0.5962	3.33481	1	18.6224	18.6054	18.6581	19.4037	19.3807	19.5214	19.3102	19.5283	19.5592	19.6682	19.1308	0.775344	0.000126604	0.842997	0.00510143	K.ASPAPPRHT#PDQS#PGM*ESR.H	808.349
sp|P29590|PML_HUMAN	T409	Protein PML OS=Homo sapiens GN=PML PE=1 SV=3	3,4	SPEAASTPRDPID	2	3.992	0.6989	2.94682	0.9964	19.0204	18.775	19.0704	20.0621	20.3004	20.487	20.6898	20.9785	20.9038	20.985	21.0521	1.42954	0.000356698	2.02456	0.000795381	K.ASPEAAST#PRDPIDVDLPEEAER.V,K.ASPEAAST#PRDPIDVDLPEEAERVK.A	808.41122,925.43823
sp|P56915|GSC_HUMAN	S251:S257	Homeobox protein goosecoid OS=Homo sapiens GN=GSC PE=1 SV=2	3	REEEGKSDLDSDS,SDLDSDS------	1	1.582	0.4893	4.90583	0.49795	18.3714	18.5076	18.3837	18.1899	18.2588	18.2144	17.7981	18.5732	18.3982	18.6009	18.4312	-0.305637	0.0580519	0.0799549	0.284253	K.ASPEKREEEGKS#DLDSDS#.-	942.769
sp|Q5T481|RBM20_HUMAN	T1104	RNA-binding protein 20 OS=Homo sapiens GN=RBM20 PE=1 SV=3	3	ACQEVLTPENSRY	1	4.723	0.7601	2.557	1	16.107	15.7241	15.4749	16.3756	15.8399	16.225	15.7596	15.1817	15.3101	15.5339	14.8476	0.281334	0.296141	-0.55036	0.0752667	K.ASPPIETDLQNQACQEVLT#PENSR.Y	1002.8
sp|Q8N5I9|CL045_HUMAN	S14	Uncharacterized protein C12orf45 OS=Homo sapiens GN=C12orf45 PE=1 SV=2	3	KASPSCSSPTRDS	2	2.539	0.6077	3.07725	0.33305	23.1402	21.8459	22.0313	22.3392	21.5443	21.8894	20.7586	20.1959	19.775	20.3053	19.1976	-0.706295	0.244138	-2.47072	0.00939024	K.ASPSCS#SPTRDSSGVPVSK.E	815.39842,815.39877
sp|Q8N5I9|CL045_HUMAN	S15	Uncharacterized protein C12orf45 OS=Homo sapiens GN=C12orf45 PE=1 SV=2	2,3	ASPSCSSPTRDSS	3	2.352	0.6998	1.39162	0.49925	19.9965	18.7072	18.9888	19.2033	18.5795	18.8134	17.7105	17.303	16.971	17.3969	16.5271	-0.654145	0.25948	-2.18129	0.0154446	K.ASPSCSS#PTRDSSGVPVSK.E	815.39782,1222.59458,1222.59657
sp|Q9UI10|EI2BD_HUMAN	T137	Translation initiation factor eIF-2B subunit delta OS=Homo sapiens GN=EIF2B4 PE=1 SV=2	2,3	PSTAGETPSGVKR	2	2.887	0.612	2.23894	1	20.0046	20.1931	20.2392	19.5254	19.5148	19.5336	19.7532	19.4887	19.4526	19.4406	19.5216	-0.563873	0.0029853	-0.669759	0.00802015	K.ASPSTAGET#PSGVK.R	609.64686,913.96611
sp|P78364|PHC1_HUMAN	S669	Polyhomeotic-like protein 1 OS=Homo sapiens GN=PHC1 PE=1 SV=3	4	ASPVAESPKVMDE	1	3.92	0.6472	2.7419	1	20.1784	20.1172	20.1861	20.3743	20.3962	20.5295	20.4977	20.7632	20.7603	20.7771	20.6859	0.288863	0.00168154	0.58605	1.1544e-05	K.ASPVAES#PKVM*DEK.S	568.552
sp|O14686|MLL2_HUMAN	T1865	Histone-lysine N-methyltransferase MLL2 OS=Homo sapiens GN=MLL2 PE=1 SV=2	3	DPEKPGTPGEGML	2	2.802	0.6652	2.72779	1	21.8572	21.5204	21.6544	20.7729	20.7247	20.7666	20.7497	20.816	21.1308	20.6879	20.8384	-0.923905	0.0103408	-0.809079	0.0023149	K.ASPVPSDPEKPGT#PGEGM*LSSDLDR.I	1031.83011,1031.83043
sp|Q9UIF9|BAZ2A_HUMAN	S509	Bromodomain adjacent to zinc finger domain protein 2A OS=Homo sapiens GN=BAZ2A PE=1 SV=4	2,3	AAFPTASPANKDV	3	4.318	0.6908	2.75669	1	20.6427	20.6418	20.638	19.9516	19.7886	19.71	19.5459	19.4607	19.6418	19.5799	19.5026	-0.891826	0.00180395	-1.0946	0.000107711	K.ASPVTSPAAAFPTAS#PANK.D	775.0725,775.07255,1162.1054
sp|Q96JN0|LCOR_HUMAN	S42	Ligand-dependent corepressor OS=Homo sapiens GN=LCOR PE=1 SV=2	3,4	ASPVTTSPTAATT	4	6.342	0.6815	2.67258	0.49908	20.8146	20.8111	20.8462	20.5863	20.5812	20.5025	20.6034	20.5551	20.4094	20.4384	20.5472	-0.255593	0.000370615	-0.336423	0.00170786	K.ASPVTTS#PTAATTQNPVLSK.L	628.08666,837.1119,837.11278,837.11303
sp|Q13029|PRDM2_HUMAN	S471	PR domain zinc finger protein 2 OS=Homo sapiens GN=PRDM2 PE=1 SV=3	2	QDTINSSVVEENG	1	3.369	0.6821	3.35095	0.99764	16.3541	16.6456	16.517	16.3564	16.4584	16.109	16.3676	16.1843	16.3207	16.2701	16.27	-0.182702	0.172235	-0.244293	0.0886529	K.ASQDTINSS#VVEENGEVK.E	1222.6
sp|Q96CP2|FWCH2_HUMAN	S21	FLYWCH family member 2 OS=Homo sapiens GN=FLYWCH2 PE=1 SV=1	2,3,4	KASQEPSPKPGTE	7	3.202	0.7132	2.10515	1	22.7231	22.7381	22.821	22.093	22.0862	22.0601	22.2553	22.2256	22.3265	22.1765	22.2032	-0.637065	9.04928e-05	-0.527777	8.56274e-05	K.ASQEPS#PKPGTEVIPAAPR.K	618.33083,618.33093,824.10562,824.10567,824.10579,824.1058,1235.65639
sp|Q86T82|UBP37_HUMAN	S630	Ubiquitin carboxyl-terminal hydrolase 37 OS=Homo sapiens GN=USP37 PE=1 SV=2	3	SCITSPSTPSKKF	1	1.297	0.3362	2.66643	0.99192	18.5533	18.2507	18.2241	18.5882	18.4163	18.5584	18.1908	17.9929	17.5417	17.9111	17.7398	0.0957148	0.525926	-0.546307	0.0148739	K.ASQM*VNSCITSPS#TPSKK.F	902.796
sp|Q86T82|UBP37_HUMAN	T631	Ubiquitin carboxyl-terminal hydrolase 37 OS=Homo sapiens GN=USP37 PE=1 SV=2	4	CITSPSTPSKKFT	1	4.34	0.6629	3.4978	0.49914	18.3904	18.1179	18.2967	18.668	18.2108	18.6544	18.0473	17.8617	17.5387	17.8432	17.0863	0.126806	0.50916	-0.685855	0.0252384	K.ASQM*VNSCITSPST#PSKK.F	677.348
sp|Q96KR1|ZFR_HUMAN	S374	Zinc finger RNA-binding protein OS=Homo sapiens GN=ZFR PE=1 SV=2	3	TSSSNSSTRGTQN	1	1.327	0.5396	3.54209	0.98303	16.8458	17.172	17.2306	18.1014	18.2717	18.2965	18.4252	18.6496	18.313	18.6266	18.7426	1.19092	0.0024149	1.50015	0.000488814	K.ASQNTSSSNSS#TRGTQNQLR.C	811.713
sp|Q99759|M3K3_HUMAN	S147	Mitogen-activated protein kinase kinase kinase 3 OS=Homo sapiens GN=MAP3K3 PE=1 SV=2	2,3	RIKASQSAGDINT	5	3.586	0.7355	2.01386	0.99999	19.8309	19.8115	19.8638	20.0922	20.0676	20.257	20.2288	21.0225	21.0725	21.0291	21.1698	0.326031	0.00413935	1.23811	3.96229e-06	K.ASQS#AGDINTIYQPPEPR.S,R.IKASQS#AGDINTIYQPPEPR.S	751.69377,751.6948,908.47476,1127.03822,1127.03887
sp|O94804|STK10_HUMAN	S450:S454	Serine/threonine-protein kinase 10 OS=Homo sapiens GN=STK10 PE=1 SV=1	2,4	SQKASQSRPNSSA,SQSRPNSSALETL	2	3.636	0.5638	1.45679	0.49774	19.6613	19.5584	19.5879	18.8653	18.7133	18.6752	18.456	18.1061	18.2142	18.221	17.9219	-0.925074	0.000701963	-1.48675	3.77367e-05	K.ASQS#RPNS#SALETLGGEK.L	613.2974,1225.58834
sp|O94804|STK10_HUMAN	S454	Serine/threonine-protein kinase 10 OS=Homo sapiens GN=STK10 PE=1 SV=1	3	SQSRPNSSALETL	1	2.744	0.6152	3.26528	0.99615	20.0932	19.9942	20.0967	19.6659	19.7145	19.5406	19.7097	19.5054	19.578	19.3536	19.3246	-0.403657	0.000601627	-0.620959	0.000495559	K.ASQSRPNS#SALETLGGEK.L	790.738
sp|Q15911|ZFHX3_HUMAN	S3409	Zinc finger homeobox protein 3 OS=Homo sapiens GN=ZFHX3 PE=1 SV=2	3,5	VPPGAPSPDKDPA	2	3.236	0.585	2.59225	1	20.2737	20.3783	20.3614	20.2109	20.1578	20.146	20.1058	20.2697	20.4041	20.2612	20.4172	-0.182676	0.0113994	0.000256413	0.996334	K.ASQTPVPPGAPS#PDKDPAK.E,K.ASQTPVPPGAPS#PDKDPAKESPKPEEQK.N	828.4526,876.4703
sp|Q15911|ZFHX3_HUMAN	S3409:S3418	Zinc finger homeobox protein 3 OS=Homo sapiens GN=ZFHX3 PE=1 SV=2	5	VPPGAPSPDKDPA,KDPAKESPKPEEQ	2	4.086	0.6495	2.38098	1	19.9117	19.8148	19.9782	20.4451	20.3045	20.6274	20.7611	20.9282	20.8376	20.7559	20.9038	0.632964	0.00409609	0.954775	6.2262e-05	K.ASQTPVPPGAPS#PDKDPAKES#PKPEEQKNTPR.E	938.09395,938.09467
sp|Q16566|KCC4_HUMAN	S360	Calcium/calmodulin-dependent protein kinase type IV OS=Homo sapiens GN=CAMK4 PE=1 SV=1	2,3	KASRDPSPIQDGN	4	3.317	0.6909	2.03856	1	20.9595	20.8635	20.705	21.9655	21.8943	22.2176	22.1128	22.3939	22.4968	22.4306	22.546	1.20491	0.000114019	1.62417	0.000388524	K.ASRDPS#PIQDGNEDM*K.A	772.02895,772.02949,1157.5396,1157.54061
sp|Q9UKA4|AKA11_HUMAN	S444	A-kinase anchor protein 11 OS=Homo sapiens GN=AKAP11 PE=1 SV=1	3	KASREDSGLFSPI	2	1.895	0.4427	1.80082	1	19.3675	19.5427	19.416	20.2173	20.181	20.5873	20.4061	21.0017	20.9147	21.1427	21.3189	0.905878	0.000635134	1.65245	3.1052e-05	K.ASREDS#GLFSPIR.S	581.95763,581.95808
sp|Q8IVW6|ARI3B_HUMAN	S442	AT-rich interactive domain-containing protein 3B OS=Homo sapiens GN=ARID3B PE=1 SV=2	2	KKASRLSEEEQRL	1	1.468	0.4557	3.80941	0.99999	17.9071	17.9807	17.9395	17.8454	17.8335	17.9283	17.967	18.038	17.8782	17.9927	18.0531	-0.048866	0.264279	0.0480948	0.339305	K.ASRLS#EEEQR.L	757.361
sp|P47900|P2RY1_HUMAN	S346	P2Y purinoceptor 1 OS=Homo sapiens GN=P2RY1 PE=1 SV=1	3	RKASRRSEANLQS	1	1.317	0.3106	4.17791	0.99431	17.1697	17.3001	17.332	16.752	16.8166	16.8276	17.0753	18.5674	18.5441	18.5583	18.8665	-0.399368	0.00613551	1.3668	3.61292e-05	K.ASRRS#EANLQSK.S	629.004
sp|Q86SQ0|PHLB2_HUMAN	S563	Pleckstrin homology-like domain family B member 2 OS=Homo sapiens GN=PHLDB2 PE=1 SV=2	2	TFPKASSESSYLS	1	2.27	0.5722	2.07883	0.49999	16.9238	16.7552	16.8017	17.9389	18.0841	18.1299	18.16	17.8333	17.9865	17.6932	17.9623	1.25135	1.56439e-05	1.04193	6.4207e-05	K.ASS#ESSYLSILPK.T	960.508
sp|Q9H019|FA54B_HUMAN	S238	Protein FAM54B OS=Homo sapiens GN=FAM54B PE=1 SV=2	2,3,4	SLSKASSFADMMG	11	3.366	0.6887	2.35775	1	24.1096	23.7223	23.6857	23.2059	23.3773	23.3811	23.2404	23.1353	23.3948	23.2178	23.0297	-0.538059	0.0460257	-0.644817	0.0216509	K.ASS#FADM*M*GILK.D,K.ASS#FADM*M*GILKDFHR.M	599.79214,599.79231,614.30256,614.30261,614.3027,614.30275,614.30292,614.30308,920.95058,920.95067,920.95096
sp|Q9Y2K5|R3HD2_HUMAN	S349	R3H domain-containing protein 2 OS=Homo sapiens GN=R3HDM2 PE=1 SV=3	2	PVTKASSFSGISI	7	2.259	0.6053	2.08061	0.99999	23.8853	23.6419	23.5478	22.8574	22.6815	22.6341	22.4414	22.9221	22.9955	22.9657	22.7708	-1.03808	0.000941908	-0.778156	0.00625649	K.ASS#FSGISILTR.G	774.40242,774.40324,774.40335,774.40341,774.40345,774.40347,774.40362
sp|Q15032|R3HD1_HUMAN	S381	R3H domain-containing protein 1 OS=Homo sapiens GN=R3HDM1 PE=1 SV=3	2	AVTKASSFSGISV	7	2.323	0.7103	2.03378	0.99999	21.3613	21.4428	21.3063	21.5347	21.4879	21.5157	21.4638	21.5863	21.6245	21.6436	21.6558	0.130374	0.0654385	0.257396	0.0135331	K.ASS#FSGISVLTR.G	767.39476,767.39512,767.39524,767.39527,767.3956,767.39581,767.39585
sp|Q08945|SSRP1_HUMAN	S349	FACT complex subunit SSRP1 OS=Homo sapiens GN=SSRP1 PE=1 SV=1	2	CSYKASSGLLYPL	1	1.35	0.4593	3.31162	0.5	16.6985	16.5667	16.4783	16.0823	16.3957	16.3955	16.4642	16.469	16.3779	16.3339	16.0682	-0.246735	0.069355	-0.268899	0.0544223	K.ASS#GLLYPLER.G	757.892
sp|Q7Z6J0|SH3R1_HUMAN	S801	E3 ubiquitin-protein ligase SH3RF1 OS=Homo sapiens GN=SH3RF1 PE=1 SV=2	2,3,4	FHRKASSLDSAVP	6	2.988	0.6647	2.08256	0.99674	21.2388	21.2654	21.2859	21.8175	21.6459	21.87	21.8344	22.1375	22.1824	22.1714	22.0131	0.528585	0.00108759	0.862739	5.58273e-05	K.ASS#LDSAVPIAPPPR.Q,R.KASS#LDSAVPIAPPPR.Q	536.80104,596.31324,715.39872,715.3989,715.39918,893.96687
sp|O75122|CLAP2_HUMAN	S360	CLIP-associating protein 2 OS=Homo sapiens GN=CLASP2 PE=1 SV=2	2,3	GSSKASSLPGSLQ	4	1.502	0.3569	2.25441	0.99999	22.99	23.1969	23.1861	23.5669	24.119	23.6722	23.9126	23.7959	23.7176	23.7942	23.7054	0.693346	0.00599424	0.628919	0.00586106	K.ASS#LPGSLQR.S,R.VSAGSSKASS#LPGSLQR.S	662.84243,662.84327,662.84332,724.05642
sp|Q9Y4H2|IRS2_HUMAN	S731	Insulin receptor substrate 2 OS=Homo sapiens GN=IRS2 PE=1 SV=2	2	GGYKASSPAESSP	2	2.905	0.7484	3.54159	0.99999	19.3549	19.2416	19.2013	18.4281	18.2534	18.3245	18.4455	18.5968	18.662	18.5502	18.5127	-0.903063	4.68526e-05	-0.685523	0.000331546	K.ASS#PAESSPEDSGYM*R.M	998.41007,998.41032
sp|Q9ULM3|YETS2_HUMAN	S367	YEATS domain-containing protein 2 OS=Homo sapiens GN=YEATS2 PE=1 SV=2	3,4	APVKASSPIKQSH	3	4.279	0.7308	2.54019	0.5	21.6452	21.5943	21.6919	21.167	21.2004	21.1224	21.1837	21.1693	21.3208	21.2654	21.2723	-0.475437	0.000363868	-0.386853	0.000275605	K.ASS#PIKQSHEPVPDTSVEK.G,K.ASS#PIKQSHEPVPDTSVEKGFPASTEAER.H	935.16399,935.16401,962.99423
sp|Q9ULD9|ZN608_HUMAN	S964	Zinc finger protein 608 OS=Homo sapiens GN=ZNF608 PE=1 SV=4	2,3,4	MRSKASSPSDIIS	17	3.135	0.6615	1.25127	1	23.7992	23.8742	23.8233	24.5335	24.327	24.6335	24.6849	24.8227	24.8811	24.778	24.8506	0.712507	0.00182943	1.00085	8.93716e-07	K.ASS#PSDIISSK.D,K.ASS#PSDIISSKDSVVK.G,R.SKASS#PSDIISSK.D,R.SKASS#PSDIISSKDSVVK.G	543.9542,692.04931,708.65228,708.65264,796.43677,796.4371,796.43735,796.43743,796.4375,815.42635,815.42674,815.42675,815.42689,815.42694,815.42698,815.42703,815.4271
sp|P19532|TFE3_HUMAN	S564:S568	Transcription factor E3 OS=Homo sapiens GN=TFE3 PE=1 SV=4	3	AVSKASSRRSSFS,ASSRRSSFSMEEE	1	1.93	0.4104	4.06932	0.24931	16.9292	16.9676	16.4779	18.2162	18.5667	18.1051	17.6477	18.2054	17.826	18.4503	17.7061	1.3424	0.00282665	1.2554	0.00307279	K.ASS#RRSS#FSM*EEES.-	665.594
sp|Q6P4R8|NFRKB_HUMAN	T1035	Nuclear factor related to kappa-B-binding protein OS=Homo sapiens GN=NFRKB PE=1 SV=2	2	ASAPSSTPTGTTV	1	1.908	0.5246	2.43487	0.33283	16.4895	16.154	16.2374	16.2998	16.3333	16.3672	16.2459	16.5413	16.5974	16.3869	16.5784	0.0179103	0.877585	0.232373	0.131826	K.ASSASAPSST#PTGTTVVK.V	1094.07
sp|Q86SQ0|PHLB2_HUMAN	S566	Pleckstrin homology-like domain family B member 2 OS=Homo sapiens GN=PHLDB2 PE=1 SV=2	3	KASSESSYLSILP	1	2.998	0.3906	1.99029	0.24986	17.6426	16.9934	17.2511	18.8332	18.9986	19.1505	19.0801	18.7375	18.789	18.6577	18.8241	1.71994	0.0062245	1.45641	0.0138493	K.ASSESS#YLSILPK.T	640.675
sp|Q86SQ0|PHLB2_HUMAN	T574	Pleckstrin homology-like domain family B member 2 OS=Homo sapiens GN=PHLDB2 PE=1 SV=2	3	LSILPKTPEGISE	1	3.878	0.6542	2.89127	1	19.9372	19.6143	19.7898	20.0513	20.2442	20.3566	20.2775	19.2558	19.2405	19.127	19.1434	0.451957	0.0181122	-0.588751	0.0155393	K.ASSESSYLSILPKT#PEGISEEQR.S	1016.18
sp|Q15032|R3HD1_HUMAN	S383	R3H domain-containing protein 1 OS=Homo sapiens GN=R3HDM1 PE=1 SV=3	2	TKASSFSGISVLT	1	2.254	0.6837	2.02074	0.99633	21.0607	21.0503	20.9947	21.2201	20.9868	21.05	20.9987	21.2507	21.1112	21.1755	21.1439	0.0287053	0.645617	0.135097	0.0141866	K.ASSFS#GISVLTR.G	767.396
sp|Q15032|R3HD1_HUMAN	S393	R3H domain-containing protein 1 OS=Homo sapiens GN=R3HDM1 PE=1 SV=3	3	VLTRGDSSGSSKS	1	1.844	0.4696	1.91609	0.9949	18.515	18.5697	18.2923	20.1356	19.8341	20.1867	19.337	20.0802	19.9159	19.9554	20.0009	1.41433	0.00258984	1.52906	0.000849734	K.ASSFSGISVLTRGDS#SGSSK.S	823.418
sp|O75147|OBSL1_HUMAN	S10	Obscurin-like protein 1 OS=Homo sapiens GN=OBSL1 PE=1 SV=4	2,3	SSGDQGSPPCFLR	4	2.663	0.5861	2.58496	1	20.4845	19.9669	19.9708	21.1213	20.706	20.9714	20.3622	20.5979	19.6774	20.395	19.8052	0.6495	0.0445619	-0.0218376	0.941267	K.ASSGDQGS#PPCFLR.F	596.60281,894.39999,894.40005,894.40021
sp|Q9Y4H2|IRS2_HUMAN	S736	Insulin receptor substrate 2 OS=Homo sapiens GN=IRS2 PE=1 SV=2	2,3	SSPAESSPEDSGY	4	3.213	0.7574	3.64681	1	19.9763	19.7273	19.8373	20.2931	20.1491	20.312	20.431	20.6423	20.6659	20.5841	20.613	0.449318	0.00713529	0.779391	0.0059315	K.ASSPAESS#PEDSGYM*R.M	665.94248,998.40879,998.40932,998.41021
sp|Q9NPI6|DCP1A_HUMAN	S525	mRNA-decapping enzyme 1A OS=Homo sapiens GN=DCP1A PE=1 SV=2	2,3,4,5	RKASSPSPLTIGT	11	4.073	0.7416	1.90113	1	23.4041	23.4766	23.5831	23.9463	23.9443	24.075	24.1465	24.372	24.3134	24.3422	24.4223	0.540114	0.000859529	0.874566	0.000857709	K.ASSPS#PLTIGTPESQR.K,K.ASSPS#PLTIGTPESQRKPSIILSK.S,R.KASSPS#PLTIGTPESQR.K,R.KASSPS#PLTIGTPESQRKPSIILSK.S	574.30768,646.32159,646.32199,724.62455,765.4077,816.2139,816.21398,968.97908,968.97924,1147.60729,1147.6078
sp|Q9NPI6|DCP1A_HUMAN	T531	mRNA-decapping enzyme 1A OS=Homo sapiens GN=DCP1A PE=1 SV=2	2,3,4	SPLTIGTPESQRK	4	4.095	0.7836	2.34082	1	21.5701	21.4428	21.5839	21.301	21.3012	21.2036	21.123	20.4678	20.6911	20.5666	20.529	-0.300039	0.00558999	-0.968594	2.95981e-05	K.ASSPSPLTIGT#PESQR.K,K.ASSPSPLTIGT#PESQRKPSIILSK.S,R.KASSPSPLTIGT#PESQR.K,R.KASSPSPLTIGT#PESQRKPSIILSK.S	765.4078,816.21421,905.52708,968.97948
sp|Q9BWU0|NADAP_HUMAN	S532	Kanadaptin OS=Homo sapiens GN=SLC4A1AP PE=1 SV=1	4	VLSESPSQDSLDA	1	4.25	0.6605	3.25562	0.49999	16.2019	15.8885	15.9467	15.7781	15.9786	16.1252	15.887	15.9216	15.6864	15.9263	15.8486	-0.0701075	0.593073	-0.16664	0.222697	K.ASSQVLSESPS#QDSLDAFM*SEM*K.S	761.85
sp|Q8N960|CE120_HUMAN	S422	Centrosomal protein of 120 kDa OS=Homo sapiens GN=CEP120 PE=2 SV=2	3	NPKASSSVPASLA	1	5.859	0.659	1.06202	0.33333	15.8226	15.4962	16.0102	15.1518	15.3655	15.3327	15.0439	15.9217	15.8675	16.0878	15.9165	-0.552854	0.0457115	0.172044	0.372033	K.ASSS#VPASLAQLVTTSNASEVASGQK.I	1010.19
sp|Q7KZI7|MARK2_HUMAN	S456	Serine/threonine-protein kinase MARK2 OS=Homo sapiens GN=MARK2 PE=1 SV=2	2,3,4	TAKVPASPLPGLE	20	2.178	0.6986	1.67297	1	25.6528	25.714	25.8328	26.0789	26.2043	26.2376	26.2769	26.0001	25.7719	25.7975	26.0102	0.466221	0.00186946	0.161721	0.108559	K.ASSTAKVPAS#PLPGLER.K,K.ASSTAKVPAS#PLPGLERK.K,K.VPAS#PLPGLER.K,K.VPAS#PLPGLERK.K,R.KASSTAKVPAS#PLPGLER.K	601.34799,601.34806,601.34822,644.87388,722.88962,722.88965,722.88967,722.88973,722.88979,722.88981,722.88983,722.88987,722.8899,722.88994,740.40951,740.4096,740.40974,859.49503,901.51837,1110.10991
sp|Q8N8S7|ENAH_HUMAN	T489	Protein enabled homolog OS=Homo sapiens GN=ENAH PE=1 SV=2	2	KASSTSTPEPTRK	12	1.842	0.6221	1.5869	0.5	20.4626	20.8214	20.9021	20.8184	20.7862	20.8552	20.9033	20.3975	20.5661	20.5067	20.5265	0.112089	0.495454	-0.229489	0.226629	K.ASSTST#PEPTR.K	721.83743,721.83771,721.83778,721.83785,721.83799,721.83806,721.83807,721.8382,721.83822,721.83834,721.83875,721.83878
sp|Q9UGU5|HMGX4_HUMAN	S497	HMG domain-containing protein 4 OS=Homo sapiens GN=HMGXB4 PE=2 SV=2	2,3,4	SSVGVLSPQKKSP	6	2.581	0.5612	2.45478	1	23.7874	23.7826	23.9204	23.6546	23.6687	23.5553	23.7277	23.2603	23.1927	23.0864	23.2357	-0.178545	0.0339761	-0.636353	0.000253078	K.ASSVGVLS#PQK.K,K.ASSVGVLS#PQKK.S	492.79133,492.79151,537.63417,656.71939,656.71942,984.57539
sp|Q13428|TCOF_HUMAN	S233	Treacle protein OS=Homo sapiens GN=TCOF1 PE=1 SV=3	2,3,4	SVSTKESPARKAA	16	2.071	0.605	1.49178	1	26.0549	26.4807	26.4249	26.0481	26.1018	25.8252	26.1861	25.9852	25.919	26.076	26.3255	-0.279879	0.15858	-0.243734	0.209487	K.ASSVSTKES#PAR.K,K.ASSVSTKES#PARK.A	529.5479,529.54834,529.54891,529.54892,529.54898,529.54912,705.72775,705.72827,705.72862,705.72868,705.72934,705.72938,879.461,879.46169,1058.08938,1058.08953
sp|P17677|NEUM_HUMAN	S151:S154	Neuromodulin OS=Homo sapiens GN=GAP43 PE=1 SV=1	4	KASTDNSPSSKAE,TDNSPSSKAEDAP	1	2.202	0.262	2.66732	0.32625	18.8649	18.9685	18.6442	19.3172	19.3183	19.3842	19.3467	19.4539	19.5615	19.8296	19.6026	0.515698	0.0299058	0.786009	0.00243763	K.ASTDNS#PSS#KAEDAPAKEEPK.Q	809.652
sp|P17677|NEUM_HUMAN	S151	Neuromodulin OS=Homo sapiens GN=GAP43 PE=1 SV=1	3,4	KASTDNSPSSKAE	3	3.169	0.5811	2.75393	0.99373	20.0898	20.1769	20.3181	20.9509	20.7376	21.0589	21.2128	21.0689	21.1124	20.8439	20.9792	0.795103	0.00134657	0.806185	0.000453956	K.ASTDNS#PSSKAEDAPAKEEPK.Q	789.66016,1052.5444,1052.54459
sp|P02686|MBP_HUMAN	S26	Myelin basic protein OS=Homo sapiens GN=MBP PE=1 SV=3	5	ETNRGESEKKRNL	1	1.895	0.4565	3.59945	0.99195	17.9036	18.1613	17.8076	19.3804	18.7972	19.1004	18.2105	19.0553	18.9027	19.1227	18.9758	0.914635	0.0285319	1.0566	0.00354313	K.ASTNSETNRGES#EKKR.N	513.07
sp|Q8NFH5|NUP53_HUMAN	T308	Nucleoporin NUP53 OS=Homo sapiens GN=NUP35 PE=1 SV=1	3,4,5	VISDRQTPKKDES	4	2.316	0.5859	2.16238	1	23.4352	23.2932	23.5312	23.2603	23.4175	23.2977	23.4379	22.9435	23.2703	23.1429	23.2643	-0.0665294	0.467295	-0.264632	0.0506918	K.ASTSDYQVISDRQT#PK.K,K.ASTSDYQVISDRQT#PKKDESLVSK.A	736.59835,778.72658,778.72793,920.49622
sp|P46821|MAP1B_HUMAN	S1252	Microtubule-associated protein 1B OS=Homo sapiens GN=MAP1B PE=1 SV=2	4,5	VSSEKVSPSKSPS	4	4.214	0.4031	1.5043	0.99508	20.4035	20.0977	20.2274	20.685	20.7604	20.8923	20.5727	20.7105	21.3283	21.0773	20.9376	0.484721	0.0116623	0.770532	0.00474728	K.ASTTLDIKDSISAVSSEKVS#PSKSPSLSPSPPSPLEK.T,K.DSISAVSSEKVS#PSKSPSLSPSPPSPLEK.T,K.DSISAVSSEKVS#PSKSPSLSPSPPSPLEKTPLGER.S	915.69911,915.69997,981.03399,996.7514
sp|Q8N1G2|MTR1_HUMAN	S49:S53	Cap-specific mRNA (nucleoside-2'-O-)-methyltransferase 1 OS=Homo sapiens GN=FTSJD2 PE=1 SV=1	2	AKASTTSLSGSDS,TTSLSGSDSETEG	1	2.249	0.2837	3.13128	0.49828	17.0666	16.8899	16.9461	15.8921	15.8152	16.1044	15.7704	16.6509	16.6026	16.3239	16.2105	-1.072	8.56742e-05	-0.520525	0.0104305	K.ASTTS#LSGS#DSETEGK.Q	1087.98
sp|Q8N1G2|MTR1_HUMAN	S51:S53	Cap-specific mRNA (nucleoside-2'-O-)-methyltransferase 1 OS=Homo sapiens GN=FTSJD2 PE=1 SV=1	2	ASTTSLSGSDSET,TTSLSGSDSETEG	2	2.827	0.3276	2.80943	0.99999	19.4997	19.4745	19.435	18.9634	18.6481	18.8704	18.6978	18.8482	19.0083	18.8635	18.8624	-0.67481	0.00185054	-0.574114	0.000109506	K.ASTTSLS#GS#DSETEGK.Q	1087.97566,1087.97596
sp|Q8N1G2|MTR1_HUMAN	S53	Cap-specific mRNA (nucleoside-2'-O-)-methyltransferase 1 OS=Homo sapiens GN=FTSJD2 PE=1 SV=1	2	TTSLSGSDSETEG	2	2.818	0.737	2.08134	1	19.4729	19.3984	19.4096	18.6003	18.3859	18.4063	18.5189	18.6372	18.9892	18.831	18.6009	-0.949118	5.33149e-05	-0.662383	0.00380217	K.ASTTSLSGS#DSETEGK.Q	1047.99102,1047.99366
sp|P49840|GSK3A_HUMAN	S72	Glycogen synthase kinase-3 alpha OS=Homo sapiens GN=GSK3A PE=1 SV=2	5	GGGPGGSGGGGSG	1	4.71	0.6775	3.29219	0.25	17.14	17.0111	16.6732	16.9287	17.0958	16.7378	16.7722	16.9724	17.1349	17.3428	17.2358	-0.0578162	0.741761	0.230049	0.238864	K.ASVGAM*GGGVGASSSGGGPGGS#GGGGSGGPGAGTSFPPPGVK.L	768.764
sp|P49840|GSK3A_HUMAN	S77	Glycogen synthase kinase-3 alpha OS=Homo sapiens GN=GSK3A PE=1 SV=2	4	GSGGGGSGGPGAG	11	8.311	0.8182	1.67232	0.5	20.2261	20.1164	20.0819	20.697	20.8737	20.7739	20.5335	21.0328	21.0979	21.2035	20.9848	0.578065	0.00130116	0.938275	3.01354e-05	K.ASVGAM*GGGVGASSSGGGPGGSGGGGS#GGPGAGTSFPPPGVK.L	960.70362,960.704,960.70402,960.70434,960.70448,960.70449,960.70464,960.70465,960.70498,960.70532,960.70535
sp|P35711|SOX5_HUMAN	S439	Transcription factor SOX-5 OS=Homo sapiens GN=SOX5 PE=1 SV=3	2	VPAALASPSARVS	1	1.345	0.4818	3.56014	0.99999	18.9839	18.8266	19.0436	21.403	21.2842	21.4119	21.6547	20.6172	20.4867	20.4203	20.483	2.48709	2.08325e-06	1.55042	8.25702e-05	K.ASVPAALAS#PSAR.V	753.895
sp|Q9UKA4|AKA11_HUMAN	S18	A-kinase anchor protein 11 OS=Homo sapiens GN=AKAP11 PE=1 SV=1	2,3	KASVRKSFSEDVF	3	3.109	0.6706	2.13892	1	20.622	20.4583	20.343	20.6985	20.949	20.7917	20.5701	20.5648	20.5617	20.5995	20.4554	0.277888	0.0606445	0.0709131	0.481788	K.ASVRKS#FSEDVFQSVK.S,K.S#FSEDVFQSVK.S,R.KS#FSEDVFQSVK.S	723.38919,861.13546,905.95313
sp|Q8TDY2|RBCC1_HUMAN	S644	RB1-inducible coiled-coil protein 1 OS=Homo sapiens GN=RB1CC1 PE=1 SV=3	2	EQKASVSQTSPQS	1	1.779	0.489	4.60148	0.99998	17.7115	17.7555	18.3457	18.3147	18.1523	18.3555	18.5682	17.6203	17.5724	17.4472	17.6356	0.410101	0.171254	-0.368708	0.209313	K.ASVS#QTSPQSASSPR.M	899.926
sp|O15344|TRI18_HUMAN	S96:S98	Midline-1 OS=Homo sapiens GN=MID1 PE=1 SV=1	2	SVSGPNSPSETRR,SGPNSPSETRRER	1	1.747	0.4213	3.73396	0.99233	18.6842	18.8595	18.8742	19.7478	19.7097	19.8309	19.8762	19.7465	19.5141	19.6285	19.6393	0.985215	0.000363435	0.826129	0.000361104	K.ASVSGPNS#PS#ETRR.E	917.405
sp|Q9UJV3|TRIM1_HUMAN	S116	Probable E3 ubiquitin-protein ligase MID2 OS=Homo sapiens GN=MID2 PE=1 SV=3	2,3	SVSGPNSPSESRR	2	1.887	0.2358	2.61944	0.99998	19.1395	19.2346	19.2192	19.9863	20.1486	20.1149	20.2386	20.0736	19.977	19.8261	20.0629	0.924327	4.39694e-05	0.787108	0.000156917	K.ASVSGPNS#PSESRR.E	580.6125,870.41503
sp|O15344|TRI18_HUMAN	S96	Midline-1 OS=Homo sapiens GN=MID1 PE=1 SV=1	2,3	SVSGPNSPSETRR	11	2.763	0.6298	2.03404	1	21.3967	21.6066	21.6635	22.9549	22.9756	23.0455	23.2728	22.7666	22.7164	22.666	22.8094	1.50655	6.86729e-05	1.18398	0.00175722	K.ASVSGPNS#PSETR.R,K.ASVSGPNS#PSETRR.E	585.28359,585.28385,585.28392,585.28395,585.28414,585.28424,585.28456,799.37198,877.42197,877.42254,877.42343
sp|Q8TDY2|RBCC1_HUMAN	S647	RB1-inducible coiled-coil protein 1 OS=Homo sapiens GN=RB1CC1 PE=1 SV=3	2,3	ASVSQTSPQSASS	2	3.376	0.6992	4.02889	0.99653	18.9222	19.081	19.0411	18.6043	18.6645	18.7553	18.9083	18.9282	18.8857	18.9809	18.9615	-0.281643	0.0185612	-0.0756587	0.24914	K.ASVSQTS#PQSASSPR.M	600.2869,899.92664
sp|Q66K14|TBC9B_HUMAN	S432	TBC1 domain family member 9B OS=Homo sapiens GN=TBC1D9B PE=1 SV=3	3,4	GSEQPASPASPLS	2	5.161	0.7611	2.98895	1	18.665	18.7482	18.654	18.6157	18.9164	18.9163	18.7305	19.2387	19.0467	19.0654	19.1762	0.105634	0.257824	0.442684	0.000561416	K.ASVVDPSTESSPAPQEGSEQPAS#PASPLSSR.Q,R.KASVVDPSTESSPAPQEGSEQPAS#PASPLSSR.Q	930.45801,1121.18877
sp|Q02790|FKBP4_HUMAN	T9	Peptidyl-prolyl cis-trans isomerase FKBP4 OS=Homo sapiens GN=FKBP4 PE=1 SV=3	3	AEEMKATESGAQS	1	2.394	0.4829	2.49929	0.4985	15.3866	15.6728	15.5902	14.764	15.2248	14.887	14.8071	14.3269	15.152	15.5114	14.6808	-0.629134	0.00548458	-0.632081	0.0892051	K.AT#ESGAQSAPLPM*EGVDISPK.Q	880.437
sp|P46013|KI67_HUMAN	T2702	Antigen KI-67 OS=Homo sapiens GN=MKI67 PE=1 SV=2	4	LTAGKATKIPCES	1	3.103	0.5817	3.04934	0.5	17.4595	17.5334	17.2181	18.59	18.3596	18.3175	17.3312	16.9586	15.8789	16.5318	15.8607	0.745936	0.0704848	-1.09614	0.0207399	K.AT#KIPCESPPLEVVDTTASTK.R	753.653
sp|O76021|RL1D1_HUMAN	T358	Ribosomal L1 domain-containing protein 1 OS=Homo sapiens GN=RSL1D1 PE=1 SV=3	2,3,4	KAQVKATNESEDE	113	3.257	0.7218	0.804541	0.5	26.9813	27.0183	26.9435	26.3694	26.4212	26.3905	26.3909	25.6532	25.5361	25.6924	25.6142	-0.587997	0.000159555	-1.35704	6.74619e-07	K.AQVKAT#NESEDEIPQLVPIGK.K,K.AT#NESEDEIPQLVPIGK.K,K.AT#NESEDEIPQLVPIGKK.T	595.30977,595.30995,595.3104,595.31087,684.624,684.62428,684.62471,684.62484,759.1651,793.41009,793.4101,793.41013,793.41031,793.41035,793.41049,793.41061,793.41065,793.41067,793.41075,793.41077,793.41078,793.41082,793.41084,793.41088,793.4109,793.41091,793.41093,793.41101,793.41102,793.41105,793.41106,793.41107,793.41108,793.41109,793.4111,793.41112,793.41113,793.41115,793.41117,793.41118,793.41…
sp|Q8WXI7|MUC16_HUMAN	T27:T38	Mucin-16 OS=Homo sapiens GN=MUC16 PE=1 SV=2	2	SRSTKATPEMDSG,SGLTGATLSPKTS	1	0.962	0.2588	3.75854	0.48498	15.5594	15.5767	15.1707	15.1125	14.9247	15.3074	14.7907	14.7774	14.7449	14.693	14.3951	-0.401754	0.0760471	-0.783017	0.00986391	K.AT#PEMDSGLTGAT#LSPK.T	1147.54
sp|Q9UHI6|DDX20_HUMAN	T531	Probable ATP-dependent RNA helicase DDX20 OS=Homo sapiens GN=DDX20 PE=1 SV=2	2,3,4	GIIEKATSPKELG	3	1.947	0.6094	2.73905	0.99813	21.0408	20.7132	20.8383	22.377	21.8227	22.1269	21.558	21.2992	20.3238	21.2154	20.3795	1.107	0.00403931	-0.0596661	0.841826	K.AT#SPKELGCDR.Q,K.AT#SPKELGCDRQSEEQM*K.N	720.10428,886.4405,959.80524
sp|Q9NQW6|ANLN_HUMAN	T294	Actin-binding protein anillin OS=Homo sapiens GN=ANLN PE=1 SV=2	2	SSSVKATSPVKST	2	2.104	0.5618	2.7681	0.5	15.3445	15.4567	15.9637	19.4988	19.4196	19.7637	19.7056	19.2297	19.158	19.2812	19.4661	4.00866	0.000512549	3.69546	0.00102957	K.AT#SPVKSTTSITDAK.S	1137.62802,1137.62854
sp|O60271|JIP4_HUMAN	T275	C-Jun-amino-terminal kinase-interacting protein 4 OS=Homo sapiens GN=SPAG9 PE=1 SV=4	4	QGGSKATTPASTA	1	3.946	0.5456	2.42056	0.49631	21.9386	21.7628	21.9144	21.1324	21.0927	21.08	20.9704	20.1256	20.7579	20.0532	20.0947	-0.803035	0.000494907	-1.61411	0.00124276	K.AT#TPASTANSDVATIPTDTPLKEENEGFVK.V	968.749
sp|Q2LD37|K1109_HUMAN	T487:Y488	Uncharacterized protein KIAA1109 OS=Homo sapiens GN=KIAA1109 PE=1 SV=2	3	LEVYKATYHFIFA,EVYKATYHFIFAQ	2	1.562	0.325	4.26509	1	20.6991	20.9939	21.0155	21.2083	21.1422	21.2123	21.4948	20.9095	20.9865	20.825	21.0184	0.361526	0.0469606	0.0319739	0.793478	K.AT#Y#HFIFAQK.N	615.30048,615.30054
sp|Q16890|TPD53_HUMAN	S122	Tumor protein D53 OS=Homo sapiens GN=TPD52L1 PE=1 SV=1	3,4	NVGTAISKKFGDM	2	2.805	0.6004	2.3801	1	20.6086	21.0039	20.4873	20.2764	20.1338	20.2253	18.9908	19.9044	19.9424	20.1458	20.0382	-0.793374	0.0775354	-0.692246	0.0355034	K.ATAAFSNVGTAIS#KK.F	559.06792,745.08843
sp|P62993|GRB2_HUMAN	S18	Growth factor receptor-bound protein 2 OS=Homo sapiens GN=GRB2 PE=1 SV=1	4	TADDELSFKRGDI	1	1.115	0.2422	3.34214	0.99976	18.5958	18.5276	18.4673	18.6063	18.5841	18.8057	18.5108	18.9082	18.9505	19.0003	19.1482	0.0965149	0.248804	0.471589	0.000787074	K.ATADDELS#FKRGDILK.V	637.349
sp|Q8IX07|FOG1_HUMAN	S47:T60	Zinc finger protein ZFPM1 OS=Homo sapiens GN=ZFPM1 PE=1 SV=2	4	EAPSPPSADVNSP,PPLPPPTSPGGPK	1	1.777	0.2876	3.21844	0.16664	14.968	14.7895	14.6207	13.8233		13.9042	12.9657	14.4634	14.2145	14.3925	13.1002	-1.22834	0.0435005	-0.750033	0.0960439	K.ATAPEAPSPPS#ADVNSPPPLPPPT#SPGGPK.E	862.924
sp|Q8IX07|FOG1_HUMAN	S47	Zinc finger protein ZFPM1 OS=Homo sapiens GN=ZFPM1 PE=1 SV=2	4	EAPSPPSADVNSP	1	1.863	0.3838	1.76607	0.33333	16.2405	16.7585	16.3279	16.0482	16.0917	16.2381	16.1172	16.2043	16.2488	16.1018	15.8198	-0.318548	0.178745	-0.34866	0.147673	K.ATAPEAPSPPS#ADVNSPPPLPPPTSPGGPK.E	842.933
sp|Q8IX07|FOG1_HUMAN	T60	Zinc finger protein ZFPM1 OS=Homo sapiens GN=ZFPM1 PE=1 SV=2	4	PPLPPPTSPGGPK	1	4.968	0.7333	2.88815	0.5	17.4282	17.4429	17.3339	15.9901	16.1413	16.2746	15.569	16.0428	16.2166	15.9599	15.8968	-1.40796	0.00199547	-1.37266	3.72922e-05	K.ATAPEAPSPPSADVNSPPPLPPPT#SPGGPK.E	842.933
sp|Q8IX07|FOG1_HUMAN	S61	Zinc finger protein ZFPM1 OS=Homo sapiens GN=ZFPM1 PE=1 SV=2	3	PLPPPTSPGGPKE	1	3.699	0.7291	2.21431	0.5	14.4229	14.4318	14.2064	13.0731	12.248	12.0482	12.6307	12.183	13.1254	12.4636	12.146	-1.85371	0.00219983	-1.87418	0.00214432	K.ATAPEAPSPPSADVNSPPPLPPPTS#PGGPK.E	1123.58
sp|P17677|NEUM_HUMAN	S203	Neuromodulin OS=Homo sapiens GN=GAP43 PE=1 SV=1	3,4	TETGESSQAEENI	2	5.496	0.8159	1.84904	0.9961	19.5864	19.4055	19.7165	19.6966	19.6453	19.8942	19.9465	19.9049	19.9167	20.0284	19.9626	0.226174	0.119163	0.383681	0.0408577	K.ATAQPPTETGESS#QAEENIEAVDETKPK.E	931.96294,1242.28287
sp|Q7L590|MCM10_HUMAN	S548	Protein MCM10 homolog OS=Homo sapiens GN=MCM10 PE=1 SV=2	3,4	ASGIMGSPKPAIK	2	3.404	0.5376	2.38554	1	21.2979	21.5016	21.5074	20.8819	21.4064	21.1393	21.4953	21.0161	20.8573	20.8647	21.0437	-0.20488	0.252246	-0.49015	0.00484198	K.ATASGIM*GS#PKPAIK.S	553.81351,738.08241
sp|Q9H9Q2|CSN7B_HUMAN	S226	COP9 signalosome complex subunit 7b OS=Homo sapiens GN=COPS7B PE=1 SV=1	3	LKATASSSAQEME	1	3.677	0.6532	3.79441	0.25	17.6786	17.6825	17.94	17.6108	17.7205	17.9069	17.8201	17.6833	17.6346	17.6354	17.6312	-0.00250537	0.982528	-0.120932	0.295966	K.ATASS#SAQEM*EQQLAER.E	721.323
sp|P38432|COIL_HUMAN	S184	Coilin OS=Homo sapiens GN=COIL PE=1 SV=1	3	EEAKRKSPKKKEK	1	1.103	0.3373	3.54372	1	18.6038	18.0257	18.1377	18.1034	17.8289	17.8566	16.8701	16.4907	15.8539	16.2516	15.4279	-0.59095	0.13078	-2.24972	0.000608381	K.ATCGTVGDDNEEAKRKS#PK.K	1020.53
sp|Q8NDI1|EHBP1_HUMAN	S171	EH domain-binding protein 1 OS=Homo sapiens GN=EHBP1 PE=1 SV=3	2,3,4	TDEDMQSLASLMS	5	3.846	0.7286	2.52058	1	20.4891	20.4851	20.3253	20.7511	20.7706	20.8959	20.4267	20.6657	20.5864	20.6426	20.1286	0.277902	0.0646762	0.0726477	0.6261	K.ATDEDM*QS#LASLM*SM*K.Q,R.EGKATDEDM*QS#LASLM*SM*K.Q	722.59667,782.0191,782.01959,1172.52634,1172.52686
sp|Q8NDI1|EHBP1_HUMAN	S177	EH domain-binding protein 1 OS=Homo sapiens GN=EHBP1 PE=1 SV=3	3	SLASLMSMKQADI	1	3.604	0.6401	3.23729	0.99719	18.1265	18.1579	18.0107	17.7654	18.1013	18.8009	18.4156	18.02	18.4522	18.1101	18.507	0.172461	0.496202	0.173958	0.254648	K.ATDEDM*QSLASLM*S#M*K.Q	782.02
sp|Q8N1G0|ZN687_HUMAN	S253	Zinc finger protein 687 OS=Homo sapiens GN=ZNF687 PE=1 SV=1	3,4	DIPASASPPPVAG	8	3.952	0.685	1.44152	0.99999	22.1288	21.7819	21.9344	21.4225	21.625	21.5831	21.5428	21.7791	21.986	21.7661	21.8222	-0.405019	0.0393738	-0.110013	0.399628	K.ATDIPASAS#PPPVAGVPFFK.Q	627.58774,836.44761,836.44766,836.44783,836.44809,836.44812,836.44867,836.44869
sp|Q7Z2W4|ZCCHV_HUMAN	S327	Zinc finger CCCH-type antiviral protein 1 OS=Homo sapiens GN=ZC3HAV1 PE=1 SV=3	2,3	TSQAGTSQRFLEN	2	2.968	0.6472	2.81289	0.9964	18.2036	18.5244	18.1804	19.0292	18.564	19.0823	18.4957	19.1179	19.1402	19.0488	18.9613	0.490019	0.0491827	0.764258	0.0123138	K.ATDLGGTSQAGTS#QR.F	586.9439,879.91183
sp|Q9BRD0|BUD13_HUMAN	S354	BUD13 homolog OS=Homo sapiens GN=BUD13 PE=1 SV=1	2	CQKATDSDLSSPR	1	2.198	0.5596	3.28176	1	17.9694	18.0607	17.96	18.3722	18.049	18.3932	18.3711	19.4095	19.4727	19.31	19.4734	0.299723	0.0295054	1.41973	1.0333e-06	K.ATDS#DLSSPR.H	679.311
sp|Q9BRD0|BUD13_HUMAN	S358	BUD13 homolog OS=Homo sapiens GN=BUD13 PE=1 SV=1	2	TDSDLSSPRHKQS	5	1.668	0.6585	2.3463	0.99999	22.3865	22.5777	22.5376	22.5697	22.4999	22.6196	22.7346	22.6411	22.5763	22.5525	22.7878	0.105351	0.233656	0.138832	0.143035	K.ATDSDLSS#PR.H	679.31105,679.31109,679.31121,679.31175,679.31195
sp|Q9UHF7|TRPS1_HUMAN	S178	Zinc finger transcription factor Trps1 OS=Homo sapiens GN=TRPS1 PE=1 SV=2	3	ANCQGLSPVSVAS	1	3.545	0.7134	2.17253	0.99998	18.7278	18.7814	18.3818	17.439	17.9241	17.3688	17.3173	17.6642	17.0171	17.5606	16.4775	-1.11804	0.00195526	-1.45049	0.00793974	K.ATEETGQAQSGQANCQGLS#PVSVASK.N	1048.51
sp|Q8IYB8|SUV3_HUMAN	S725	ATP-dependent RNA helicase SUPV3L1, mitochondrial OS=Homo sapiens GN=SUPV3L1 PE=1 SV=1	2,3	KATEPPSPDAGEL	6	3.987	0.7226	2.14373	1	21.6758	21.6375	21.7235	21.3716	21.5142	21.4786	21.6483	21.6221	21.5673	21.5315	21.6747	-0.175779	0.0472947	-0.0800487	0.102198	K.ATEPPS#PDAGELSLASR.L	669.65752,669.6576,1003.98196,1003.98278,1003.98305,1003.98315
sp|Q8NB78|KDM1B_HUMAN	T38	Lysine-specific histone demethylase 1B OS=Homo sapiens GN=KDM1B PE=1 SV=3	2	KKATETTDEDEDG	1	2.884	0.707	3.14593	0.99768	17.0137	17.1949	17.13	16.5575	16.401	16.4516	16.5183	15.7691	15.7929	15.623	15.848	-0.630799	0.000905357	-1.35463	1.60135e-05	K.ATETT#DEDEDGGSEK.K	1061.46
sp|Q9UNF1|MAGD2_HUMAN	T72	Melanoma-associated antigen D2 OS=Homo sapiens GN=MAGED2 PE=1 SV=2	2,3	ATEVSKTPEAREA	4	1.862	0.5414	2.43578	0.5	22.7542	22.8296	22.967	22.5446	22.5082	22.5071	22.6895	22.7274	22.5738	22.6203	22.7237	-0.287898	0.0209782	-0.188948	0.0703594	K.ATEVSKT#PEAR.E	576.30746,576.30794,863.95757,863.95858
sp|Q8IY33|MILK2_HUMAN	S249	MICAL-like protein 2 OS=Homo sapiens GN=MICALL2 PE=1 SV=1	3,4	PAAASASPKLTGL	2	3.863	0.6435	3.48016	1	19.6399	19.0509	19.1364	20.5461	20.1415	20.2981	19.4191	19.1195	18.5097	19.0756	18.2988	0.825458	0.0422064	-0.524822	0.115336	K.ATGEPGTFVCTSHLPAAASAS#PK.L	699.59883,932.46293
sp|Q9UKJ3|GPTC8_HUMAN	S1065	G patch domain-containing protein 8 OS=Homo sapiens GN=GPATCH8 PE=1 SV=2	2	KATGPPSQNSNIG	1	2.133	0.4463	3.385	1	18.1592	18.1634	18.2512	18.1968	17.8357	18.0427	18.2545	18.5751	18.5564	18.3938	18.4217	-0.108837	0.336707	0.295469	0.00343491	K.ATGPPS#QNSNIGTGR.G	883.422
sp|Q9UKJ3|GPTC8_HUMAN	S1081	G patch domain-containing protein 8 OS=Homo sapiens GN=GPATCH8 PE=1 SV=2	3,4	GSEGDCSPEDKNS	2	2.136	0.5976	4.35221	1	21.1911	20.2612	20.4602	21.1252	20.5322	20.7142	19.8629	19.9362	19.3721	19.7815	19.2028	-0.0788886	0.846754	-1.06434	0.0401876	K.ATGPPSQNSNIGTGRGSEGDCS#PEDKNSVTAK.L,R.GSEGDCS#PEDKNSVTAK.L	850.07466,997.23024
sp|Q5TH69|BIG3_HUMAN	S1061	Brefeldin A-inhibited guanine nucleotide-exchange protein 3 OS=Homo sapiens GN=ARFGEF3 PE=1 SV=3	3	DPECEGSPPEHSP	1	2.155	0.5596	2.90982	1	18.5446	19.3992	17.4064	18.9519	18.765	18.0434	17.3546	17.4638	17.025	18.7521	19.4988	-0.171347	0.815763	-0.265115	0.757846	K.ATGSAGLLGDPECEGS#PPEHSPEQGR.S	982.101
sp|Q2M1Z3|RHG31_HUMAN	S346	Rho GTPase-activating protein 31 OS=Homo sapiens GN=ARHGAP31 PE=1 SV=2	4	TIRPAKSMDSLCS	1	2.728	0.3581	3.27299	0.49615	19.9714	19.4228	19.4809	20.2793	20.1424	20.157	19.4721	19.329	19.1056	19.3926	18.5164	0.387699	0.186433	-0.53911	0.097569	K.ATIRPAKS#M*DSLCSVPVEGK.E	733.14
sp|Q9UQN3|CHM2B_HUMAN	S199	Charged multivesicular body protein 2b OS=Homo sapiens GN=CHMP2B PE=1 SV=1	2,3,4	TSKATISDEEIER	8	2.44	0.4725	2.30034	1	24.7124	24.8236	24.8088	25.1663	25.4352	25.2142	25.4003	24.9899	24.7483	24.8965	24.9738	0.522417	0.00162752	0.120546	0.127185	K.ATIS#DEEIER.Q,R.SLPSASTSKATIS#DEEIER.Q,R.SLPSASTSKATIS#DEEIERQLK.A	736.34463,736.34564,736.34567,736.34579,736.34589,790.17653,853.76699,853.76765
sp|Q9NP61|ARFG3_HUMAN	S212	ADP-ribosylation factor GTPase-activating protein 3 OS=Homo sapiens GN=ARFGAP3 PE=1 SV=1	2	ATLEVSSIIKKKP	1	1.994	0.3962	1.95531	0.5	16.4945	17.5297	17.535	20.8803	20.7274	20.9669	20.612	20.4542	20.275	20.7825	22.1702	3.61022	0.00673572	3.73402	0.00106988	K.ATLEVSS#IIK.K	799.961
sp|Q9HC35|EMAL4_HUMAN	S978	Echinoderm microtubule-associated protein-like 4 OS=Homo sapiens GN=EML4 PE=1 SV=3	2,3	EDQQDPSPSS---	3	4.773	0.7597	2.11506	0.9981	19.2961	19.2516	19.2305	19.576	19.6553	19.6225	19.759	19.5836	19.5289	19.6482	19.5954	0.393792	0.000594637	0.329596	0.000132018	K.ATLLEDQQDPS#PSS.-	599.60867,898.90839,898.90863
sp|Q9HC35|EMAL4_HUMAN	S980	Echinoderm microtubule-associated protein-like 4 OS=Homo sapiens GN=EML4 PE=1 SV=3	2	QQDPSPSS-----	3	2.996	0.7325	2.44899	0.5	19.8302	19.9814	19.8076	20.201	20.3504	20.2584	20.3292	20.1651	20.1094	20.1249	20.1449	0.411672	0.00471493	0.262981	0.0351433	K.ATLLEDQQDPSPS#S.-	898.90893,898.90896,898.90907
sp|P22314|UBA1_HUMAN	S835	Ubiquitin-like modifier-activating enzyme 1 OS=Homo sapiens GN=UBA1 PE=1 SV=3	2,3,4	LKATLPSPDKLPG	18	2.267	0.5418	1.56877	1	24.8509	24.8189	24.8498	24.5918	24.4309	24.5596	24.5778	24.252	24.467	24.1936	24.2986	-0.299792	0.00256188	-0.537021	0.00227128	K.ATLPS#PDKLPGFK.M	535.30916,535.30946,535.30983,535.31009,713.40976,713.40986,713.41007,713.41021,713.41022,713.41041,713.4107,713.41081,713.4109,713.41118,713.41135,713.41138,1069.61103,1069.61268
sp|Q8WWI1|LMO7_HUMAN	S1012	LIM domain only protein 7 OS=Homo sapiens GN=LMO7 PE=1 SV=3	3	ATLSSTSGLDLMS	2	3.428	0.6879	2.66498	0.99546	15.9139	15.5431	15.7942	15.722	16.2545	16.0495	15.902	16.0711	15.7267	16.1032	15.7544	0.231612	0.202031	0.163475	0.324781	K.ATLSSTS#GLDLM*SESGEGEISPQR.E	926.42701,926.42737
sp|Q8WWI1|LMO7_HUMAN	S1026	LIM domain only protein 7 OS=Homo sapiens GN=LMO7 PE=1 SV=3	3,4	SGEGEISPQREVS	4	6.601	0.7942	2.38413	1	19.9682	19.7345	19.6736	19.8555	19.9839	20.2311	19.7845	19.4691	19.6048	19.8372	19.6123	0.171658	0.25414	-0.161247	0.236757	K.ATLSSTSGLDLM*SESGEGEIS#PQR.E,K.ATLSSTSGLDLM*SESGEGEIS#PQREVSR.S	812.88265,926.42763,1083.50725,1083.508
sp|Q13111|CAF1A_HUMAN	S951	Chromatin assembly factor 1 subunit A OS=Homo sapiens GN=CHAF1A PE=1 SV=2	2	KATLTSSPLGAS-	4	2.606	0.7364	2.00081	0.99808	23.4982	23.6076	23.539	19.9017	19.8811	17.8376	18.3107	17.8133	18.2043	18.1533	18.2172	-4.56549	0.00327881	-5.45126	2.02415e-06	K.ATLTSS#PLGAS.-	657.32877,657.32956,657.32964,657.32989
sp|P49321|NASP_HUMAN	S680	Nuclear autoantigenic sperm protein OS=Homo sapiens GN=NASP PE=1 SV=2	3	LVESSTSGFTPGG	1	3.664	0.6523	3.42679	0.9898	15.9339	16.074	15.8358	15.2368	15.6387	15.623	15.6302	15.2651	15.6799	15.75	15.4519	-0.41573	0.0187475	-0.411156	0.0274377	K.ATLVESSTS#GFTPGGGGSSVSM*IASR.K	923.435
sp|P49321|NASP_HUMAN	T683	Nuclear autoantigenic sperm protein OS=Homo sapiens GN=NASP PE=1 SV=2	3,4	SSTSGFTPGGGGS	2	5.846	0.5416	3.40511	1	20.846	20.589	20.566	19.3004	19.4267	19.2885	19.3756	19.4767	19.0011	19.4856	19.3746	-1.31919	0.00188298	-1.33247	0.000258159	K.ATLVESSTSGFT#PGGGGSSVSM*IASR.K	692.82798,923.43541
sp|P49321|NASP_HUMAN	S689	Nuclear autoantigenic sperm protein OS=Homo sapiens GN=NASP PE=1 SV=2	3	TPGGGGSSVSMIA	1	4.499	0.7042	3.24978	0.5	15.5745	15.4553	15.395	14.5358	14.3496	14.0216	14.1097	14.5621	14.9505	14.5431	15.4811	-1.22077	0.000603771	-0.590725	0.0713308	K.ATLVESSTSGFTPGGGGS#SVSM*IASR.K	923.436
sp|P49321|NASP_HUMAN	S690	Nuclear autoantigenic sperm protein OS=Homo sapiens GN=NASP PE=1 SV=2	3	PGGGGSSVSMIAS	1	5.453	0.6567	3.52071	0.49905	17.0425	16.9109	16.3929	16.0895	15.6583	15.3108	15.6666	16.0946	16.2405	17.1068	16.4631	-1.10078	0.0108916	-0.305865	0.353124	K.ATLVESSTSGFTPGGGGSS#VSM*IASR.K	923.435
sp|P49321|NASP_HUMAN	S692	Nuclear autoantigenic sperm protein OS=Homo sapiens GN=NASP PE=1 SV=2	3	GGGSSVSMIASRK	2	5.231	0.7528	2.67181	0.99221	17.1825	17.7528	17.3772	17.057	17.011	17.3474	16.1979	17.2485	17.3363	17.6588	18.099	-0.534145	0.134864	0.148177	0.586611	K.ATLVESSTSGFTPGGGGSSVS#M*IASR.K	923.43563,923.43609
sp|O76021|RL1D1_HUMAN	S361	Ribosomal L1 domain-containing protein 1 OS=Homo sapiens GN=RSL1D1 PE=1 SV=3	2,3,4,5	VKATNESEDEIPQ	103	3.414	0.7209	1.15131	1	26.1252	26.1938	26.1227	25.597	25.8657	25.6104	25.6018	24.9065	24.7793	24.9611	24.9016	-0.478489	0.00308358	-1.26012	2.19051e-06	K.AQVKATNES#EDEIPQLVPIGK.K,K.ATNES#EDEIPQLVPIGK.K,K.ATNES#EDEIPQLVPIGKK.T,R.GKAQVKATNES#EDEIPQLVPIGK.K	547.9003,547.90031,547.90087,547.90118,595.31049,684.62368,684.62392,684.62393,684.62402,684.62404,684.62406,684.62407,684.62411,684.62415,684.62416,684.62424,684.62425,684.6243,684.62439,684.62457,684.62483,684.62533,684.62544,759.16439,759.1648,759.16485,793.40996,793.41052,793.41076,793.41094,793.41101,793.41102,793.41122,793.41127,793.41129,793.41136,793.41139,793.41157,793.41158,793.41186,86…
sp|Q9BX63|FANCJ_HUMAN	S1029:S1032	Fanconi anemia group J protein OS=Homo sapiens GN=BRIP1 PE=1 SV=1	3	LGSSENSASSPPR,SENSASSPPRFKT	1	2.136	0.4293	3.46652	0.49826	19.5967	19.5419	19.5505	18.8139	18.6786	18.7804	18.8919	18.4467	18.6355	18.4464	18.5168	-0.771864	0.000111461	-1.0517	3.63755e-05	K.ATPELGSSENS#ASS#PPRFK.T	860.74
sp|Q9BX63|FANCJ_HUMAN	S1031	Fanconi anemia group J protein OS=Homo sapiens GN=BRIP1 PE=1 SV=1	3	SSENSASSPPRFK	1	2.464	0.6213	3.19743	0.49906	19.0714	19.2216	19.2837	19.2633	18.8828	19.1505	19.1348	18.968	18.9893	18.8452	19.1852	-0.084413	0.445986	-0.19531	0.0939549	K.ATPELGSSENSAS#SPPRFK.T	834.085
sp|Q9BX63|FANCJ_HUMAN	S1032	Fanconi anemia group J protein OS=Homo sapiens GN=BRIP1 PE=1 SV=1	2,3,4	SENSASSPPRFKT	8	5.839	0.8014	2.23843	0.99999	22.7146	22.7178	22.7106	22.5393	22.3568	22.615	22.5763	22.4748	22.4229	22.4999	22.4344	-0.192489	0.043339	-0.256348	0.000647995	K.ATPELGSSENSASS#PPR.F,K.ATPELGSSENSASS#PPRFK.T,K.ATPELGSSENSASS#PPRFKTEK.M	625.81537,625.81606,665.97673,665.9771,772.6529,834.08507,834.08535,998.46188
sp|P54198|HIRA_HUMAN	T583	Protein HIRA OS=Homo sapiens GN=HIRA PE=1 SV=2	2	PGAPALTSMTPTA	1	2.019	0.4532	4.0569	0.33333	16.9391	17.1717	16.9581	17.1179	17.061	17.1037	17.5681	17.3601	17.1958	17.2698	17.1165	0.189732	0.238047	0.212604	0.0826771	K.ATPGAPALT#SM*TPTAVER.L	1048.51
sp|P54198|HIRA_HUMAN	S584:T586	Protein HIRA OS=Homo sapiens GN=HIRA PE=1 SV=2	2,3	GAPALTSMTPTAV,PALTSMTPTAVER	5	3.453	0.6739	2.08795	0.99778	19.7663	19.8528	19.6621	18.9934	19.0019	19.0698	19.0094	18.8294	18.759	18.736	18.8806	-0.741794	0.0028648	-0.959164	0.000319658	K.ATPGAPALTS#M*T#PTAVER.L	726.00153,726.00164,1088.49809,1088.49914,1088.49935
sp|P54198|HIRA_HUMAN	S584	Protein HIRA OS=Homo sapiens GN=HIRA PE=1 SV=2	3	GAPALTSMTPTAV	1	5.188	0.6989	4.15709	0.99999	18.109	18.2951	18.1747	17.7211	17.632	17.6259	17.911	17.7926	17.5786	17.6325	17.7778	-0.470444	0.00277514	-0.497561	0.00151964	K.ATPGAPALTS#M*TPTAVER.L	699.345
sp|P54198|HIRA_HUMAN	T586	Protein HIRA OS=Homo sapiens GN=HIRA PE=1 SV=2	2,3,4	PALTSMTPTAVER	4	5.598	0.7699	3.09267	1	21.3932	21.3442	21.156	21.7502	21.7107	21.8527	21.9544	22.0177	21.8541	21.7981	21.8276	0.519171	0.00440922	0.576551	0.00345702	K.ATPGAPALTSM*T#PTAVER.L,R.SKATPGAPALTSM*T#PTAVER.L	635.83332,699.34583,847.44209,1048.51473
sp|P54198|HIRA_HUMAN	T588	Protein HIRA OS=Homo sapiens GN=HIRA PE=1 SV=2	3	LTSMTPTAVERLK	1	4.591	0.6853	4.11415	0.99635	18.0187	18.0689	18.0225	17.8653	18.0392	17.9525	18.2072	18.0953	18.0748	18.3213	18.3077	-0.0206559	0.798623	0.163031	0.0882141	K.ATPGAPALTSM*TPT#AVER.L	699.345
sp|P27816|MAP4_HUMAN	T909	Microtubule-associated protein 4 OS=Homo sapiens GN=MAP4 PE=1 SV=3	5	FIDKKPTSAKPSS	1	1.594	0.1876	4.01842	0.16535	19.9145	19.5328	19.9314	19.2179	19.8706	19.309	19.6876	19.3652	19.3499	19.325	19.1808	-0.271612	0.236738	-0.487684	0.0527073	K.ATPM*PSRPSTTPFIDKKPT#SAKPSSTTPR.L	820.248
sp|Q9BPX3|CND3_HUMAN	S944	Condensin complex subunit 3 OS=Homo sapiens GN=NCAPG PE=1 SV=1	3	ATQASKSTQLKTN	1	1.192	0.3045	3.2762	0.98889	20.8665	21.6145	21.2895	21.4783	21.1895	21.1671	21.2567	20.8669	20.6143	21.1061	21.2622	0.016066	0.949171	-0.294465	0.324511	K.ATQASKS#TQLK.T	644.035
sp|Q6NW34|CC017_HUMAN	S328	Uncharacterized protein C3orf17 OS=Homo sapiens GN=C3orf17 PE=1 SV=3	2	KATQETSFDFKCS	1	2.286	0.5547	2.97306	0.99792	20.5989	20.8623	20.597	20.1064	19.6256	20.0086	19.4902	20.2779	20.2742	20.2399	20.1209	-0.878366	0.00470797	-0.457852	0.0217951	K.ATQETS#FDFK.C	856.418
sp|P50552|VASP_HUMAN	T284	Vasodilator-stimulated phosphoprotein OS=Homo sapiens GN=VASP PE=1 SV=3	4	TQVGEKTPKDESA	2	2.323	0.4698	2.85623	0.99117	21.0794	21.0719	20.7969	20.6797	20.7678	20.9282	21.1223	20.9117	20.486	20.8142	20.4905	-0.108216	0.458662	-0.307148	0.0861163	K.ATQVGEKT#PKDESANQEEPEAR.V	796.15271,796.15272
sp|P20749|BCL3_HUMAN	S374	B-cell lymphoma 3 protein OS=Homo sapiens GN=BCL3 PE=1 SV=2	3	TSQPDPSPDRSAN	1	1.735	0.498	2.76835	1	16.8999	16.8779	17.0316	17.2451	17.2194	17.3681	17.2778	17.3286	17.6507	17.3067	17.2207	0.341112	0.00517636	0.440209	0.0120179	K.ATRPASTSQPDPS#PDR.S	664.649
sp|P20749|BCL3_HUMAN	S374:S382	B-cell lymphoma 3 protein OS=Homo sapiens GN=BCL3 PE=1 SV=2	3	TSQPDPSPDRSAN,DRSANTSPESSSR	1	2.348	0.2381	3.83398	0.33331	14.7364	15.3543	15.384	16.678	16.6537	16.8352	16.8028	16.9907	16.9121	16.686	17.0374	1.58421	0.0141298	1.74831	0.00770136	K.ATRPASTSQPDPS#PDRSANTS#PESSSR.L	1059.13
sp|Q5VT06|CE350_HUMAN	S1818	Centrosome-associated protein 350 OS=Homo sapiens GN=CEP350 PE=1 SV=1	2	KDNKATSPGPTDL	1	2.235	0.3441	2.55086	0.99698	19.277	19.2061	19.0264	19.2725	19.1407	19.2778	19.3326	18.6768	18.8642	18.8299	19.0797	0.08608	0.381786	-0.307182	0.0405992	K.ATS#PGPTDLETR.S	777.372
sp|Q9NQW6|ANLN_HUMAN	S295	Actin-binding protein anillin OS=Homo sapiens GN=ANLN PE=1 SV=2	3,4	SSVKATSPVKSTT	4	3.324	0.5833	1.8887	0.5	18.7732	19.0111	18.8432	21.9838	21.8249	22.1261	22.3673	21.7456	21.705	21.7168	21.8438	3.19971	4.62496e-06	2.87698	7.34284e-05	K.ATS#PVKSTTSITDAK.S	569.31828,758.75463,758.75523,758.75545
sp|Q9NW64|RBM22_HUMAN	S142	Pre-mRNA-splicing factor RBM22 OS=Homo sapiens GN=RBM22 PE=1 SV=1	2	MLGKATSTSDMLL	2	2.03	0.4601	2.46255	1	21.8158	22.0686	22.1223	23.1348	22.3378	22.4223	21.6951	22.6838	22.4711	22.7542	22.4154	0.395265	0.277674	0.578873	0.0075571	K.ATS#TSDM*LLK.L	810.91725,810.91764
sp|O94782|UBP1_HUMAN	S313	Ubiquitin carboxyl-terminal hydrolase 1 OS=Homo sapiens GN=USP1 PE=1 SV=1	2,3,4	TSDTLESPPKIIP	10	3.535	0.5581	0.968719	1	23.5323	23.6117	23.6559	23.3347	23.5183	23.3914	23.4362	23.017	23.0056	23.0121	22.9786	-0.179805	0.0199512	-0.596618	0.00240628	K.ATSDTLES#PPK.I,K.ATSDTLES#PPKIIPK.Y,R.KATSDTLES#PPKIIPK.Y	561.95725,591.8389,591.83897,591.83915,681.15246,788.78252,788.78257,788.78283,788.78284,1182.67221
sp|Q5UIP0|RIF1_HUMAN	S1616	Telomere-associated protein RIF1 OS=Homo sapiens GN=RIF1 PE=1 SV=2	3,4	EDVSIKSPICEKQ	2	4.148	0.6186	2.70411	1	22.0915	21.4065	21.433	21.7294	21.4324	21.5415	20.2597	19.6163	19.2875	19.5767	19.0655	-0.402952	0.362624	-2.25717	0.00213157	K.ATSEEDVSIKS#PICEK.Q	640.83308,854.10869
sp|Q9NW64|RBM22_HUMAN	T143	Pre-mRNA-splicing factor RBM22 OS=Homo sapiens GN=RBM22 PE=1 SV=1	3	LGKATSTSDMLLK	1	2.705	0.2477	2.59828	0.3331	17.3474	17.5663	17.5705	18.5507	17.7901	17.7522	17.0949	18.1269	17.8218	18.1157	17.8672	0.302219	0.389851	0.488158	0.0067573	K.ATST#SDM*LLK.L	540.947
sp|Q96T17|MA7D2_HUMAN	S246	MAP7 domain-containing protein 2 OS=Homo sapiens GN=MAP7D2 PE=1 SV=2	3	VGKEALSGGEASL	1	2.423	0.5468	2.85453	1	17.3718	17.2534	17.4261	17.2457	17.208	17.284	17.37	17.7981	17.9164	17.7365	17.8439	-0.0735328	0.303029	0.473278	0.00171967	K.ATSTSTSGAGDVGKEALS#GGEASLVEK.V	1092.9
sp|O60271|JIP4_HUMAN	T276	C-Jun-amino-terminal kinase-interacting protein 4 OS=Homo sapiens GN=SPAG9 PE=1 SV=4	5	GGSKATTPASTAN	1	3.063	0.5961	3.7997	0.9491	16.0753	16.9432	16.5599	16.2672	15.8374	16.0809	15.8205	15.8347	16.0261	15.4241	15.5063	-0.524645	0.159304	-0.828339	0.0580287	K.ATT#PASTANSDVATIPTDTPLKEENEGFVK.V	775.199
sp|Q86UW6|N4BP2_HUMAN	T1258	NEDD4-binding protein 2 OS=Homo sapiens GN=N4BP2 PE=1 SV=2	3	GILKATTPKDMSE	1	1.729	0.4581	4.54882	0.99581	19.4793	18.851	19.1701	19.6324	19.7199	19.8966	19.8168	19.8572	19.6988	19.5341	19.766	0.599602	0.0689371	0.547211	0.0795419	K.ATT#PKDM*SETEK.N	707.693
sp|O60271|JIP4_HUMAN	T292	C-Jun-amino-terminal kinase-interacting protein 4 OS=Homo sapiens GN=SPAG9 PE=1 SV=4	4,5	ATIPTDTPLKEEN	2	6.076	0.6843	2.33792	0.5	19.4725	19.3282	19.3934	18.9585	18.9612	19.0644	18.912	18.735	18.8052	18.7793	18.4086	-0.424011	0.00114551	-0.716047	0.0019327	K.ATTPASTANSDVATIPTDT#PLKEENEGFVK.V	775.20043,968.74839
sp|Q00765|REEP5_HUMAN	S188	Receptor expression-enhancing protein 5 OS=Homo sapiens GN=REEP5 PE=1 SV=3	3	LGEEKKST-----	1	1.089	0.3499	2.3699	0.5	21.3368	21.2508	21.3855	21.8359	22.0144	21.9782	21.9059	21.7715	21.6671	21.8576	21.8038	0.609239	0.000141566	0.450647	0.000569921	K.ATVNLLGEEKKS#T.-	719.741
sp|P49418|AMPH_HUMAN	S506	Amphiphysin OS=Homo sapiens GN=AMPH PE=1 SV=1	2,3	PAGEGVSLEEAKI	2	3.574	0.609	2.54473	1	17.3561	17.1425	17.0545	18.374	18.3423	18.5598	18.5522	18.5678	18.8043	18.5585	18.3506	1.27266	0.000513466	1.38588	0.000142503	K.ATVPAGEGVS#LEEAK.I	666.01663,998.52124
sp|O75179|ANR17_HUMAN	S19	Ankyrin repeat domain-containing protein 17 OS=Homo sapiens GN=ANKRD17 PE=1 SV=3	4	AAEGEGSPPAVAA	2	7.526	0.8178	2.84098	1	14.959	13.096	14.8211	13.9358	14.2075	15.1889	15.5983	13.153	13.8413	13.9427	14.1507	0.440576	0.575401	-0.520085	0.484186	K.ATVPVAAATAAEGEGS#PPAVAAVAGPPAAAEVGGGVGGSSR.A	949.2263,949.22674
sp|Q9H1E3|NUCKS_HUMAN	T179:S181	Nuclear ubiquitous casein and cyclin-dependent kinase substrate 1 OS=Homo sapiens GN=NUCKS1 PE=1 SV=1	2,3,4	RLKATVTPSPVKG,KATVTPSPVKGKG	50	2.711	0.6448	2.01818	1	27.3537	27.4494	27.5444	27.2116	27.8637	27.1864	27.4017	27.312	27.1812	27.2166	27.3282	-0.0333133	0.851673	-0.189637	0.0503699	K.ATVT#PS#PVK.G,K.ATVT#PS#PVKGK.G,K.ATVT#PS#PVKGKGK.V,R.LKATVT#PS#PVK.G,R.LKATVT#PS#PVKGK.G,R.LKATVT#PS#PVKGKGK.V	483.76783,483.76805,483.76857,497.78449,587.33743,601.35265,601.35298,601.3532,601.35321,601.35331,601.35354,601.3536,601.35373,601.35378,601.3538,601.35397,601.35411,644.68769,644.68839,644.68867,644.68869,644.68881,644.68902,644.6891,644.68915,644.68918,663.37566,663.37602,663.37654,663.37655,663.37659,704.92209,704.92248,759.39098,801.46864,801.46886,801.46896,801.46917,801.46931,801.46941,966…
sp|Q9H1E3|NUCKS_HUMAN	T179	Nuclear ubiquitous casein and cyclin-dependent kinase substrate 1 OS=Homo sapiens GN=NUCKS1 PE=1 SV=1	2,3	RLKATVTPSPVKG	6	1.927	0.5318	2.62481	0.9978	26.5163	26.5882	26.7028	26.6943	26.4958	26.5112	26.7515	26.9714	26.8505	26.7381	26.8633	0.0107388	0.903611	0.253377	0.0204846	K.ATVT#PSPVK.G,K.ATVT#PSPVKGK.G	618.03311,618.03329,618.03363,719.40715,719.40717,719.40722
sp|Q9H1E3|NUCKS_HUMAN	S181	Nuclear ubiquitous casein and cyclin-dependent kinase substrate 1 OS=Homo sapiens GN=NUCKS1 PE=1 SV=1	2,3,4,5	KATVTPSPVKGKG	112	2.863	0.6704	1.79871	1	29.7362	29.896	29.9224	29.9067	30.0445	29.8644	29.9175	30.1464	30.1882	30.1247	30.1677	0.0817486	0.312318	0.305228	0.0289879	K.ATVTPS#PVK.G,K.ATVTPS#PVKGK.G,K.ATVTPS#PVKGKGK.V,R.LKATVTPS#PVK.G,R.LKATVTPS#PVKGK.G,R.LKATVTPS#PVKGKGK.V	463.77654,463.77655,463.77664,463.77666,463.7767,463.77686,463.77692,463.77694,463.777,463.77701,463.77702,465.29082,465.29099,477.7925,567.34632,581.36082,581.36084,581.36151,581.36178,581.36185,581.36187,581.36192,581.36195,581.36197,581.36198,581.36205,581.36213,581.36216,581.36221,581.36227,581.36233,581.36242,581.36246,581.36266,618.03267,618.03294,618.03303,618.03316,618.03324,618.03328,618…
sp|Q13586|STIM1_HUMAN	S668	Stromal interaction molecule 1 OS=Homo sapiens GN=STIM1 PE=1 SV=3	2,3,4	GEETDSSPGRKKF	5	4.579	0.8242	1.81841	0.99999	22.2676	22.303	22.2995	22.7154	22.6333	22.8076	22.7996	22.0145	22.0427	22.059	21.9688	0.448995	0.000960083	-0.268751	0.000138544	K.AVAEEDNGSIGEETDSS#PGR.K,K.AVAEEDNGSIGEETDSS#PGRK.K,K.AVAEEDNGSIGEETDSS#PGRKK.F	672.31835,761.63247,761.63378,896.08823,1165.00049
sp|P18206|VINC_HUMAN	S809	Vinculin OS=Homo sapiens GN=VCL PE=1 SV=4	2,3	AVAGNISDPGLQK	2	3.191	0.4723	2.07712	1	18.8548	19.0212	19.0483	21.1431	20.9608	21.3144	21.3531	20.07	19.941	20.0672	19.9991	2.2181	6.81179e-06	1.0446	0.000556889	K.AVAGNIS#DPGLQK.S	603.32758,904.48712
sp|Q6PCE3|PGM2L_HUMAN	T173	Glucose 1,6-bisphosphate synthase OS=Homo sapiens GN=PGM2L1 PE=1 SV=3	4	VAGVMITASHNRK	1	1.042	0.333	1.89449	0.49995	19.3447	19.6323	19.5864	20.3554	20.7716	20.4179	20.3617	20.3177	20.2931	20.4338	20.6322	0.955539	0.000858887	0.898087	0.00102606	K.AVAGVM*IT#ASHNRKEDNGYK.V	736.887
sp|Q6PCE3|PGM2L_HUMAN	S175	Glucose 1,6-bisphosphate synthase OS=Homo sapiens GN=PGM2L1 PE=1 SV=3	2,3,4	GVMITASHNRKED	8	3.552	0.6578	1.99961	1	23.9756	24.1456	24.0895	24.0631	23.9641	23.9673	23.8954	23.4637	23.6234	23.6374	23.6231	-0.0977686	0.186761	-0.483327	0.00127526	K.AVAGVM*ITAS#HNR.K,K.AVAGVM*ITAS#HNRK.E	503.02298,503.02364,551.27602,551.27609,551.27635,551.27661,826.40999,826.41075
sp|Q8NEY1|NAV1_HUMAN	S754	Neuron navigator 1 OS=Homo sapiens GN=NAV1 PE=1 SV=2	2,3	LDSDNISLKSIGS	3	2.506	0.4524	2.52381	1	19.847	19.7744	19.8202	19.9701	19.8831	20.1609	19.9242	20.1063	20.1612	20.1968	20.344	0.170739	0.0635033	0.388213	0.00223266	K.AVALDSDNIS#LK.S	595.32358,892.4812,892.48163
sp|Q641Q2|FA21A_HUMAN	S498	WASH complex subunit FAM21A OS=Homo sapiens GN=FAM21A PE=1 SV=3	2,3,4	KEKAVASPEATVS	10	4.526	0.7181	2.25593	1	23.2342	23.3666	23.3439	23.9163	23.9823	24.0614	24.2127	23.6801	23.5728	23.5454	23.6925	0.728269	0.000268883	0.307776	0.00336389	K.AVAS#PEATVSQTDENK.A,K.AVAS#PEATVSQTDENKAR.A	603.80763,729.02943,729.0295,729.02954,804.74093,804.74112,804.74128,1093.04016,1093.04056,1206.60923
sp|Q9Y4E1|FA21C_HUMAN	S498	WASH complex subunit FAM21C OS=Homo sapiens GN=FAM21C PE=1 SV=3	2,3,4	KEKAVASPEATVS	10	4.526	0.7181	2.25593	1	23.2342	23.3666	23.3439	23.9163	23.9823	24.0614	24.2127	23.6801	23.5728	23.5454	23.6925	0.728269	0.000268883	0.307776	0.00336389	K.AVAS#PEATVSQTDENK.A,K.AVAS#PEATVSQTDENKAR.A	603.80763,729.02943,729.0295,729.02954,804.74093,804.74112,804.74128,1093.04016,1093.04056,1206.60923
sp|Q5SNT6|FA21B_HUMAN	S410	WASH complex subunit FAM21B OS=Homo sapiens GN=FAM21B PE=1 SV=2	2,3,4	KEKAVASPEATVS	10	4.526	0.7181	2.25593	1	23.2342	23.3666	23.3439	23.9163	23.9823	24.0614	24.2127	23.6801	23.5728	23.5454	23.6925	0.728269	0.000268883	0.307776	0.00336389	K.AVAS#PEATVSQTDENK.A,K.AVAS#PEATVSQTDENKAR.A	603.80763,729.02943,729.0295,729.02954,804.74093,804.74112,804.74128,1093.04016,1093.04056,1206.60923
sp|Q9P1Y5|CAMP3_HUMAN	S554	Calmodulin-regulated spectrin-associated protein 3 OS=Homo sapiens GN=CAMSAP3 PE=1 SV=2	2,3	PKAVASSPAATNS	2	3.61	0.613	2.39543	1	20.8688	20.9292	20.9956	20.3485	20.3086	20.2676	20.5742	20.527	20.5043	20.3201	20.521	-0.556481	0.00136556	-0.463109	0.00068726	K.AVASS#PAATNSEVK.M	623.99413,935.48719
sp|Q9H2X6|HIPK2_HUMAN	T360	Homeodomain-interacting protein kinase 2 OS=Homo sapiens GN=HIPK2 PE=1 SV=2	2	SKAVCSTYLQSRY	1	3.121	0.5053	2.53891	0.5	19.0544	19.1436	18.8858	19.0918	19.2156	19.0882	18.6277	18.5931	18.3094	18.6977	18.2035	-0.0221051	0.889048	-0.577029	0.00968714	K.AVCST#YLQSR.Y	747.353
sp|Q86Z02|HIPK1_HUMAN	T351	Homeodomain-interacting protein kinase 1 OS=Homo sapiens GN=HIPK1 PE=1 SV=1	2	SKAVCSTYLQSRY	1	3.121	0.5053	2.53891	0.5	19.0544	19.1436	18.8858	19.0918	19.2156	19.0882	18.6277	18.5931	18.3094	18.6977	18.2035	-0.0221051	0.889048	-0.577029	0.00968714	K.AVCST#YLQSR.Y	747.353
sp|O60245|PCDH7_HUMAN	S723:T741:T743	Protocadherin-7 OS=Homo sapiens GN=PCDH7 PE=1 SV=2	4	GGDPPRSATATVS,ENDNAPTVTLPKN,DNAPTVTLPKNIS	1	1.592	0.2023	4.85601	0.99994	14.8534	15.739	14.6733	16.6315	16.6376	16.2824	16.8369	16.5941	16.7997	16.4403	16.8151	1.50852	0.0328814	1.57372	0.0335431	K.AVDGGDPPRS#ATATVSLFVMDENDNAPT#VT#LPK.N	1021.72
sp|O75475|PSIP1_HUMAN	T141	PC4 and SFRS1-interacting protein OS=Homo sapiens GN=PSIP1 PE=1 SV=1	2,3	KAVDITTPKAARR	8	2.009	0.5012	2.41066	0.99826	27.2613	27.4826	27.34	26.072	25.9907	26.0181	26.0753	25.8185	25.8411	25.7588	25.834	-1.32225	0.00103375	-1.54817	0.000834198	K.AVDITT#PK.A,K.AVDITT#PKAAR.R	560.98485,691.88618,691.88624,691.88639,691.88642,691.88647,691.8866,691.8868
sp|Q9H165|BC11A_HUMAN	S86:S88	B-cell lymphoma/leukemia 11A OS=Homo sapiens GN=BCL11A PE=1 SV=2	3	AVDKPPSPSPIEM,DKPPSPSPIEMKK	1	1.726	0.3812	2.54679	1	18.6426	18.7524	18.7681	18.6201	18.5138	18.7575	18.8356	18.9447	18.9567	18.9395	18.9144	-0.0392681	0.653408	0.217792	0.0264805	K.AVDKPPS#PS#PIEM*K.K	787.069
sp|Q9H165|BC11A_HUMAN	S86	B-cell lymphoma/leukemia 11A OS=Homo sapiens GN=BCL11A PE=1 SV=2	2,3,4	AVDKPPSPSPIEM	9	2.903	0.5937	2.30738	1	24.7948	24.7693	24.8066	25.2096	25.3716	25.2414	25.4338	25.6791	25.5311	25.5306	25.6255	0.523846	0.00166703	0.80132	8.13085e-05	K.AVDKPPS#PSPIEM*K.K,K.AVDKPPS#PSPIEM*KK.A	570.56182,659.87654,760.41318,760.41325,760.41355,760.41358,879.49906,1140.11632,1140.11696
sp|Q6P444|FA54A_HUMAN	S379	Protein FAM54A OS=Homo sapiens GN=FAM54A PE=2 SV=2	3	QGISNTSLLNSRI	1	4.25	0.6649	2.66465	0.99681	16.5356	16.5097	16.5986	16.6799	17.1126	16.9859	16.9355	16.6185	16.3976	16.8546	16.5692	0.380485	0.0206958	0.0619689	0.566188	K.AVDQGISNTS#LLNSRI.-	666.345
sp|Q9Y6X4|F169A_HUMAN	S635	Soluble lamin-associated protein of 75 kDa OS=Homo sapiens GN=FAM169A PE=1 SV=2	3	AEKAVDSSSEEIE	3	3.706	0.7488	3.20123	0.99461	21.2052	20.8932	20.8416	20.5954	20.5549	20.8715	20.6707	21.1181	21.2547	21.4351	21.258	-0.30687	0.092965	0.286477	0.108437	K.AVDS#SSEEIEVEVPVVDRR.N	808.73075,808.73077,808.73082
sp|Q9Y6X4|F169A_HUMAN	S636	Soluble lamin-associated protein of 75 kDa OS=Homo sapiens GN=FAM169A PE=1 SV=2	2	EKAVDSSSEEIEV	1	2.1	0.6871	3.15998	0.33333	17.6025	17.1761	17.2681	16.7236	16.8034	17.2215	16.9611	17.2108	17.5888	17.4274	17.3053	-0.421443	0.062503	0.0341905	0.835645	K.AVDSS#SEEIEVEVPVVDRR.N	1212.59
sp|O14776|TCRG1_HUMAN	S833	Transcription elongation regulator 1 OS=Homo sapiens GN=TCERG1 PE=1 SV=2	3	YKAVDSSSMREDL	1	1.638	0.3834	2.06689	0.33333	19.6123	19.6585	19.6944	19.7698	19.794	20.038	19.64	19.6282	19.7633	19.7038	19.6272	0.155409	0.157057	0.0255598	0.556792	K.AVDSS#SM*REDLFK.Q	680.334
sp|O14776|TCRG1_HUMAN	S834	Transcription elongation regulator 1 OS=Homo sapiens GN=TCERG1 PE=1 SV=2	2,3	KAVDSSSMREDLF	2	1.289	0.4923	2.02275	0.33333	20.467	20.5067	20.4463	20.6608	20.4536	20.5554	20.5746	20.6075	20.7378	20.7623	20.6495	0.087794	0.130312	0.215938	0.00509952	K.AVDSSS#M*REDLFK.Q	680.33417,1019.99714
sp|Q8IYY4|DZI1L_HUMAN	S426	Zinc finger protein DZIP1L OS=Homo sapiens GN=DZIP1L PE=2 SV=2	3	VDTEEDSPEEEME	2	5.428	0.7017	1.69303	1	20.1228	20.1092	20.1089	19.4066	19.1799	19.4929	19.4234	19.7024	19.8266	19.5437	19.5171	-0.737945	0.00160938	-0.4662	0.00744966	K.AVDTEEDS#PEEEM*EDSQDEQHK.V	1044.43368,1044.43389
sp|O00487|PSDE_HUMAN	T266	26S proteasome non-ATPase regulatory subunit 14 OS=Homo sapiens GN=PSMD14 PE=1 SV=1	3	EEEDKMTPEQLAI	2	2.763	0.4407	2.4034	1	20.8934	20.9757	20.9411	21.1551	21.2115	21.2848	21.3356	20.8391	20.7783	20.8073	20.742	0.310025	0.00150307	-0.145073	0.00779847	K.AVEEEDKM*T#PEQLAIK.N	872.12435,872.12455
sp|Q9BW71|HIRP3_HUMAN	S142:S143	HIRA-interacting protein 3 OS=Homo sapiens GN=HIRIP3 PE=1 SV=3	2,3	SKAVEESSDEERQ,KAVEESSDEERQR	7	2.574	0.7397	2.84765	1	22.4187	22.5551	22.5734	22.5835	22.3597	22.5759	22.6752	22.9554	22.8608	22.9455	23.0584	0.0328232	0.708283	0.439302	0.00168955	K.AVEES#S#DEERQR.D	608.58326,608.58336,912.37092,912.3711,912.37124,912.37133,912.37161
sp|Q9BW71|HIRP3_HUMAN	S142	HIRA-interacting protein 3 OS=Homo sapiens GN=HIRIP3 PE=1 SV=3	2,3	SKAVEESSDEERQ	7	1.674	0.4842	1.29798	0.99851	21.2029	21.1283	21.1165	21.975	21.9261	22.5859	22.5373	23.8872	23.9448	24.07	24.2267	1.10685	0.00744792	2.88292	6.93071e-06	K.AVEES#SDEER.Q,K.AVEES#SDEERQR.D	581.92773,581.92855,581.92863,581.92874,730.3086,872.38774,872.38991
sp|Q9BW71|HIRP3_HUMAN	S143	HIRA-interacting protein 3 OS=Homo sapiens GN=HIRIP3 PE=1 SV=3	2,3	KAVEESSDEERQR	3	1.565	0.4204	1.8313	0.9984	18.8076	19.5231	18.8869	19.882	19.5849	20.3306	20.1715	21.7224	21.6684	21.7905	21.9388	0.919705	0.0310526	2.70747	0.00458471	K.AVEESS#DEERQR.D	581.92872,872.38774,872.38843
sp|P25054|APC_HUMAN	S1360:T1368	Adenomatous polyposis coli protein OS=Homo sapiens GN=APC PE=1 SV=2	3	FSSGAKSPSKSGA,SKSGAQTPKSPPE	1	1.25	0.1976	2.30691	0.3266	18.4803	18.6497	18.6305	18.4012	18.1947	18.2623	18.5321	17.9885	18.2213	17.8651	18.0994	-0.239262	0.0492726	-0.543259	0.00223391	K.AVEFSSGAKS#PSKSGAQT#PK.S	1014.2
sp|P25054|APC_HUMAN	S1360	Adenomatous polyposis coli protein OS=Homo sapiens GN=APC PE=1 SV=2	3,4,5	FSSGAKSPSKSGA	8	3.395	0.6241	2.73739	1	24.3572	24.3368	24.4866	23.8227	23.7839	23.7254	23.7991	23.3938	23.4485	23.3419	23.3203	-0.610797	0.00179284	-1.01745	0.000141881	K.AVEFSSGAKS#PSK.S,K.AVEFSSGAKS#PSKSGAQTPK.S	516.28359,516.28369,592.92893,688.04239,688.04242,740.90995,740.90998,987.54428
sp|Q14966|ZN638_HUMAN	S791	Zinc finger protein 638 OS=Homo sapiens GN=ZNF638 PE=1 SV=2	3	EIVTSTSAAKTGQ	1	1.661	0.2787	2.74551	0.99372	15.1032	15.4159	15.1938	15.4675	15.4574	15.4642	15.5165	15.2102	15.42	15.2903	15.2926	0.238781	0.120946	0.065618	0.569443	K.AVEIVTSTS#AAK.T	572.316
sp|O60271|JIP4_HUMAN	S268	C-Jun-amino-terminal kinase-interacting protein 4 OS=Homo sapiens GN=SPAG9 PE=1 SV=4	3	DELSDVSQGGSKA	1	4.319	0.6321	4.60143	1	18.5934	19.0509	18.7677	18.1897	18.1495	18.2146	18.3271	17.5138	17.7137	17.5053	17.6296	-0.583762	0.0396363	-1.21339	0.00599763	K.AVEQEDELSDVS#QGGSK.A	772.702
sp|Q96L91|EP400_HUMAN	T2813	E1A-binding protein p400 OS=Homo sapiens GN=EP400 PE=1 SV=4	3,4	KAVGKLTPEHLIK	3	2.153	0.5603	2.27392	1	21.8191	21.6768	21.8029	21.3194	21.5112	21.2835	21.4174	21.3158	21.3274	21.2853	21.3383	-0.383351	0.00250693	-0.449546	0.00691642	K.AVGKLT#PEHLIK.M	519.06513,519.06528,691.75071
sp|Q9UHB7|AFF4_HUMAN	S1055:S1058	AF4/FMR2 family member 4 OS=Homo sapiens GN=AFF4 PE=1 SV=1	2,3	KAVGMPSPVSPKL,GMPSPVSPKLSPG	13	2.347	0.6204	1.86427	1	23.2383	23.2408	23.2523	23.7273	23.8916	23.7589	23.7234	23.8217	23.6731	23.7603	23.804	0.531508	0.000806071	0.520988	0.000478905	K.AVGM*PS#PVS#PK.L	568.61146,568.6115,568.61153,568.61155,568.61171,852.41295,852.4133,852.41357,852.41363,852.41402,852.41421,852.41423,852.41429
sp|Q9UHB7|AFF4_HUMAN	S1055	AF4/FMR2 family member 4 OS=Homo sapiens GN=AFF4 PE=1 SV=1	2,3	KAVGMPSPVSPKL	6	2.259	0.5514	1.92528	1	21.8812	21.9203	21.9932	22.5619	22.6082	22.5931	22.7871	22.8277	22.6625	22.7159	22.8265	0.706016	0.000107225	0.826584	1.93136e-05	K.AVGM*PS#PVSPK.L	541.95504,541.95577,541.95653,812.43047,812.43067,812.43079
sp|Q9UHB7|AFF4_HUMAN	S1058	AF4/FMR2 family member 4 OS=Homo sapiens GN=AFF4 PE=1 SV=1	2,3	GMPSPVSPKLSPG	7	2.987	0.6267	3.08917	1	24.3202	24.3393	24.4461	25.2109	25.2821	25.2049	25.3407	25.1821	25.1055	25.037	25.1408	0.891107	3.58679e-05	0.747794	8.74249e-05	K.AVGM*PSPVS#PK.L	541.9556,541.95587,541.95589,812.42917,812.42984,812.42986,812.4302
sp|Q5T481|RBM20_HUMAN	S980	RNA-binding protein 20 OS=Homo sapiens GN=RBM20 PE=1 SV=3	2,3	AEISLKSPRELPS	3	1.781	0.6136	2.20177	1	21.3114	21.409	21.4145	21.9477	21.9594	21.9873	22.1509	21.779	21.6637	21.6708	21.7501	0.633024	0.000124306	0.337589	0.00102779	K.AVGNGAAEISLKS#PR.E	670.03628,670.03646,1004.55064
sp|O95218|ZRAB2_HUMAN	S143	Zinc finger Ran-binding domain-containing protein 2 OS=Homo sapiens GN=ZRANB2 PE=1 SV=2	2	KAVGPASILKEVE	1	2.095	0.4706	3.10182	1	20.4385	20.5052	20.4914	19.6255	19.6525	19.6135	20.0589	19.4688	19.6962	19.5154	19.7218	-0.740765	0.00526798	-0.877793	0.000363226	K.AVGPAS#ILK.E	697.412
sp|P48634|PRC2A_HUMAN	T1353	Protein PRRC2A OS=Homo sapiens GN=PRRC2A PE=1 SV=3	2,3	TPKAVGTPGGGGG	3	2.966	0.707	3.09244	1	20.3651	20.4231	20.3725	19.5168	19.8019	19.6938	19.9828	19.0671	18.9247	18.6921	18.9357	-0.638101	0.00622901	-1.48203	0.000181687	K.AVGT#PGGGGGGAVPGISAM*SR.G	694.33764,1041.00232,1041.00263
sp|Q7RTP6|MICA3_HUMAN	S1221	Protein-methionine sulfoxide oxidase MICAL3 OS=Homo sapiens GN=MICAL3 PE=1 SV=2	3,4	DLKAVHSPIRSQP	2	4.095	0.5694	2.44024	1	18.9873	19.1087	19.1629	20.5172	21.2746	20.6228	20.8642	20.9012	20.2666	20.7645	20.6859	1.73343	0.00105517	1.56826	0.000553864	K.AVHS#PIRSQPVTLPEAR.T	542.54379,723.05558
sp|Q66K41|Z385C_HUMAN	S69	Zinc finger protein 385C OS=Homo sapiens GN=ZNF385C PE=2 SV=2	4	HTFGVPSPLKKKL	1	2.235	0.4761	2.6339	1	17.8272	17.7301	17.605	17.2634	17.589	17.3311	17.4442	17.4184	17.3257	17.4403	17.3271	-0.313879	0.0225264	-0.342914	0.0186243	K.AVISHTFGVPS#PLKK.K	587.847
sp|Q14966|ZN638_HUMAN	S1401	Zinc finger protein 638 OS=Homo sapiens GN=ZNF638 PE=1 SV=2	2,3	KAVIVSSPKAKAT	8	1.648	0.3552	2.10967	0.99834	26.001	26.127	26.0738	26.1346	26.3953	26.2092	26.3567	26.0579	25.962	26.0242	26.1338	0.206667	0.0372529	-0.0228252	0.6748	K.AVIVSS#PK.A,K.AVIVSS#PKAK.A	589.69471,669.89112,669.89136,669.89148,669.89163,669.89175,669.89203,669.89214
sp|Q8WYP5|ELYS_HUMAN	S1996	Protein ELYS OS=Homo sapiens GN=AHCTF1 PE=1 SV=3	3	AVKEERSPKKKEA	2	1.234	0.4141	2.57884	1	21.5358	22.4545	22.1279	22.227	21.8857	21.8676	22.1744	21.5462	21.613	21.8547	21.9766	-0.000712744	0.99819	-0.291788	0.395592	K.AVKEERS#PK.K	604.34961,604.3498
sp|Q12996|CSTF3_HUMAN	S691	Cleavage stimulation factor subunit 3 OS=Homo sapiens GN=CSTF3 PE=1 SV=1	2,3,4,5	KRPNEDSDEDEEK	28	4.39	0.674	1.52909	1	25.95	25.721	25.8749	24.8866	25.0664	24.8168	24.8267	25.1919	25.1813	25.1815	25.1617	-0.949519	0.000249183	-0.669579	0.00949624	K.AVKRPNEDS#DEDEEK.G,K.AVKRPNEDS#DEDEEKGAVVPPVHDIYR.A,K.RPNEDS#DEDEEK.G,K.RPNEDS#DEDEEKGAVVPPVHDIYR.A	632.81563,632.81569,661.72117,661.72133,661.72158,661.72186,667.63067,667.63181,767.19367,767.19387,767.19499,826.89939,826.89963,826.89977,826.89989,826.89994,826.90008,826.90022,826.9006,843.418,843.4181,958.74087,958.74203,1000.94244,1000.94426,1102.19732
sp|Q7RTP6|MICA3_HUMAN	S649	Protein-methionine sulfoxide oxidase MICAL3 OS=Homo sapiens GN=MICAL3 PE=1 SV=2	2,3	LIASTRSPISFLS	2	3.133	0.6323	2.49111	1	19.8153	19.3697	19.4653	19.2898	19.3177	19.4009	19.2178	19.0052	19.1438	19.0661	18.95	-0.243559	0.208108	-0.508842	0.0534161	K.AVLIASTRS#PISFLSK.L,R.S#PISFLSK.L	708.89707,743.42926
sp|O75151|PHF2_HUMAN	T716	Lysine-specific demethylase PHF2 OS=Homo sapiens GN=PHF2 PE=1 SV=4	3	KKAVLPTPVTKPK	1	2.249	0.6621	2.80338	1	20.1018	20.3483	20.5822	20.413	21.0285	20.8788	21.9015	20.7843	20.8367	20.984	21.501	0.711373	0.103727	0.682411	0.0245703	K.AVLPT#PVTKPK.L	640.061
sp|Q96N67|DOCK7_HUMAN	S2129	Dedicator of cytokinesis protein 7 OS=Homo sapiens GN=DOCK7 PE=1 SV=4	2	VTCHRDSFSRMSL	1	1.408	0.6257	2.58111	0.5	15.4747	14.8521	14.8704	16.964	16.7429	16.7813	16.1068	15.75	15.4869	15.9247	14.5501	1.58305	0.00301117	0.362214	0.371885	K.AVLPVTCHRDS#FSR.M	977.479
sp|Q8NDZ2|SIMC1_HUMAN	S97	SUMO-interacting motif-containing protein 1 OS=Homo sapiens GN=SIMC1 PE=1 SV=3	3	EGHVDRSSQPTAR	1	1.157	0.4572	2.18996	0.49712	15.7581	15.8545	15.778	16.5093	16.9031	16.7093	16.7838	17.1191	16.809	17.1141	17.1552	0.92952	0.000653387	1.2525	0.000192638	K.AVM*EGHVDRS#SQPTAR.R	689.326
sp|P11940|PABP1_HUMAN	S629	Polyadenylate-binding protein 1 OS=Homo sapiens GN=PABPC1 PE=1 SV=2	2	AQKAVNSATGVPT	2	1.321	0.3755	2.32011	0.99463	18.4694	18.5218	18.3965	18.7432	18.774	18.6935	18.7788	18.8949	18.8232	19.0856	18.8435	0.284819	0.00528924	0.449227	0.00175918	K.AVNS#ATGVPTV.-	662.83712,662.83766
sp|Q9H361|PABP3_HUMAN	S624	Polyadenylate-binding protein 3 OS=Homo sapiens GN=PABPC3 PE=1 SV=2	2	TQKAVNSATGVPT	2	1.321	0.3755	2.32011	0.99463	18.4694	18.5218	18.3965	18.7432	18.774	18.6935	18.7788	18.8949	18.8232	19.0856	18.8435	0.284819	0.00528924	0.449227	0.00175918	K.AVNS#ATGVPTV.-	662.83712,662.83766
sp|Q9H361|PABP3_HUMAN	T630	Polyadenylate-binding protein 3 OS=Homo sapiens GN=PABPC3 PE=1 SV=2	2	SATGVPTV-----	1	1.153	0.2394	2.93158	0.99999	16.294	16.2974	16.2735	16.6936	16.8697	16.5276	16.507	16.8057	16.7134	17.0502	16.9493	0.361191	0.0229949	0.591361	0.00398009	K.AVNSATGVPT#V.-	662.837
sp|P11940|PABP1_HUMAN	T635	Polyadenylate-binding protein 1 OS=Homo sapiens GN=PABPC1 PE=1 SV=2	2	SATGVPTV-----	1	1.153	0.2394	2.93158	0.99999	16.294	16.2974	16.2735	16.6936	16.8697	16.5276	16.507	16.8057	16.7134	17.0502	16.9493	0.361191	0.0229949	0.591361	0.00398009	K.AVNSATGVPT#V.-	662.837
sp|Q6FIF0|ZFAN6_HUMAN	S125	AN1-type zinc finger protein 6 OS=Homo sapiens GN=ZFAND6 PE=1 SV=2	3	DVQASVSDTAQQP	2	5.693	0.7081	3.47924	0.99999	18.2732	18.3322	18.4692	18.3406	18.1634	18.6194	18.4353	17.9036	18.1445	17.9997	17.8722	0.0314903	0.789524	-0.378219	0.00685205	K.AVPETEDVQASVS#DTAQQPSEEQSK.S	1066.83743,1066.83752
sp|Q6FIF0|ZFAN6_HUMAN	S138	AN1-type zinc finger protein 6 OS=Homo sapiens GN=ZFAND6 PE=1 SV=2	4	SEEQSKSLEKPKQ	1	6.364	0.7271	3.28822	0.33333	20.028	19.9871	20.203	20.864	20.6555	20.9001	20.7636	20.0611	20.2771	20.1058	19.9564	0.7231	0.000767948	0.0273726	0.783147	K.AVPETEDVQASVSDTAQQPSEEQSKS#LEKPK.Q	1085.56
sp|Q9Y2K6|UBP20_HUMAN	S132	Ubiquitin carboxyl-terminal hydrolase 20 OS=Homo sapiens GN=USP20 PE=1 SV=2	3,4	VADEGESESEDDD	6	6.115	0.8321	2.32239	0.99998	21.3764	21.2772	21.2683	21.222	21.5204	21.2767	21.2267	20.8445	20.8952	20.9006	20.8366	0.00411963	0.96066	-0.438035	0.00161957	K.AVPIAVADEGES#ESEDDDLKPR.G	720.85146,720.85148,960.79897,960.79925,960.79945,960.79982
sp|Q9Y2K6|UBP20_HUMAN	S134	Ubiquitin carboxyl-terminal hydrolase 20 OS=Homo sapiens GN=USP20 PE=1 SV=2	4	DEGESESEDDDLK	1	5.646	0.7896	2.64873	0.99655	17.9797	17.5851	17.6354	17.6478	17.5574	17.8723	17.6247	17.8245	17.8321	18.0347	18.0059	-0.0578624	0.708564	0.190907	0.260498	K.AVPIAVADEGESES#EDDDLKPR.G	720.851
sp|Q13151|ROA0_HUMAN	S188	Heterogeneous nuclear ribonucleoprotein A0 OS=Homo sapiens GN=HNRNPA0 PE=1 SV=1	2,3,4	GGGGGGSRSSRGG	5	1.234	0.5602	1.92459	1	21.6798	21.9245	21.1746	23.2877	22.9147	23.634	21.909	23.7481	23.7545	23.7761	23.8785	1.3434	0.0297743	2.19633	0.00895346	K.AVPKEDIYSGGGGGGS#R.S,K.EDIYSGGGGGGS#R.S,K.KAVPKEDIYSGGGGGGS#R.S	626.3367,715.69414,715.69486,760.83084,834.77928
sp|Q9P0L0|VAPA_HUMAN	S164	Vesicle-associated membrane protein-associated protein A OS=Homo sapiens GN=VAPA PE=1 SV=3	3,4	PMPKPHSVSLNDT	2	2.322	0.6223	2.3816	0.99458	18.8612	18.8805	18.9373	19.4837	19.4804	19.8444	19.7573	20.3596	20.264	20.5049	20.3247	0.748467	0.00298495	1.4703	1.06985e-05	K.AVPLNASKQDGPM*PKPHS#VSLNDTETR.K,K.QDGPM*PKPHS#VSLNDTETR.K	888.43263,918.97886
sp|Q66K74|MAP1S_HUMAN	S759:S762	Microtubule-associated protein 1S OS=Homo sapiens GN=MAP1S PE=1 SV=2	2	MAPAPASPGSSND,APASPGSSNDSSA	2	2.394	0.3108	3.01252	0.99689	17.1821	17.2408	17.2198	17.4005	17.2642	17.5226	17.4787	17.241	17.2733	17.2298	17.0526	0.202283	0.0326874	-0.0150424	0.790241	K.AVPM*APAPAS#PGS#SNDSSAR.S	1137.98154,1137.98344
sp|Q66K74|MAP1S_HUMAN	S759:S763	Microtubule-associated protein 1S OS=Homo sapiens GN=MAP1S PE=1 SV=2	3	MAPAPASPGSSND,PASPGSSNDSSAR	1	3.23	0.2195	3.26307	0.99425	17.056	17.4835	16.9469	17.4341	17.1335	17.1017	17.3295	17.1208	17.1769	17.4086	17.2481	0.0875535	0.663956	0.076457	0.696375	K.AVPM*APAPAS#PGSS#NDSSAR.S	758.991
sp|Q66K74|MAP1S_HUMAN	S759:S770	Microtubule-associated protein 1S OS=Homo sapiens GN=MAP1S PE=1 SV=2	3	MAPAPASPGSSND,NDSSARSQERAGG	2	2.813	0.3732	2.86588	0.9915	18.721	19.1419	19.0368	19.0344	18.9642	18.966	19.0489	18.8765	18.6571	18.9675	18.9481	0.0368106	0.799918	-0.104276	0.520576	K.AVPM*APAPAS#PGSSNDSSARS#QER.A	925.73421,925.73579
sp|Q66K74|MAP1S_HUMAN	S770	Microtubule-associated protein 1S OS=Homo sapiens GN=MAP1S PE=1 SV=2	3	NDSSARSQERAGG	2	3.337	0.721	2.27193	1	20.2283	20.4384	20.4406	20.3117	20.2285	20.2795	20.2869	20.3339	20.2026	20.2204	20.1284	-0.0924829	0.318161	-0.147771	0.158775	K.AVPM*APAPASPGSSNDSSARS#QER.A	899.08089,899.08095
sp|O94966|UBP19_HUMAN	S244	Ubiquitin carboxyl-terminal hydrolase 19 OS=Homo sapiens GN=USP19 PE=1 SV=2	2,3	PGNDPVSPAMVRS	16	4.136	0.7807	1.66842	1	22.2666	22.2979	22.1836	22.021	22.067	22.0262	21.9409	22.0214	21.9387	21.9981	21.8836	-0.235614	0.00498169	-0.288921	0.00206621	K.AVPPGNDPVS#PAM*VR.S	611.30157,611.30169,611.30198,611.30209,611.30227,611.30243,611.30253,611.30256,916.44881,916.4489,916.44927,916.44947,916.44965,916.44987,916.44997,916.45086
sp|Q96JM3|CHAP1_HUMAN	S416	Chromosome alignment-maintaining phosphoprotein 1 OS=Homo sapiens GN=CHAMP1 PE=1 SV=2	2,4	KAVPPVSPELRKP	19	1.807	0.4846	2.28091	1	26.8271	26.8258	26.7876	26.3293	26.2224	26.3061	26.3232	26.1322	26.2035	26.0059	26.001	-0.518235	2.53187e-05	-0.727822	0.000383045	K.AVPPVS#PELR.K,K.AVPPVS#PELRKPGPPLSPEIR.S	687.37059,687.37084,687.37085,687.37093,687.37103,687.37108,687.37117,687.37124,687.37128,687.37131,687.37132,687.3714,687.37149,687.37159,687.37164,694.39557
sp|Q96JM3|CHAP1_HUMAN	S416:S427	Chromosome alignment-maintaining phosphoprotein 1 OS=Homo sapiens GN=CHAMP1 PE=1 SV=2	3,4	KAVPPVSPELRKP,KPGPPLSPEIRSP	8	2.148	0.4706	0.640517	1	21.4775	21.4061	21.3889	21.9708	22.1937	22.3157	22.3908	22.7784	22.3895	22.61	22.7653	0.793566	0.00200367	1.21164	0.000444045	K.AVPPVS#PELRKPGPPLS#PEIR.S	714.38832,714.38878,714.38924,714.38929,714.38952,714.38994,952.1828,952.18352
sp|Q6P996|PDXD1_HUMAN	T414	Pyridoxal-dependent decarboxylase domain-containing protein 1 OS=Homo sapiens GN=PDXDC1 PE=1 SV=2	2,3	VPVPNMTPSGVGR	2	3.149	0.617	2.33083	0.99999	19.5424	19.5263	19.6364	19.4912	19.4449	19.4691	19.6152	19.1115	19.2056	19.2359	19.2318	-0.0632569	0.271694	-0.372153	0.000777205	K.AVPVPNM*T#PSGVGR.E	569.62013,853.92607
sp|Q9Y2W1|TR150_HUMAN	S533:S534	Thyroid hormone receptor-associated protein 3 OS=Homo sapiens GN=THRAP3 PE=1 SV=2	3	KAVQEKSSSPPPR,AVQEKSSSPPPRK	2	1.164	0.4195	3.45382	0.99344	20.0079	20.3191	20.2733	19.8065	19.7724	19.6836	19.5218	20.1596	20.2332	20.2576	20.3645	-0.503997	0.0149838	0.0536309	0.650007	K.AVQEKS#S#SPPPRK.T	753.39929,753.39939
sp|Q9Y2W1|TR150_HUMAN	S533:S535	Thyroid hormone receptor-associated protein 3 OS=Homo sapiens GN=THRAP3 PE=1 SV=2	3	KAVQEKSSSPPPR,VQEKSSSPPPRKT	2	1.228	0.3974	4.08451	0.49903	19.2978	19.5924	19.6122	19.2143	19.1328	19.262	19.2738	19.4655	19.4411	19.647	19.593	-0.280107	0.0989031	0.0358284	0.772478	K.AVQEKS#SS#PPPR.K,K.AVQEKS#SS#PPPRK.T	634.31344,753.39833
sp|P09012|SNRPA_HUMAN	T131	U1 small nuclear ribonucleoprotein A OS=Homo sapiens GN=SNRPA PE=1 SV=3	3,4,5	VQGGGATPVVGAV	9	5.814	0.8259	2.11612	1	20.0959	19.7063	19.8588	19.7304	20.0649	19.9886	20.0316	19.9005	19.9367	20.1342	19.7248	0.0668737	0.651816	0.0370571	0.805749	K.AVQGGGAT#PVVGAVQGPVPGM*PPM*TQAPR.I,K.KAVQGGGAT#PVVGAVQGPVPGM*PPM*TQAPR.I	685.95984,767.884,767.88525,857.19882,857.19908,1023.50988,1023.51036,1023.51135,1142.59578
sp|Q8NE71|ABCF1_HUMAN	S166	ATP-binding cassette sub-family F member 1 OS=Homo sapiens GN=ABCF1 PE=1 SV=2	2,3	RINKAVSEEQQPA	6	3.266	0.6042	2.43912	1	23.12	23.321	23.3511	23.1568	23.0826	23.0247	23.3078	22.4822	22.2075	22.209	22.4961	-0.121059	0.265634	-0.915339	0.000405244	K.AVS#EEQQPALK.G,K.AVS#EEQQPALKGK.K,R.INKAVS#EEQQPALK.G	579.97551,579.97562,718.06819,774.77087,869.45961,869.45995
sp|Q96GA3|LTV1_HUMAN	S17	Protein LTV1 homolog OS=Homo sapiens GN=LTV1 PE=1 SV=1	2	EKKKAVSFHLVHR	1	2.036	0.5845	3.78722	1	18.367	18.3085	17.7102	18.1164	18.2142	17.9497	17.3945	17.9519	17.6754	18.1625	17.5479	-0.209859	0.488854	-0.294147	0.31238	K.AVS#FHLVHR.S	687.863
sp|P29590|PML_HUMAN	S518:S527	Protein PML OS=Homo sapiens GN=PML PE=1 SV=3	2,3	STSKAVSPPHLDG,HLDGPPSPRSPVI	6	1.983	0.7352	3.12824	1	22.1605	22.0273	22.0395	22.1225	22.2259	22.1771	22.0821	21.981	21.9319	22.0679	21.9538	0.0761712	0.223178	-0.0921048	0.15383	K.AVS#PPHLDGPPS#PR.S	605.94918,605.94922,908.41937,908.41996,908.42044,908.42046
sp|O15417|TNC18_HUMAN	S991:S995:S999	Trinucleotide repeat-containing gene 18 protein OS=Homo sapiens GN=TNRC18 PE=1 SV=3	2,3	TYGKAVSPPPSPR,AVSPPPSPRASPV,PPSPRASPVAALK	9	2.511	0.6161	1.28517	1	21.5025	21.4779	21.438	21.9737	21.8976	21.9778	21.6999	21.9409	21.839	22.0308	21.8468	0.414426	0.00561688	0.441559	0.000886349	K.AVS#PPPS#PRAS#PVAALK.A	781.7256,781.7257,781.72592,781.72611,781.72624,781.72652,1172.08459,1172.08488
sp|Q76FK4|NOL8_HUMAN	S660	Nucleolar protein 8 OS=Homo sapiens GN=NOL8 PE=1 SV=1	2,3,4	QDRKAVSPSSSEK	4	1.638	0.4171	2.13602	1	23.7106	24.3952	24.191	23.7263	23.7704	23.519	23.8437	23.4118	23.4954	23.5491	23.7514	-0.384077	0.190434	-0.547028	0.100939	K.AVS#PSSSEKR.S,R.KAVS#PSSSEKR.S	486.52732,529.28209,648.3672,793.41909
sp|P47928|ID4_HUMAN	S5	DNA-binding protein inhibitor ID-4 OS=Homo sapiens GN=ID4 PE=1 SV=1	2	--MKAVSPVRPSG	4	1.524	0.4328	2.01195	1	24.3265	24.438	24.4463	23.3915	23.5648	23.5211	23.6771	23.8411	23.7722	23.6907	23.8896	-0.86495	8.34162e-05	-0.60515	0.000145813	K.AVS#PVRPSGR.K	667.85861,667.85895,667.85901,667.85945
sp|Q13153|PAK1_HUMAN	S174	Serine/threonine-protein kinase PAK 1 OS=Homo sapiens GN=PAK1 PE=1 SV=2	4,5	PAVPPVSEDEDDD	25	5.428	0.8346	1.04516	1	24.7594	24.6444	24.7591	23.9769	23.5934	24.0325	24.0852	23.888	24.0164	23.9111	23.9277	-0.798974	0.00338043	-0.785187	8.32487e-05	K.AVSETPAVPPVS#EDEDDDDDDATPPPVIAPRPEHTK.S	870.21397,870.21436,870.21453,870.21468,870.21506,870.21541,870.21542,870.21548,870.21566,870.21586,870.21679,1087.51521,1087.51651,1087.51661,1087.51676,1087.51687,1087.51714,1087.51715,1087.51716,1087.51724,1087.5173,1087.51736,1087.5176,1087.51806
sp|P29590|PML_HUMAN	S527	Protein PML OS=Homo sapiens GN=PML PE=1 SV=3	2,3	HLDGPPSPRSPVI	3	2.356	0.6469	3.01887	1	21.8941	21.8973	22.025	21.9623	21.9718	22.0243	22.0376	21.9794	21.7725	21.8445	21.9025	0.0601616	0.297382	-0.0641134	0.346461	K.AVSPPHLDGPPS#PR.S	579.294,579.2941,868.43728
sp|Q6P4R8|NFRKB_HUMAN	S1291	Nuclear factor related to kappa-B-binding protein OS=Homo sapiens GN=NFRKB PE=1 SV=2	2,3,4	VVTTAPSPKQAPE	8	3.557	0.6984	1.85291	1	22.4257	22.4953	22.5094	22.2911	22.1384	22.2368	22.3981	22.3071	22.2072	22.223	22.2931	-0.210659	0.0228116	-0.219202	0.00208391	K.AVSTVVVTTAPS#PK.Q	474.52081,632.35785,632.35821,632.35843,632.35885,948.03358,948.03396,948.03427
sp|O95182|NDUA7_HUMAN	T96	NADH dehydrogenase [ubiquinone] 1 alpha subcomplex subunit 7 OS=Homo sapiens GN=NDUFA7 PE=1 SV=3	2	TEKKAVTPAPPIK	2	1.662	0.5463	2.97756	1	20.2365	20.3398	20.386	20.2157	20.3225	20.1442	20.4518	20.4812	20.332	20.303	20.4446	-0.0372133	0.663059	0.0694493	0.313924	K.AVT#PAPPIK.R	716.41984,716.42034
sp|Q5VT06|CE350_HUMAN	T878	Centrosome-associated protein 350 OS=Homo sapiens GN=CEP350 PE=1 SV=1	3	PWTKAVTPPVKDD	5	2.316	0.6304	1.87948	1	22.6013	22.5111	22.5721	22.949	22.9157	23.0621	23.1773	23.0573	23.0597	22.9916	23.1755	0.464516	0.00188836	0.509507	0.000127128	K.AVT#PPVKDDNEDVFSAR.I	800.07102,800.07134,800.07135,800.07143,800.07187
sp|Q6P0N0|M18BP_HUMAN	S690	Mis18-binding protein 1 OS=Homo sapiens GN=MIS18BP1 PE=1 SV=1	4	PECQKKSPISKSM	2	2.859	0.5712	3.04017	0.99998	21.3937	20.4489	20.6796	20.6821	20.3274	20.2603	19.419	18.9919	18.3666	18.7643	17.9448	-0.668491	0.151716	-2.32381	0.0025346	K.AVTDFVIPECQKKS#PISK.S	761.6791,761.67997
sp|Q6P0N0|M18BP_HUMAN	S693	Mis18-binding protein 1 OS=Homo sapiens GN=MIS18BP1 PE=1 SV=1	5	QKKSPISKSMGTL	1	1.924	0.2952	3.30301	0.5	19.0207	18.034	18.2653	18.3166	18.0386	18.0694	16.9775	16.6702	16.0749	16.7714	15.1859	-0.589498	0.222752	-2.26442	0.00482098	K.AVTDFVIPECQKKSPIS#K.S	609.545
sp|Q8IZT6|ASPM_HUMAN	S280	Abnormal spindle-like microcephaly-associated protein OS=Homo sapiens GN=ASPM PE=1 SV=2	2,3	KAVTETSFNSVNV	2	3.3	0.7161	3.93922	0.9979	18.916	19.1563	19.0649	18.8526	18.6297	18.5901	18.8959	18.6787	18.7472	18.6399	18.7407	-0.303702	0.0337177	-0.344146	0.0272181	K.AVTETS#FNSVNVNGQR.G	677.99212,1016.48344
sp|Q6MZP7|LIN54_HUMAN	S264	Protein lin-54 homolog OS=Homo sapiens GN=LIN54 PE=1 SV=3	2,3	GQTTQVSPPVIAG	4	4.29	0.6948	2.15031	1	20.4483	20.461	20.1586	20.5881	20.6788	20.6392	20.6761	20.9102	20.8944	20.7599	20.9901	0.289593	0.0931759	0.532701	0.017495	K.AVTGQTTQVS#PPVIAGR.V	664.3534,664.35423,996.0263,996.02678
sp|Q8NEF9|SRFB1_HUMAN	S203	Serum response factor-binding protein 1 OS=Homo sapiens GN=SRFBP1 PE=1 SV=1	3,4,5	AVTIANSPSKPSE	11	3.936	0.6387	1.92325	0.99999	23.2633	23.3012	23.3192	23.201	23.3103	23.3401	23.2765	22.8017	22.8524	22.787	22.7907	-0.012558	0.730133	-0.486626	8.00021e-06	K.AVTIANS#PSKPSEK.D,K.AVTIANS#PSKPSEKDSVVSLESQK.T,K.AVTIANS#PSKPSEKDSVVSLESQKTPADPK.L	549.80954,700.38922,732.74334,732.74409,868.08348,875.23441,875.23503,875.23508,875.23537,875.23562,1166.64453
sp|Q8NEF9|SRFB1_HUMAN	S205	Serum response factor-binding protein 1 OS=Homo sapiens GN=SRFBP1 PE=1 SV=1	5	TIANSPSKPSEKD	4	2.876	0.4718	1.42581	0.33081	19.7721	19.8669	19.7055	20.1962	20.4811	20.3691	20.3957	20.0365	19.9807	20.1766	20.2408	0.57902	0.00062046	0.327154	0.00787323	K.AVTIANSPS#KPSEKDSVVSLESQK.T,K.AVTIANSPS#KPSEKDSVVSLESQKTPADPK.L	700.38865,700.38976,700.3903,868.08412
sp|Q6W2J9|BCOR_HUMAN	S336	BCL-6 corepressor OS=Homo sapiens GN=BCOR PE=1 SV=1	3,4	ALLLPPSPRPSPR	5	3.943	0.7071	3.0361	1	21.1721	20.9316	20.9788	20.4817	21.0176	20.5314	20.7075	20.8976	21.078	21.0039	20.9184	-0.342953	0.0636616	-0.0530374	0.571355	K.AVTSGLPGDTALLLPPS#PRPSPR.V	652.85341,652.85501,870.13605,870.13727,870.13758
sp|P19338|NUCL_HUMAN	T106:T113	Nucleolin OS=Homo sapiens GN=NCL PE=1 SV=3	3,4	PAKAVTTPGKKGA,PGKKGATPGKALV	3	1.94	0.4301	2.94407	0.99399	20.6595	21.5843	21.3321	22.4067	22.5807	22.8923	23.4569	22.4328	22.0329	22.284	22.8642	1.64215	0.00842853	1.2115	0.0256007	K.AVTT#PGKKGAT#PGK.A	598.08938,797.11629,797.11666
sp|P19338|NUCL_HUMAN	T106	Nucleolin OS=Homo sapiens GN=NCL PE=1 SV=3	4	PAKAVTTPGKKGA	1	1.472	0.3139	1.98512	0.33333	18.6985	18.9587	19.2255	19.0172	23.5462	19.4308	20.4913	19.9133	19.0919	20.3802	20.1728	1.66049	0.202974	0.928664	0.0392348	K.AVTT#PGKKGATPGK.A	578.098
sp|Q14807|KIF22_HUMAN	S543	Kinesin-like protein KIF22 OS=Homo sapiens GN=KIF22 PE=1 SV=5	3	IQEQAASPNAEIH	1	1.695	0.4909	1.96178	1	13.8295	12.8076	12.9647	12.183	12.8341	12.5899	12.6072	12.8293	13.0495	13.0758	13.1376	-0.647036	0.166651	-0.17757	0.635349	K.AVVM*PLQLIQEQAAS#PNAEIHILK.N	1056.58
sp|P0DJD1|RGPD2_HUMAN	S1527	RANBP2-like and GRIP domain-containing protein 2 OS=Homo sapiens GN=RGPD2 PE=2 SV=1	2,3,4	TTKAVVSPPKFVF	30	3.688	0.6071	1.70341	1	24.7269	24.4573	24.5512	24.2441	24.6054	24.3619	24.4547	23.8268	23.8918	23.9116	23.7557	-0.161935	0.20373	-0.731968	0.00447285	K.AVVS#PPKFVFGSESVK.S,K.AVVS#PPKFVFGSESVKR.I	612.09748,612.09766,612.09774,612.0978,612.0979,651.12308,651.12328,651.12367,815.79333,815.79388,815.79419,815.79432,815.79434,815.79436,815.79441,815.7945,815.79451,815.79453,815.79455,815.79465,815.79469,815.79494,815.79497,815.79523,815.7953,815.79538,815.7954,815.7955,1223.18923
sp|P0DJD0|RGPD1_HUMAN	S1519	RANBP2-like and GRIP domain-containing protein 1 OS=Homo sapiens GN=RGPD1 PE=2 SV=1	2,3,4	TTKAVVSPPKFVF	30	3.688	0.6071	1.70341	1	24.7269	24.4573	24.5512	24.2441	24.6054	24.3619	24.4547	23.8268	23.8918	23.9116	23.7557	-0.161935	0.20373	-0.731968	0.00447285	K.AVVS#PPKFVFGSESVK.S,K.AVVS#PPKFVFGSESVKR.I	612.09748,612.09766,612.09774,612.0978,612.0979,651.12308,651.12328,651.12367,815.79333,815.79388,815.79419,815.79432,815.79434,815.79436,815.79441,815.7945,815.79451,815.79453,815.79455,815.79465,815.79469,815.79494,815.79497,815.79523,815.7953,815.79538,815.7954,815.7955,1223.18923
sp|A6NKT7|RGPD3_HUMAN	S1535	RanBP2-like and GRIP domain-containing protein 3 OS=Homo sapiens GN=RGPD3 PE=2 SV=2	2,3,4	TTKAVVSPPKFVF	30	3.688	0.6071	1.70341	1	24.7269	24.4573	24.5512	24.2441	24.6054	24.3619	24.4547	23.8268	23.8918	23.9116	23.7557	-0.161935	0.20373	-0.731968	0.00447285	K.AVVS#PPKFVFGSESVK.S,K.AVVS#PPKFVFGSESVKR.I	612.09748,612.09766,612.09774,612.0978,612.0979,651.12308,651.12328,651.12367,815.79333,815.79388,815.79419,815.79432,815.79434,815.79436,815.79441,815.7945,815.79451,815.79453,815.79455,815.79465,815.79469,815.79494,815.79497,815.79523,815.7953,815.79538,815.7954,815.7955,1223.18923
sp|P49792|RBP2_HUMAN	S2510	E3 SUMO-protein ligase RanBP2 OS=Homo sapiens GN=RANBP2 PE=1 SV=2	2,3,4	TPKAVVSPPKFVF	27	3.688	0.6071	1.72177	1	24.5915	24.336	24.4277	24.1695	24.5138	24.2887	24.3927	23.7483	23.813	23.8306	23.6759	-0.110579	0.341739	-0.684795	0.00422698	K.AVVS#PPKFVFGSESVK.S	612.09748,612.09766,612.09774,612.0978,612.0979,815.79333,815.79388,815.79419,815.79432,815.79434,815.79436,815.79441,815.7945,815.79451,815.79453,815.79455,815.79465,815.79469,815.79494,815.79497,815.79523,815.7953,815.79538,815.7954,815.7955,1223.18923
sp|Q7Z3J3|RGPD4_HUMAN	S1535	RanBP2-like and GRIP domain-containing protein 4 OS=Homo sapiens GN=RGPD4 PE=2 SV=3	2,3,4	TTKAVVSPPKFVF	30	3.688	0.6071	1.70341	1	24.7269	24.4573	24.5512	24.2441	24.6054	24.3619	24.4547	23.8268	23.8918	23.9116	23.7557	-0.161935	0.20373	-0.731968	0.00447285	K.AVVS#PPKFVFGSESVK.S,K.AVVS#PPKFVFGSESVKR.I	612.09748,612.09766,612.09774,612.0978,612.0979,651.12308,651.12328,651.12367,815.79333,815.79388,815.79419,815.79432,815.79434,815.79436,815.79441,815.7945,815.79451,815.79453,815.79455,815.79465,815.79469,815.79494,815.79497,815.79523,815.7953,815.79538,815.7954,815.7955,1223.18923
sp|Q99666|RGPD5_HUMAN	S1534	RANBP2-like and GRIP domain-containing protein 5/6 OS=Homo sapiens GN=RGPD5 PE=1 SV=3	4	TTKAVVSPPKFVF	1	1.33	0.2992	2.33831	1	20.4689	19.903	19.9575	18.82	19.5834	19.2543	18.9973	18.6475	18.7417	18.9464	18.8653	-0.946055	0.0138171	-1.3096	0.0107047	K.AVVS#PPKFVFVSESVKR.I	661.635
sp|O14715|RGPD8_HUMAN	S1534	RANBP2-like and GRIP domain-containing protein 8 OS=Homo sapiens GN=RGPD8 PE=1 SV=2	4	TTKAVVSPPKFVF	1	1.33	0.2992	2.33831	1	20.4689	19.903	19.9575	18.82	19.5834	19.2543	18.9973	18.6475	18.7417	18.9464	18.8653	-0.946055	0.0138171	-1.3096	0.0107047	K.AVVS#PPKFVFVSESVKR.I	661.635
sp|Q14966|ZN638_HUMAN	S1882	Zinc finger protein 638 OS=Homo sapiens GN=ZNF638 PE=1 SV=2	4	EEAFQMSEVDEES	2	3.569	0.6719	2.41019	1	21.8252	21.6682	22.0482	21.1715	21.2352	21.2776	21.2709	20.9418	21.141	21.1637	21.0642	-0.608374	0.0266384	-0.769507	0.00937526	K.AVVTEPAKGEEAFQM*S#EVDEESGLKDSEPER.K	1045.00628,1045.00641
sp|Q7Z417|NUFP2_HUMAN	Y565	Nuclear fragile X mental retardation-interacting protein 2 OS=Homo sapiens GN=NUFIP2 PE=1 SV=1	4	PVFPKAYELEKRT	1	3.407	0.5001	2.73017	0.49851	15.5198	15.2055	15.3101	16.3309	18.5584	16.5446	17.0732	17.4591	16.4173	17.7939	17.3258	1.78169	0.0358991	1.90394	0.00504798	K.AY#ELEKRTSPQVLGSILK.S	700.653
sp|Q9UK32|KS6A6_HUMAN	Y231	Ribosomal protein S6 kinase alpha-6 OS=Homo sapiens GN=RPS6KA6 PE=1 SV=1	3	DQEKKAYSFCGTV	1	1.589	0.4588	2.38655	0.49999	18.4133	17.2788	17.5615	17.8954	18.0992	18.2565	17.5154	18.0362	17.9434	18.16	17.5801	0.190412	0.649299	0.178706	0.661903	K.AY#SFCGTVEYM*APEVVNRR.G	858.727
sp|P51812|KS6A3_HUMAN	Y226	Ribosomal protein S6 kinase alpha-3 OS=Homo sapiens GN=RPS6KA3 PE=1 SV=1	3	DHEKKAYSFCGTV	1	1.589	0.4588	2.38655	0.49999	18.4133	17.2788	17.5615	17.8954	18.0992	18.2565	17.5154	18.0362	17.9434	18.16	17.5801	0.190412	0.649299	0.178706	0.661903	K.AY#SFCGTVEYM*APEVVNRR.G	858.727
sp|Q8NB37|PDDC1_HUMAN	S74	Parkinson disease 7 domain-containing protein 1 OS=Homo sapiens GN=PDDC1 PE=1 SV=1	3	RLKAYASPAKLES	1	1.891	0.5574	3.38815	1	19.5088	19.4751	19.4907	19.0052	19.2526	19.2102	19.0957	19.7091	19.7634	19.7309	19.7747	-0.350624	0.00724951	0.253006	4.35921e-05	K.AYAS#PAKLESIDGAR.Y	696.367
sp|P27694|RFA1_HUMAN	S162	Replication protein A 70 kDa DNA-binding subunit OS=Homo sapiens GN=RPA1 PE=1 SV=2	3	SKAYGASKTFGKA	1	1.106	0.2315	2.6029	0.49999	19.9304	20.0961	19.8231	21.4069	21.1067	21.1349	19.9311	21.0249	20.9573	21.5581	21.3289	0.945032	0.0600268	1.26746	0.000803546	K.AYGAS#KTFGK.A	599.667
sp|Q6P0N0|M18BP_HUMAN	T653	Mis18-binding protein 1 OS=Homo sapiens GN=MIS18BP1 PE=1 SV=1	2,3,4	KAYILVTPLKSRK	7	3.103	0.6072	1.78568	1	22.4595	22.2282	22.4573	22.3875	22.5359	22.4032	22.4962	22.3554	22.2443	22.3491	22.5094	0.0740221	0.449051	-0.0171421	0.864691	K.AYILVT#PLK.S,K.AYILVT#PLKSR.K,K.KAYILVT#PLK.S	479.04981,600.35683,638.39763,638.39778,778.46471,778.46549,957.0931
sp|Q9ULH0|KDIS_HUMAN	T1679	Kinase D-interacting substrate of 220 kDa OS=Homo sapiens GN=KIDINS220 PE=1 SV=3	3	AYNLNRTPSTVTL	1	1.969	0.5114	2.86297	0.99991	17.4384	17.5654	17.2741	17.2568	17.3868	17.1829	17.3345	17.2094	17.2292	17.3621	17.4056	-0.135712	0.24684	-0.124382	0.283454	K.AYNLNRT#PSTVTLNNNSAPANR.A	899.779
sp|Q9ULH0|KDIS_HUMAN	S1681	Kinase D-interacting substrate of 220 kDa OS=Homo sapiens GN=KIDINS220 PE=1 SV=3	2,3	NLNRTPSTVTLNN	5	3.901	0.7035	1.95802	0.99734	21.4392	21.4537	21.5462	21.6785	21.4059	21.5596	21.1854	21.7461	21.5891	21.6388	21.58	-0.0223336	0.852226	0.158832	0.0261378	K.AYNLNRTPS#TVTLNNNSAPANR.A,R.TPS#TVTLNNNSAPANR.A	655.98892,899.77946,899.77968,983.47939,983.48134
sp|Q96T17|MA7D2_HUMAN	S304	MAP7 domain-containing protein 2 OS=Homo sapiens GN=MAP7D2 PE=1 SV=2	2	TKAYPQSPKTTKP	1	1.214	0.3386	1.41821	1	21.5703	21.5162	21.427	22.0898	22.2002	22.3621	22.4442	23.7881	23.7665	23.8177	24.0413	0.769528	0.000677886	2.3489	1.02468e-06	K.AYPQS#PK.T	664.853
sp|Q7L7V1|DHX32_HUMAN	S562	Putative pre-mRNA-splicing factor ATP-dependent RNA helicase DHX32 OS=Homo sapiens GN=DHX32 PE=1 SV=1	3	DTTLNSSSEYCVE	1	3.862	0.5888	3.05484	0.5	18.4828	18.1673	18.0923	18.6556	18.3229	18.369	18.2788	18.1155	18.1287	18.0999	17.9571	0.159104	0.341225	-0.172172	0.284054	K.AYQDTTLNSS#SEYCVEK.W	845.055
sp|Q8WXD5|GEMI6_HUMAN	S95	Gem-associated protein 6 OS=Homo sapiens GN=GEMIN6 PE=1 SV=1	2	GDCKAYSPEDLEE	1	2.011	0.6017	2.47443	0.99999	19.5051	19.4227	19.4543	19.3967	19.4578	19.5937	19.619	19.5705	19.5117	19.862	19.6768	0.0560928	0.391514	0.194547	0.0810958	K.AYS#PEDLEER.K	759.338
sp|Q9UPU9|SMAG1_HUMAN	S419	Protein Smaug homolog 1 OS=Homo sapiens GN=SAMD4A PE=1 SV=3	2	TPIKAYSSPSTTP	1	1.415	0.4403	1.75372	0.33185	15.6348	15.8855	15.5993	15.3362	15.6366	15.5201	15.4203	15.2412	15.2984	15.3329	15.0459	-0.228254	0.110425	-0.476931	0.0133901	K.AYS#SPSTTPEAR.R	788.365
sp|Q6ZV73|FGD6_HUMAN	S692	FYVE, RhoGEF and PH domain-containing protein 6 OS=Homo sapiens GN=FGD6 PE=1 SV=2	2,3	KPIKAYSTENYSL	4	3.823	0.6189	1.00505	0.99791	21.6642	21.5259	21.634	22.3287	22.0502	22.1642	22.1722	21.976	21.9432	21.8607	22.0244	0.570782	0.00050369	0.343023	0.00250841	K.AYS#TENYSLESQK.K,K.AYS#TENYSLESQKK.R	686.6644,805.74925,1029.49358,1029.49425
sp|Q9UPU9|SMAG1_HUMAN	S420	Protein Smaug homolog 1 OS=Homo sapiens GN=SAMD4A PE=1 SV=3	2	PIKAYSSPSTTPE	1	2.259	0.5086	3.38471	0.33249	22.5406	22.4255	22.4793	22.1399	22.015	21.9952	22.3952	21.4935	21.4661	21.2432	21.3757	-0.345508	0.0270706	-1.08719	2.73267e-05	K.AYSS#PSTTPEAR.R	788.364
sp|Q5H9R7|PP6R3_HUMAN	S853	Serine/threonine-protein phosphatase 6 regulatory subunit 3 OS=Homo sapiens GN=PPP6R3 PE=1 SV=2	3	PRPPSSSPEQRTG	4	1.878	0.4521	3.1416	0.49928	20.1849	20.3499	20.1234	20.4046	20.3543	20.3082	20.0563	20.1302	19.9614	20.2025	20.0491	0.0613985	0.57635	-0.133646	0.190306	K.CAAPRPPSSS#PEQR.T	616.95617,616.95683,616.95703,616.95708
sp|Q9H706|GAREM_HUMAN	S492	GRB2-associated and regulator of MAPK protein OS=Homo sapiens GN=GAREM PE=1 SV=2	3	RSKCATSPLPIPG	1	4.049	0.5256	2.54399	0.5	16.3858	15.6304	15.9754	16.4161	16.3038	16.091	15.9074	15.6368	15.3513	15.3195	14.1515	0.182385	0.510889	-0.882431	0.0776468	K.CATS#PLPIPGTLGAAVK.S	731.068
sp|Q96L73|NSD1_HUMAN	S822	Histone-lysine N-methyltransferase, H3 lysine-36 and H4 lysine-20 specific OS=Homo sapiens GN=NSD1 PE=1 SV=1	3	SSDTKGSPLASIS	1	1.884	0.4151	3.47446	0.97618	18.7656	17.7826	17.4967	18.4049	17.9978	18.3071	17.4982	16.8202	16.6587	17.2421	16.6721	0.037054	0.9373	-1.16671	0.0796725	K.CCSSDTKGS#PLASISK.S	822.415
sp|Q96JM3|CHAP1_HUMAN	S603	Chromosome alignment-maintaining phosphoprotein 1 OS=Homo sapiens GN=CHAMP1 PE=1 SV=2	3	QEELLASPKKLLE	2	3.18	0.6575	2.95169	1	19.9474	19.5728	19.242	18.2026	18.1915	18.4754	17.7061	17.6276	17.5794	17.8167	16.7656	-1.44348	0.00448999	-2.14005	0.0009879	K.CDILVQEELLAS#PK.K	718.38016,718.38038
sp|Q7L8J4|3BP5L_HUMAN	S350	SH3 domain-binding protein 5-like OS=Homo sapiens GN=SH3BP5L PE=1 SV=1	2	DLQKCDSVEHLRG	1	1.428	0.3978	2.92421	1	18.8298	18.8321	18.5158	19.4945	18.7862	19.041	18.4092	18.4653	17.9906	18.4873	17.7441	0.206822	0.454667	-0.554074	0.0511499	K.CDS#VEHLR.G	662.798
sp|P02765|FETUA_HUMAN	S138	Alpha-2-HS-glycoprotein OS=Homo sapiens GN=AHSG PE=1 SV=1	2,3,4	CDSSPDSAEDVRK	54	3.131	0.788	1.94289	1	24.7483	24.3655	25.0001	28.8924	28.8746	28.8356	28.2924	27.8381	27.3508	27.683	26.3963	4.0191	5.12454e-05	2.61239	0.00132577	K.CDSSPDS#AEDVR.K,K.CDSSPDS#AEDVRK.V	501.73215,549.55513,668.64036,668.64047,668.64071,668.64072,668.64075,668.64076,668.64086,668.64105,668.64116,668.64124,668.64141,668.64143,668.64144,668.64146,668.64153,668.64156,668.64165,668.64166,668.64174,823.8283,823.82839,823.82883,823.82912,823.82913,823.82923,823.82926,823.82931,823.82943,823.82946,823.82948,823.82962,823.82967,823.82999,823.83004,823.83018,1002.45616,1002.45686,1002.457…
sp|Q9BYW2|SETD2_HUMAN	S905	Histone-lysine N-methyltransferase SETD2 OS=Homo sapiens GN=SETD2 PE=1 SV=3	2,3	KCGENTSPVLDAV	2	3.272	0.562	0.989876	0.99828	20.1053	19.74	19.6385	19.7246	19.5929	19.5411	18.9152	18.8441	18.3286	18.8265	17.4041	-0.384436	0.154581	-1.4771	0.0159185	K.CGENTS#PVLDAVLK.S	681.01821,1021.02468
sp|Q13506|NAB1_HUMAN	S328	NGFI-A-binding protein 1 OS=Homo sapiens GN=NAB1 PE=1 SV=2	3	GERDELSPKRIKV	2	1.382	0.3386	2.89985	1	21.753	21.5431	21.4467	21.718	21.4878	21.5404	20.8956	21.1738	20.6621	20.9967	20.0933	-0.170521	0.438914	-0.849465	0.0310208	K.CGERDELS#PK.R,K.CGERDELS#PKR.I	576.94958,628.98306
sp|Q5VZL5|ZMYM4_HUMAN	S1241	Zinc finger MYM-type protein 4 OS=Homo sapiens GN=ZMYM4 PE=1 SV=1	2	VEQASSSPRSDPL	3	1.825	0.5638	3.28008	0.99999	20.887	20.5398	20.6297	20.3109	20.0476	20.0397	19.5765	19.4969	18.9034	19.4178	18.3489	-0.691872	0.0140663	-1.64379	0.00505052	K.CGGVEQASSS#PR.S	772.33916,772.33951,772.33977
sp|P31751|AKT2_HUMAN	S126	RAC-beta serine/threonine-protein kinase OS=Homo sapiens GN=AKT2 PE=1 SV=2	3	MDYKCGSPSDSST	1	3.047	0.6505	2.63328	0.99662	18.1602	18.0955	17.8725	16.8996	17.0595	16.8136	16.4958	16.4973	16.309	16.508	15.4529	-1.22566	0.000428469	-1.85096	0.00297875	K.CGS#PSDSSTTEEM*EVAVSK.A	852.379
sp|P06748|NPM_HUMAN	S125	Nucleophosmin OS=Homo sapiens GN=NPM1 PE=1 SV=2	4	VEEDAESEDEEEE	1	4.05	0.577	4.32289	0.97711	19.3018	17.511	18.3358	17.7915	17.725	17.9432	17.533	17.6021	17.6507	17.896	17.6766	-0.634688	0.344365	-0.676544	0.320658	K.CGSGPVHISGQHLVAVEEDAES#EDEEEEDVK.L	980.442
sp|O95757|HS74L_HUMAN	T545	Heat shock 70 kDa protein 4L OS=Homo sapiens GN=HSPA4L PE=1 SV=3	4	KCHAEHTPEEEID	1	3.351	0.667	3.55738	1	21.3648	20.9336	20.9865	20.1902	19.9298	19.8945	19.1052	19.8378	19.1062	19.7359	18.1109	-1.315	0.00587233	-1.89726	0.0129541	K.CHAEHT#PEEEIDHTGAK.T	625.538
sp|P49790|NU153_HUMAN	S687	Nuclear pore complex protein Nup153 OS=Homo sapiens GN=NUP153 PE=1 SV=2	2	CQAAKLSPRDTAK	1	1.48	0.5838	4.23807	1	21.3965	20.2892	20.45	21.3145	20.6655	20.9685	19.8021	18.9619	18.3232	19.148	17.636	-0.0242371	0.961283	-2.19463	0.0070492	K.CIACQAAKLS#PR.D	956.995
[truncated: 25,609 more rows]

## Sheet: summary protein
name	accession	description	mol_weight	length	%_coverage	tp	up	um	xcorr_max	dcn_max	ppm_min	log2 WT1	log2 WT2	log2 WT3	log2 Het1	log2 Het2	log2 Het3	log2 Het4	log2 Homo1	log2 Homo2	log2 Homo3	log2 Homo4	log2 Het-WT	pvalue Het-WT	log2 Homo-WT	pvalue Homo-WT
[truncated: 9,178 more rows]

[truncated: 1 more sheets: summary protein corrected phos]
