# Supplementary material for: A disorder-related variant (E420K) of a PP2A-regulatory subunit (PPP2R5D) causes constitutively active AKT-mTOR signaling and uncoordinated cell growth
Source: J Biol Chem. 2021 Jan 20;296:100313. doi: 10.1016/j.jbc.2021.100313 (PMC7952134; doi:10.1016/j.jbc.2021.100313)
Supplement: Supplementary file 4 — Table S4 [file mmc4.xlsx]

## Sheet: searches
Column description	summary protein
column A	protein name
column B	uniprot accession
column C	protein description
column D	molecular weight
column E	protein length
column F	maximum xcorr parameter for protein identification
column G	maximum dcn parameter for protein identification
column H	minimum part per million parameter for protein identification
column I	protein coverage in percentage
column J	total peptides (TP) WT
column K	unique peptides (UP) WT
column L	unique pmatches (UM) WT
column M	total peptides (TP) HET
column N	unique peptides (UP) HET
column O	unique pmatches (UM) HET
column P	total peptides (TP) HOMO
column Q	unique peptides (UP) HOMO
column R	unique pmatches (UM) HOMO
column S	area WT (TP)
column T	area HET (TP)
column U	area HOMO (TP)
column V	area WT (UM)
column W	area HET (UM)
column X	area HOMO (UM)

## Sheet: PP2A subunits
name	accession	description	mol_weight	length	xcorr_max	dcn_max	ppm_min	%_coverage TP	tp[WT]	up[WT]	um[WT]	tp[HET]	up[HET]	um[HET]	tp[HOMO]	up[HOMO]	um[HOMO]	WT area tp	HET area tp	HOMO area tp	WT area um	HET area um	HOMO area um
PP2AA_HUMAN	P67775	Serine/threonine-protein phosphatase 2A catalytic subunit alpha isoform OS=Homo sapiens GN=PPP2CA PE=1 SV=1	35313.5	309	4.232	0.771	0.021469	31.3916	24	8	1	31	10	1	24	9	1	3.17957e+09	1977915740	1.5348e+09	1.33936e+08	4.05966e+08	2.8638e+08
PP2AB_HUMAN	P62714	Serine/threonine-protein phosphatase 2A catalytic subunit beta isoform OS=Homo sapiens GN=PPP2CB PE=1 SV=1	35342.4	309	4.232	0.771	0.021469	31.3916	24	8	1	28	10	1	23	9	1	3.07832e+09	1662102343	1.33918e+09	7.97313e+06	9.22166e+06	4.05549e+07
2AAA_HUMAN	P30153	Serine/threonine-protein phosphatase 2A 65 kDa regulatory subunit A alpha isoform OS=Homo sapiens GN=PPP2R1A PE=1 SV=4	64625.1	589	6.32	0.7509	0.007943	35.9932	109	29	25	100	29	25	81	25	22	7.99562e+09	4235479826	3.14085e+09	9.09763e+09	5.13078e+09	3.7273e+09
2AAB_HUMAN	P30154	Serine/threonine-protein phosphatase 2A 65 kDa regulatory subunit A beta isoform OS=Homo sapiens GN=PPP2R1B PE=1 SV=3	65593.7	601	3.94	0.6165	0.009395	8.15308	15	6	2	15	6	2	12	3	0	6.9648e+08	158176305	1.7469e+08	1.73522e+07	8.61347e+06	0
2A5D_HUMAN	Q14738	Serine/threonine-protein phosphatase 2A 56 kDa regulatory subunit delta isoform OS=Homo sapiens GN=PPP2R5D PE=1 SV=1	69289.6	602	5.993	0.7851	0.001764	45.1827	173	48	40	199	47	40	176	48	40	10120928569	10120928569	10120928569	10120928569	10120928569	10120928569
2A5E_HUMAN	Q16537	Serine/threonine-protein phosphatase 2A 56 kDa regulatory subunit epsilon isoform OS=Homo sapiens GN=PPP2R5E PE=1 SV=1	54054.7	467	3.893	0.6761	0.100221	4.49679	3	2	1	3	2	1	2	1	0	1.61632e+08	43763861	9.6906e+07	9.9126e+06	2.81982e+06	0
2A5G_HUMAN	Q13362	Serine/threonine-protein phosphatase 2A 56 kDa regulatory subunit gamma isoform OS=Homo sapiens GN=PPP2R5C PE=1 SV=3	60587.7	524	3.413	0.6569	0.100221	8.58779	27	8	0	27	7	0	28	8	0	1.98526e+09	2064549564	2.06676e+09	0	0	0
2ABA_HUMAN	P63151	Serine/threonine-protein phosphatase 2A 55 kDa regulatory subunit B alpha isoform OS=Homo sapiens GN=PPP2R2A PE=1 SV=1	51001.7	447	3.593	0.6724	0.254372	9.8434	5	4	2	2	1	1	3	3	2	6.08264e+07	14909711	3.19477e+07	4.22883e+07	1.87305e+07	3.63522e+07
2ABB_HUMAN	Q00005	Serine/threonine-protein phosphatase 2A 55 kDa regulatory subunit B beta isoform OS=Homo sapiens GN=PPP2R2B PE=1 SV=1	51067.8	443	3.593	0.6724	0.38385	4.51467	0	0	0	0	0	0	1	1	0	0	0	3.01881e+06	0	0	0
2ABG_HUMAN	Q9Y2T4	Serine/threonine-protein phosphatase 2A 55 kDa regulatory subunit B gamma isoform OS=Homo sapiens GN=PPP2R2C PE=2 SV=4	50792.7	447	1.847	0.5571	2.93682	2.46085	1	1	0	0	0	0	0	0	0	1.31786e+07	0	0	0	0	0
2ABD_HUMAN	Q66LE6	Serine/threonine-protein phosphatase 2A 55 kDa regulatory subunit B delta isoform OS=Homo sapiens GN=PPP2R2D PE=1 SV=1	51287.8	453	3.593	0.6724	0.38385	4.41501	2	1	0	0	0	0	1	1	0	1.36545e+07	0	3.01881e+06	0	0	0
