# Supplementary material for: A disorder-related variant (E420K) of a PP2A-regulatory subunit (PPP2R5D) causes constitutively active AKT-mTOR signaling and uncoordinated cell growth
Source: J Biol Chem. 2021 Jan 20;296:100313. doi: 10.1016/j.jbc.2021.100313 (PMC7952134; doi:10.1016/j.jbc.2021.100313)
Supplement: Supplementary file 5 — Table S5 [file mmc5.xlsx]

## Sheet: PPP-protein levels
name	accession	description	mol_weight	length	%_coverage	tp	up	um	xcorr_max	dcn_max	ppm_min	log2 WT1	log2 WT2	log2 WT3	log2 Het1	log2 Het2	log2 Het3	log2 Het4	log2 Homo1	log2 Homo2	log2 Homo3	log2 Homo4	log2 Het-WT	pvalue Het-WT	log2 Homo-WT	pvalue Homo-WT
2A5A_HUMAN	Q15172	Serine/threonine-protein phosphatase 2A 56 kDa regulatory subunit alpha isoform OS=Homo sapiens GN=PPP2R5A PE=1 SV=1	55484.4	486	15.8436	10	7	5	3.895	0.6157	2.18684	22.0423	22.066	22.1067	21.9954	22.0012	21.9499	21.9453	21.9682	21.9157	21.9218	21.9625	-0.0987283	0.0133181	-0.12964	0.0053515	PP2R
2A5B_HUMAN	Q15173	Serine/threonine-protein phosphatase 2A 56 kDa regulatory subunit beta isoform OS=Homo sapiens GN=PPP2R5B PE=1 SV=1	56795	497	3.82294	3	2	0	2.117	0.155	2.48955	20.8869	20.8571	20.8581	20.8548	20.8357	20.7638	20.8839	20.6651	20.5041	20.7263	20.5151	-0.0327797	0.300256	-0.264692	0.0156965	PP2R
2A5D_HUMAN	Q14738	Serine/threonine-protein phosphatase 2A 56 kDa regulatory subunit delta isoform OS=Homo sapiens GN=PPP2R5D PE=1 SV=1	69289.6	602	35.7143	35	21	16	4.931	0.63	1.45592	24.8765	24.8388	24.9539	25.24	25.2073	25.1909	25.2091	25.0658	24.9916	25.0457	25.017	0.322114	0.00676643	0.140333	0.0349934	PP2R
2A5E_HUMAN	Q16537	Serine/threonine-protein phosphatase 2A 56 kDa regulatory subunit epsilon isoform OS=Homo sapiens GN=PPP2R5E PE=1 SV=1	54054.7	467	22.6981	16	11	8	4.056	0.5812	1.90188	22.605	22.577	22.5961	22.4303	22.4414	22.3762	22.4115	22.3538	22.3045	22.4049	22.3106	-0.177814	0.000202096	-0.24922	0.000771586	PP2R
2A5G_HUMAN	Q13362	Serine/threonine-protein phosphatase 2A 56 kDa regulatory subunit gamma isoform OS=Homo sapiens GN=PPP2R5C PE=1 SV=3	60587.7	524	15.8397	17	9	4	4.268	0.4051	1.91711	23.9593	23.9167	24.024	24.0545	23.9047	23.9156	23.9646	23.8727	23.7997	23.8766	23.8107	-0.00681652	0.888618	-0.126767	0.0317117	PP2R
2AAA_HUMAN	P30153	Serine/threonine-protein phosphatase 2A 65 kDa regulatory subunit A alpha isoform OS=Homo sapiens GN=PPP2R1A PE=1 SV=4	64625.1	589	43.2937	125	31	25	5.432	0.6727	0.959921	27.3327	27.3183	27.3585	27.2995	27.2814	27.261	27.2347	27.1827	27.2548	27.1971	27.1939	-0.0673474	0.0140867	-0.129392	0.00137823	PP2R
2AAB_HUMAN	P30154	Serine/threonine-protein phosphatase 2A 65 kDa regulatory subunit A beta isoform OS=Homo sapiens GN=PPP2R1B PE=1 SV=3	65593.7	601	31.2812	40	16	10	5.135	0.6892	1.48665	24.6712	24.6797	24.6885	24.9836	25.033	25.01	25.0438	24.7725	24.7472	24.7323	24.7598	0.33783	2.92002e-05	0.0731455	0.00105178	PP2R
2ABA_HUMAN	P63151	Serine/threonine-protein phosphatase 2A 55 kDa regulatory subunit B alpha isoform OS=Homo sapiens GN=PPP2R2A PE=1 SV=1	51001.7	447	37.3602	34	15	12	6.397	0.6467	2.00196	24.8075	24.8172	24.8364	24.643	24.5797	24.6381	24.6302	24.5928	24.6811	24.669	24.6643	-0.197609	0.000135994	-0.16858	0.00150251	PP2R
2ABB_HUMAN	Q00005	Serine/threonine-protein phosphatase 2A 55 kDa regulatory subunit B beta isoform OS=Homo sapiens GN=PPP2R2B PE=1 SV=1	51067.8	443	3.61174	4	2	0	2.565	0.156	3.08966	21.924	22.1174	21.9572	21.8749	21.816	21.8039	21.8488	21.7641	21.8244	21.7536	21.7928	-0.16363	0.102491	-0.215799	0.0601895	PP2R
2ABD_HUMAN	Q66LE6	Serine/threonine-protein phosphatase 2A 55 kDa regulatory subunit B delta isoform OS=Homo sapiens GN=PPP2R2D PE=1 SV=1	51287.8	453	11.6998	7	5	2	3.054	0.3882	2.39096	22.5583	22.7242	22.6557	22.6756	22.6688	22.6833	22.6769	22.6092	22.6528	22.6072	22.6694	0.0301151	0.595671	-0.0113523	0.840047	PP2R
2ABG_HUMAN	Q9Y2T4	Serine/threonine-protein phosphatase 2A 55 kDa regulatory subunit B gamma isoform OS=Homo sapiens GN=PPP2R2C PE=2 SV=4	50792.7	447	6.04027	10	3	0	2.737	0.4351	2.74585	23.3296	23.3625	23.3284	23.1304	23.0642	23.1661	23.1657	23.1292	23.1507	23.1829	23.1614	-0.208548	0.00119784	-0.184102	0.000105816	PP2R
CT2NL_HUMAN	Q9P2B4	CTTNBP2 N-terminal-like protein OS=Homo sapiens GN=CTTNBP2NL PE=1 SV=2	68881.2	639	24.5696	15	13	13	3.526	0.5026	2.11857	22.031	22.1394	22.0891	22.3381	22.4438	22.4098	22.3916	22.2565	22.3299	22.3383	22.2942	0.309331	0.00150326	0.21824	0.00651902	PP2R
FGOP2_HUMAN	Q9NVK5	FGFR1 oncogene partner 2 OS=Homo sapiens GN=FGFR1OP2 PE=1 SV=1	29102.1	253	11.8577	2	2	2	3.965	0.5581	3.08952	17.2962	17.3265	17.3733	17.346	17.8284	17.3767	17.4877	17.4165	17.2557	17.5467	17.3353	0.177732	0.206284	0.0565642	0.443065	PP2R
HEMH_HUMAN	P22830	Ferrochelatase, mitochondrial OS=Homo sapiens GN=FECH PE=1 SV=2	47333.7	423	35.461	22	14	14	5.572	0.6494	1.73156	23.8151	23.731	23.8438	23.8513	23.98	23.771	23.7567	24.0973	24.1038	24.0861	24.1729	0.0431277	0.514688	0.318389	0.00264075	PP2R
P2R3A_HUMAN	Q06190	Serine/threonine-protein phosphatase 2A regulatory subunit B'' subunit alpha OS=Homo sapiens GN=PPP2R3A PE=1 SV=1	128338	1150	2.34783	2	2	2	3.43	0.3638	3.28969	19.9593	20.0875	20.0621	19.5964	19.6012	19.7484	19.5849	19.5408	19.5442	19.5607	19.5337	-0.403593	0.000900863	-0.491476	0.00547912	PP2R
PHOCN_HUMAN	Q9Y3A3	MOB-like protein phocein OS=Homo sapiens GN=MOB4 PE=1 SV=1	25757.7	225	18.2222	7	4	4	4.514	0.5798	2.39905	22.0161	21.9694	22.0618	22.1155	22.0094	21.97	22.0439	22.1015	22.0433	22.0111	21.9885	0.0189523	0.662024	0.0203555	0.600684	PP2R
PTPA_HUMAN	Q15257	Serine/threonine-protein phosphatase 2A activator OS=Homo sapiens GN=PPP2R4 PE=1 SV=3	40319.5	358	24.3017	14	8	8	3.338	0.5841	2.09651	23.6203	23.6427	23.6509	23.7469	23.6914	23.6809	23.5897	23.8099	23.874	23.9397	23.8185	0.0392433	0.319678	0.222529	0.00325112	PP2R
SIKE1_HUMAN	Q9BRV8	Suppressor of IKBKE 1 OS=Homo sapiens GN=SIKE1 PE=1 SV=1	23416	207	28.5024	6	4	4	4.419	0.5182	2.18871	20.7713	20.756	20.737	20.3514	20.3024	20.3594	20.3805	20.3799	20.3682	20.4217	20.3759	-0.406327	8.58346e-06	-0.368335	2.53129e-06	PP2R
SLMAP_HUMAN	Q14BN4	Sarcolemmal membrane-associated protein OS=Homo sapiens GN=SLMAP PE=1 SV=1	94097.9	828	20.1691	16	13	13	4.224	0.5546	2.15522	22.0893	22.1253	22.0454	21.8958	21.8423	21.898	21.7701	21.769	21.783	21.8892	21.7638	-0.235105	0.00160994	-0.285378	0.000630929	PP2R
STRN_HUMAN	O43815	Striatin OS=Homo sapiens GN=STRN PE=1 SV=4	84989.1	780	35.641	37	20	19	5.444	0.6757	1.47672	24.2164	24.1434	24.1885	24.4932	24.4895	24.5248	24.5322	24.511	24.5533	24.527	24.4818	0.327155	0.000784253	0.335481	0.000263761	PP2R
STRN3_HUMAN	Q13033	Striatin-3 OS=Homo sapiens GN=STRN3 PE=1 SV=3	86177.6	797	13.5508	14	9	7	5.52	0.6389	2.29802	22.6574	22.5348	22.6394	22.5133	22.4936	22.5486	22.5898	22.6051	22.5541	22.5616	22.543	-0.074194	0.181896	-0.044569	0.365944	PP2R
STRN4_HUMAN	Q9NRL3	Striatin-4 OS=Homo sapiens GN=STRN4 PE=1 SV=2	79488.4	753	26.5604	26	17	15	5.445	0.6174	1.86654	23.7323	23.7209	23.7309	23.9832	23.9687	24.0368	24.0109	24.0675	24.0971	24.1108	24.0612	0.271871	0.000213933	0.356126	2.55502e-05	PP2R
STRP1_HUMAN	Q5VSL9	Striatin-interacting protein 1 OS=Homo sapiens GN=STRIP1 PE=1 SV=1	94697	837	14.5759	15	10	6	4.784	0.6355	2.41402	22.6798	22.7061	22.6668	22.8976	22.9101	22.8835	22.9177	22.9834	23.0287	23.0656	22.9965	0.217974	0.000184616	0.334303	3.14144e-05	PP2R
STRP2_HUMAN	Q9ULQ0	Striatin-interacting protein 2 OS=Homo sapiens GN=STRIP2 PE=2 SV=2	94368.9	834	12.3501	10	7	3	5.267	0.6863	1.97892	21.5877	21.6159	21.6375	21.9245	21.9068	21.8951	21.8956	22.0443	22.0891	22.1017	22.0813	0.29176	0.000427493	0.465358	6.80358e-06	PP2R
SET_HUMAN	Q01105	Protein SET OS=Homo sapiens GN=SET PE=1 SV=3	33162.8	290	36.2069	62	13	13	4.715	0.6111	1.4195	26.7351	26.7392	26.7794	26.7262	26.6419	26.7045	26.6653	26.7972	26.8909	26.7812	26.791	-0.0667879	0.0373763	0.0638223	0.0862258	PP2i
PP2AA_HUMAN	P67775	Serine/threonine-protein phosphatase 2A catalytic subunit alpha isoform OS=Homo sapiens GN=PPP2CA PE=1 SV=1	35313.5	309	54.0453	34	14	2	6.009	0.6562	1.91332	24.556	24.4707	24.5512	24.415	24.4296	24.3534	24.3978	24.444	24.4606	24.4911	24.4237	-0.127062	0.0231627	-0.071156	0.104671	PP2C
PP2AB_HUMAN	P62714	Serine/threonine-protein phosphatase 2A catalytic subunit beta isoform OS=Homo sapiens GN=PPP2CB PE=1 SV=1	35342.4	309	49.8382	31	13	1	6.009	0.6562	1.91332	24.4233	24.3239	24.4062	24.2155	24.2393	24.1433	24.1755	24.2677	24.2834	24.313	24.2453	-0.191045	0.00792234	-0.107074	0.0539762	PP2C
IGBP1_HUMAN	P78318	Immunoglobulin-binding protein 1 OS=Homo sapiens GN=IGBP1 PE=1 SV=1	38811.6	339	37.4631	23	12	12	5.403	0.5881	1.88915	23.1486	23.1028	23.118	23.3048	23.3154	23.3374	23.3433	23.2295	23.188	23.2102	23.2227	0.202106	0.000365706	0.0894787	0.00654102	PP246i
TIPRL_HUMAN	O75663	TIP41-like protein OS=Homo sapiens GN=TIPRL PE=1 SV=2	31053.8	272	22.0588	17	7	7	3.451	0.4473	1.20237	24.381	24.3309	24.446	24.3501	24.28	24.2545	24.2409	24.2365	24.2562	24.2318	24.165	-0.104591	0.0649546	-0.163586	0.0190434	PP246i
1433G_HUMAN	P61981	14-3-3 protein gamma OS=Homo sapiens GN=YWHAG PE=1 SV=2	27979	247	55.8704	124	17	12	4.608	0.6805	0.970422	29.0126	28.9566	29.0212	28.9304	28.8326	28.9212	28.8697	28.9285	29.0101	28.8845	28.9097	-0.108323	0.0166826	-0.0636259	0.119683	PP1R
ABCA3_HUMAN	Q99758	ATP-binding cassette sub-family A member 3 OS=Homo sapiens GN=ABCA3 PE=1 SV=2	189350	1704	1.76056	3	3	3	2.809	0.4883	2.99299	19.1749	19.1167	19.1926	18.996	18.905	18.8971	18.7802	19.0209	19.0983	19.0877	19.0442	-0.266803	0.00458985	-0.0986095	0.0260579	PP1R
AKA11_HUMAN	Q9UKA4	A-kinase anchor protein 11 OS=Homo sapiens GN=AKAP11 PE=1 SV=1	206444	1901	3.52446	6	6	6	3.146	0.4889	2.2721	20.8374	20.8135	20.8233	20.8467	20.9807	20.7753	20.6935	20.6962	20.7198	20.6462	20.4984	-0.000698132	0.991608	-0.184605	0.0325945	PP1R
AKAP1_HUMAN	Q92667	A-kinase anchor protein 1, mitochondrial OS=Homo sapiens GN=AKAP1 PE=1 SV=1	95759.4	903	14.8394	11	11	11	6.322	0.6829	2.36489	22.4339	22.4609	22.4693	21.5636	21.6089	21.4669	21.5009	21.1937	21.2126	21.342	21.27	-0.919601	2.31394e-05	-1.2001	1.19514e-05	PP1R
AKAP9_HUMAN	Q99996	A-kinase anchor protein 9 OS=Homo sapiens GN=AKAP9 PE=1 SV=3	448539	3911	22.5006	86	72	72	4.794	0.6272	1.27878	24.4856	24.5368	24.4973	24.6592	24.6221	24.6859	24.6588	24.6726	24.7193	24.7345	24.6924	0.1499	0.00123338	0.198105	0.000358777	PP1R
ALMS1_HUMAN	Q8TCU4	Alstrom syndrome protein 1 OS=Homo sapiens GN=ALMS1 PE=1 SV=3	452299	4167	0.791937	2	2	2	3.234	0.4171	3.16102	16.5845	16.5312	16.4243	16.278	16.7014	16.4609	16.5827	16.5336	16.3515	16.21	16.7096	-0.00759159	0.943931	-0.0621575	0.62729	PP1R
ANR42_HUMAN	Q8N9B4	Ankyrin repeat domain-containing protein 42 OS=Homo sapiens GN=ANKRD42 PE=2 SV=2	42638.4	389	1.79949	1	1	0	2.17	0.1364	3.21932	19.1182	19.201	19.2908	18.2786	18.494	17.8726	18.3807	18.2753	18.395	18.1731	18.3988	-0.946859	0.00343259	-0.892762	7.36172e-05	PP1R
APC_HUMAN	P25054	Adenomatous polyposis coli protein OS=Homo sapiens GN=APC PE=1 SV=2	304463	2843	4.64298	10	10	10	4.096	0.6226	2.61601	20.1849	20.1333	20.1771	20.1362	20.2492	20.1513	20.1898	20.004	20.0616	20.1822	20.1395	0.0164933	0.605611	-0.0683067	0.188091	PP1R
ARHGH_HUMAN	Q96PE2	Rho guanine nucleotide exchange factor 17 OS=Homo sapiens GN=ARHGEF17 PE=1 SV=1	217742	2063	2.71449	5	5	5	2.454	0.383	2.29621	18.743	18.805	18.7924	18.4754	18.6325	18.4731	18.4603	18.5018	18.4374	18.5909	18.5295	-0.269832	0.00349399	-0.265284	0.0011341	PP1R
ASPP1_HUMAN	Q96KQ4	Apoptosis-stimulating of p53 protein 1 OS=Homo sapiens GN=PPP1R13B PE=1 SV=3	117970	1090	7.61468	6	6	6	3.399	0.4925	2.43358	20.1354	20.4166	20.2401	19.9702	20.0913	20.0039	19.9111	19.8841	19.9151	20.0611	20.0008	-0.269896	0.0621249	-0.298771	0.0475654	PP1R
ASPP2_HUMAN	Q13625	Apoptosis-stimulating of p53 protein 2 OS=Homo sapiens GN=TP53BP2 PE=1 SV=2	124001	1128	23.5816	23	17	17	6.186	0.6641	1.95124	23.113	23.0865	23.0745	23.2199	23.2391	23.2277	23.2236	23.1362	23.1403	23.1558	23.1068	0.136246	0.00313256	0.0434694	0.0403496	PP1R
AURKA_HUMAN	O14965	Aurora kinase A OS=Homo sapiens GN=AURKA PE=1 SV=2	45235	403	25.5583	10	8	8	5.571	0.6348	2.39966	21.6684	21.6958	21.6699	21.5776	21.4589	21.5406	21.5005	21.8456	21.6461	21.805	21.8315	-0.158609	0.00544719	0.104012	0.107295	PP1R
AURKB_HUMAN	Q96GD4	Aurora kinase B OS=Homo sapiens GN=AURKB PE=1 SV=3	38915.7	344	30.814	13	9	8	2.834	0.582	1.58213	23.107	23.0797	23.11	22.6488	22.5981	22.5612	22.4965	22.4483	22.4941	22.4872	22.4903	-0.522732	0.000223479	-0.618906	1.43222e-07	PP1R
AXIN1_HUMAN	O15169	Axin-1 OS=Homo sapiens GN=AXIN1 PE=1 SV=2	94358	862	4.29234	3	3	3	3.313	0.4337	2.83601	18.22	18.3349	18.1626	18.0972	18.4393	18.2838	18.3439	18.1356	17.9649	18.1875	18.0264	0.0518981	0.581998	-0.160571	0.0772489	PP1R
B2CL1_HUMAN	Q07817	Bcl-2-like protein 1 OS=Homo sapiens GN=BCL2L1 PE=1 SV=1	25646.8	233	12.0172	3	3	3	3.174	0.4001	1.72459	20.2806	20.3913	20.3113	20.3492	20.3596	20.3754	20.3206	20.0408	20.0667	20.0493	19.9218	0.0234726	0.558929	-0.308086	0.00140443	PP1R
B2CL2_HUMAN	Q92843	Bcl-2-like protein 2 OS=Homo sapiens GN=BCL2L2 PE=1 SV=2	20571.4	193	4.66321	1	1	1	2.344	0.1907	3.54186	19.8374	19.9216	19.8551	19.6545	19.8135	19.7009	19.6305	19.3511	19.603	19.5417	19.5668	-0.171482	0.0175393	-0.355707	0.00417086	PP1R
B3GNL_HUMAN	Q67FW5	UDP-GlcNAc:betaGal beta-1,3-N-acetylglucosaminyltransferase-like protein 1 OS=Homo sapiens GN=B3GNTL1 PE=2 SV=2	40237.6	361	3.60111	1	1	1	2.999	0.5045	3.3314	17.1334	16.8082	17.1239	16.7619	17.0988	17.2691	16.9546	17.2468	17.0021	17.2531	17.3384	-0.000722118	0.996393	0.188318	0.223218	PP1R
BIG3_HUMAN	Q5TH69	Brefeldin A-inhibited guanine nucleotide-exchange protein 3 OS=Homo sapiens GN=ARFGEF3 PE=1 SV=3	236993	2177	3.99633	7	7	7	4.072	0.529	1.38844	20.0139	20.1206	20.2037	20.3801	20.4367	20.4618	20.4079	20.2242	20.0581	20.1909	20.1365	0.308893	0.0216516	0.0396624	0.582261	PP1R
BRCA1_HUMAN	P38398	Breast cancer type 1 susceptibility protein OS=Homo sapiens GN=BRCA1 PE=1 SV=2	203991	1863	5.74342	9	9	9	4.04	0.4512	1.49302	21.3262	21.328	21.2996	21.271	21.3183	21.2969	21.2815	21.2135	21.2012	21.3005	21.1328	-0.0260108	0.118279	-0.105914	0.0500501	PP1R
BRD1_HUMAN	O95696	Bromodomain-containing protein 1 OS=Homo sapiens GN=BRD1 PE=1 SV=1	118242	1058	10.4915	13	12	11	3.218	0.5182	2.27074	22.141	22.2522	22.1617	22.5622	22.7183	22.6925	22.6773	22.52	22.5401	22.5467	22.6709	0.477595	0.000226438	0.384432	0.000609568	PP1R
CAMP3_HUMAN	Q9P1Y5	Calmodulin-regulated spectrin-associated protein 3 OS=Homo sapiens GN=CAMSAP3 PE=1 SV=2	132729	1249	16.0128	21	17	16	3.963	0.6692	1.90478	22.763	22.7735	22.7025	22.2193	22.3285	22.2362	22.3562	22.3489	22.3155	22.3733	22.4072	-0.461316	0.000115037	-0.385132	9.61822e-05	PP1R
CASC5_HUMAN	Q8NG31	Protein CASC5 OS=Homo sapiens GN=CASC5 PE=1 SV=3	261736	2342	3.71477	7	7	7	3.737	0.5574	1.71539	19.057	19.116	19.1255	19.4038	19.4202	19.435	19.4717	19.2659	19.3145	19.2721	19.2116	0.33318	0.000317611	0.166525	0.00306209	PP1R
CASP2_HUMAN	P42575	Caspase-2 OS=Homo sapiens GN=CASP2 PE=1 SV=2	50218.5	452	9.73451	4	3	3	3.874	0.4406	2.84545	19.5383	19.4483	19.5151	19.4663	19.5586	19.5527	19.4991	19.9632	19.9013	19.8486	19.9882	0.0185967	0.620471	0.424735	0.000153552	PP1R
CASP9_HUMAN	P55211	Caspase-9 OS=Homo sapiens GN=CASP9 PE=1 SV=3	45673.6	416	18.2692	5	4	4	4.448	0.54	1.94194	21.3443	21.3592	21.5057	21.4767	21.5639	21.5121	21.5039	21.5932	21.5842	21.7267	21.6601	0.111082	0.152554	0.237993	0.021697	PP1R
CC85C_HUMAN	A6NKD9	Coiled-coil domain-containing protein 85C OS=Homo sapiens GN=CCDC85C PE=1 SV=1	44524.2	419	22.673	9	8	7	3.744	0.5529	2.36795	21.7161	21.7708	21.741	21.1696	21.2161	21.0837	21.0482	21.0062	21.1345	21.1342	20.9827	-0.613234	0.000139544	-0.678231	0.000130916	PP1R
CCDC8_HUMAN	Q9H0W5	Coiled-coil domain-containing protein 8 OS=Homo sapiens GN=CCDC8 PE=1 SV=2	58857	538	39.4052	18	12	12	5.696	0.6712	2.76775	20.9423	20.9928	20.9291	20.7931	20.8102	20.7472	20.8039	20.7106	20.6833	20.819	20.7053	-0.166148	0.00238666	-0.225206	0.00184146	PP1R
CD2B2_HUMAN	O95400	CD2 antigen cytoplasmic tail-binding protein 2 OS=Homo sapiens GN=CD2BP2 PE=1 SV=1	37253.3	341	34.0176	15	9	9	4.225	0.5407	2.01812	22.8342	22.8322	22.8624	23.4561	23.5026	23.4676	23.4839	23.5211	23.5569	23.598	23.589	0.634644	1.43774e-07	0.723321	9.78067e-07	PP1R
CDCA2_HUMAN	Q69YH5	Cell division cycle-associated protein 2 OS=Homo sapiens GN=CDCA2 PE=1 SV=2	110397	1023	12.219	9	8	8	4.457	0.6374	1.90329	20.9148	21.0247	21.064	20.8374	20.9602	20.859	20.8968	20.7592	20.8211	20.7704	20.8199	-0.112808	0.108181	-0.208485	0.0308438	PP1R
CE152_HUMAN	O94986	Centrosomal protein of 152 kDa OS=Homo sapiens GN=CEP152 PE=1 SV=3	186791	1654	1.69287	4	3	3	3.076	0.5128	3.24416	17.5505	17.6247	17.6666	17.7016	17.7325	17.7448	17.6823	17.5438	17.6546	17.6843	17.7073	0.101392	0.0789103	0.0335814	0.529242	PP1R
CE192_HUMAN	Q8TEP8	Centrosomal protein of 192 kDa OS=Homo sapiens GN=CEP192 PE=1 SV=2	209364	1941	0.669758	1	1	1	2.322	0.2468	3.40435	17.2717	17.3155	17.4207	17.4326	17.2944	17.1717	17.4234	17.168	17.2448	17.2507	17.3789	-0.00541254	0.945928	-0.0753503	0.282059	PP1R
CENPE_HUMAN	Q02224	Centromere-associated protein E OS=Homo sapiens GN=CENPE PE=1 SV=2	313370	2701	9.92225	23	22	22	4.715	0.5352	1.40184	22.2991	22.3377	22.2854	22.2975	22.3485	22.3147	22.3171	22.193	22.0808	22.1863	22.1072	0.0120626	0.560603	-0.165561	0.00493294	PP1R
CHCH3_HUMAN	Q9NX63	Coiled-coil-helix-coiled-coil-helix domain-containing protein 3, mitochondrial OS=Homo sapiens GN=CHCHD3 PE=1 SV=1	25846.3	227	51.5419	35	18	18	5.214	0.6598	1.15604	24.4593	24.4984	24.4771	24.5101	24.434	24.4263	24.4279	24.5149	24.5788	24.528	24.4886	-0.0286803	0.276767	0.0492895	0.0799281	PP1R
CHCH6_HUMAN	Q9BRQ6	Coiled-coil-helix-coiled-coil-helix domain-containing protein 6, mitochondrial OS=Homo sapiens GN=CHCHD6 PE=1 SV=1	25991.5	235	21.2766	4	3	3	3.496	0.523	2.83637	19.6052	19.786	19.728	18.9754	18.9932	18.9054	18.9828	19.1938	19.2471	19.0572	19.25	-0.742175	0.00205637	-0.51935	0.00119978	PP1R
CL004_HUMAN	Q9NQ89	Uncharacterized protein C12orf4 OS=Homo sapiens GN=C12orf4 PE=2 SV=1	63006.4	552	2.35507	1	1	1	2.662	0.3888	3.80612	18.1502	18.0291	18.1521	17.898	17.8839	17.8187	17.6545	18.2956	18.2736	18.2223	18.3237	-0.296707	0.00796459	0.168313	0.0332767	PP1R
CLCN7_HUMAN	P51798	H(+)/Cl(-) exchange transporter 7 OS=Homo sapiens GN=CLCN7 PE=1 SV=2	87660.7	805	8.81988	5	5	5	4.435	0.6487	2.84779	20.1019	20.2353	20.1575	19.9458	20.0091	19.9673	19.9478	19.9247	19.9198	20.0944	19.9749	-0.197367	0.0244214	-0.186431	0.0216866	PP1R
CYTSB_HUMAN	Q5M775	Cytospin-B OS=Homo sapiens GN=SPECC1 PE=1 SV=1	116543	1068	19.9438	18	17	17	5.371	0.5904	1.73057	21.8708	22.0662	21.9583	22.1778	22.2452	22.3006	22.2087	22.0298	22.1715	22.1997	22.1832	0.267978	0.0252367	0.180937	0.0612449	PP1R
DDX31_HUMAN	Q9H8H2	Probable ATP-dependent RNA helicase DDX31 OS=Homo sapiens GN=DDX31 PE=1 SV=2	92619	851	16.3337	19	13	13	4.283	0.5557	1.95573	22.6815	22.6898	22.6676	22.2448	22.1934	22.158	22.1478	22.0301	21.9872	22.0833	22.0269	-0.493618	7.35948e-05	-0.647748	1.55813e-05	PP1R
DLG1_HUMAN	Q12959	Disks large homolog 1 OS=Homo sapiens GN=DLG1 PE=1 SV=2	99063.6	904	19.8009	21	15	12	5.627	0.6151	1.6436	23.3812	23.4132	23.3786	22.8362	22.885	22.7968	22.7895	22.836	22.9091	22.8931	22.7937	-0.564118	1.12881e-05	-0.533	5.39875e-05	PP1R
DLG2_HUMAN	Q15700	Disks large homolog 2 OS=Homo sapiens GN=DLG2 PE=1 SV=3	96385.8	870	4.25287	7	4	1	2.987	0.4263	1.6436	21.6208	21.5386	21.725	21.283	21.4618	21.2753	21.2804	21.4893	21.4848	21.54	21.4926	-0.302985	0.0104231	-0.126425	0.137078	PP1R
DLG3_HUMAN	Q92796	Disks large homolog 3 OS=Homo sapiens GN=DLG3 PE=1 SV=2	89295.9	817	9.54712	6	5	4	5.618	0.6997	2.44595	20.8138	20.7575	20.7322	20.4978	20.687	20.6354	20.6904	20.6059	20.62	20.6333	20.6386	-0.140171	0.0464677	-0.143417	0.0197308	PP1R
DPOD3_HUMAN	Q15054	DNA polymerase delta subunit 3 OS=Homo sapiens GN=POLD3 PE=1 SV=2	50582.5	466	23.176	16	12	12	3.961	0.5524	2.31719	23.545	23.5835	23.606	22.9027	22.8914	22.8637	22.8845	22.919	22.8969	22.8848	22.92	-0.692579	7.35686e-05	-0.673	6.52506e-05	PP1R
DZIP3_HUMAN	Q86Y13	E3 ubiquitin-protein ligase DZIP3 OS=Homo sapiens GN=DZIP3 PE=1 SV=2	137170	1208	2.06954	2	2	2	2.289	0.4788	3.72397	19.5099	19.5042	19.4466	19.6911	19.5446	19.5209	19.5816	19.6533	19.7333	19.8641	19.7379	0.0976187	0.0779668	0.26024	0.00507057	PP1R
E2AK2_HUMAN	P19525	Interferon-induced, double-stranded RNA-activated protein kinase OS=Homo sapiens GN=EIF2AK2 PE=1 SV=2	61173.9	551	31.3975	41	20	20	4.99	0.6932	1.71357	25.7929	25.7738	25.8613	25.8745	25.8611	25.8495	25.8557	25.7645	25.7902	25.7761	25.7612	0.0508705	0.191911	-0.0363332	0.303401	PP1R
ELL_HUMAN	P55199	RNA polymerase II elongation factor ELL OS=Homo sapiens GN=ELL PE=1 SV=1	67197.1	621	18.3575	11	10	10	3.484	0.5209	1.89338	20.726	20.8374	20.77	20.9426	21.0516	21.012	20.9373	20.9764	20.9207	21.0623	20.9598	0.208092	0.00631805	0.202016	0.00720456	PP1R
ELP6_HUMAN	Q0PNE2	Elongator complex protein 6 OS=Homo sapiens GN=ELP6 PE=1 SV=1	29468.4	266	20.6767	8	6	6	2.739	0.4451	1.77939	21.394	21.4799	21.4511	21.3516	21.3864	21.2119	21.3445	21.2743	21.3043	21.3256	21.3559	-0.118033	0.0518683	-0.126633	0.0163309	PP1R
FAK1_HUMAN	Q05397	Focal adhesion kinase 1 OS=Homo sapiens GN=PTK2 PE=1 SV=2	117844	1052	19.5817	22	19	19	4.728	0.6157	1.85288	23.0129	23.0305	23.0401	22.7715	22.7729	22.7516	22.7438	22.8249	22.901	22.8293	22.8872	-0.267893	4.49934e-06	-0.167209	0.00151171	PP1R
FARP1_HUMAN	Q9Y4F1	FERM, RhoGEF and pleckstrin domain-containing protein 1 OS=Homo sapiens GN=FARP1 PE=1 SV=1	117085	1045	11.1962	12	10	10	4.862	0.587	1.4576	22.1155	22.0584	22.0615	22.2943	22.2319	22.2528	22.2739	22.3328	22.5002	22.4221	22.3443	0.184791	0.00137152	0.32142	0.00142639	PP1R
FER_HUMAN	P16591	Tyrosine-protein kinase Fer OS=Homo sapiens GN=FER PE=1 SV=2	93584.1	822	1.3382	1	1	1	2.932	0.2855	3.41767	18.4275	18.5974	18.718	19.3112	19.384	19.3727	19.3178	19.4391	19.5879	19.5177	19.6027	0.765459	0.00925154	0.955876	0.00258613	PP1R
FKB15_HUMAN	Q5T1M5	FK506-binding protein 15 OS=Homo sapiens GN=FKBP15 PE=1 SV=2	131593	1219	29.6144	38	27	27	5.808	0.6951	1.02235	24.0593	24.0633	24.1049	23.9847	23.9564	23.9455	23.9695	23.9808	24.0338	24.0303	24.0627	-0.111833	0.00502936	-0.0489357	0.080588	PP1R
FTM_HUMAN	Q68CZ1	Protein fantom OS=Homo sapiens GN=RPGRIP1L PE=1 SV=2	149682	1315	0.684411	1	1	1	2.181	0.1394	3.31588	19.6773	19.8143	19.6707	19.3191	19.3768	19.3918	19.3446	19.4717	19.5527	19.6772	19.5353	-0.362681	0.00961323	-0.161512	0.0558616	PP1R
GPTC2_HUMAN	Q9NW75	G patch domain-containing protein 2 OS=Homo sapiens GN=GPATCH2 PE=1 SV=1	58041.2	528	13.0682	5	5	5	3.477	0.5101	2.65373	18.9404	19.1244	19.1393	18.7511	18.8626	18.7712	18.7203	18.8287	18.8033	18.8152	18.7069	-0.291748	0.0274226	-0.2795	0.0325698	PP1R
GRM5_HUMAN	P41594	Metabotropic glutamate receptor 5 OS=Homo sapiens GN=GRM5 PE=1 SV=2	130414	1212	1.65017	1	1	1	1.72	0.0843	1.29449	16.6771	16.3221	16.6919	18.0296	18.305	18.2542	17.9902	17.6918	17.9463	17.7604	17.6956	1.58105	0.000655396	1.20982	0.00301218	PP1R
HCFC1_HUMAN	P51610	Host cell factor 1 OS=Homo sapiens GN=HCFC1 PE=1 SV=2	205689	2035	24.57	72	36	35	5.09	0.6715	1.68357	25.8095	25.7684	25.8148	25.5702	25.5747	25.5283	25.5761	25.5314	25.5539	25.5584	25.5284	-0.235238	0.000183043	-0.254568	0.000512588	PP1R
HDAC6_HUMAN	Q9UBN7	Histone deacetylase 6 OS=Homo sapiens GN=HDAC6 PE=1 SV=2	129958	1215	5.76132	7	7	7	4.434	0.6078	2.50069	20.4132	20.4133	20.392	20.7248	20.8909	20.6214	20.7416	20.8161	20.8817	20.9757	21.0609	0.338487	0.00826779	0.527403	0.0019795	PP1R
HYDIN_HUMAN	Q4G0P3	Hydrocephalus-inducing protein homolog OS=Homo sapiens GN=HYDIN PE=1 SV=3	569735	5121	0.156219	1	1	1	1.609	0.0764	3.16208	19.5275	19.5069	19.1246	19.7878	20.335	19.8593	20.0256	20.1166	19.9876	20.1349	20.6818	0.615612	0.0207159	0.843915	0.00874428	PP1R
IASPP_HUMAN	Q8WUF5	RelA-associated inhibitor OS=Homo sapiens GN=PPP1R13L PE=1 SV=4	87754.1	828	12.1981	7	6	6	4.994	0.5473	2.08259	19.2493	19.3246	19.1601	20.0235	20.0967	20.0682	20.256	19.9954	19.952	20.1439	19.9934	0.866468	6.68702e-05	0.776534	0.000124492	PP1R
IF2B_HUMAN	P20042	Eukaryotic translation initiation factor 2 subunit 2 OS=Homo sapiens GN=EIF2S2 PE=1 SV=2	38106.4	333	56.4565	72	28	28	5.095	0.6124	1.60644	26.1711	26.2008	26.1818	25.8223	25.7421	25.7569	25.7861	25.5729	25.6087	25.6001	25.5147	-0.407727	1.99258e-05	-0.610484	1.3896e-05	PP1R
INP4A_HUMAN	Q96PE3	Type I inositol 3,4-bisphosphate 4-phosphatase OS=Homo sapiens GN=INPP4A PE=1 SV=1	108636	977	19.7544	21	16	16	4.995	0.6015	1.54245	21.7816	21.8091	21.7977	22.0779	22.1193	22.0422	22.0319	22.1116	22.0702	22.074	22.1376	0.271705	0.000253679	0.302214	4.55584e-05	PP1R
IPP2_HUMAN	P41236	Protein phosphatase inhibitor 2 OS=Homo sapiens GN=PPP1R2 PE=1 SV=2	22631	205	33.6585	27	8	1	6.152	0.7206	1.93302	23.1192	23.1625	23.1162	22.5402	22.6255	22.64	22.6634	22.4005	22.4596	22.4548	22.4106	-0.515357	3.1391e-05	-0.701291	7.31722e-07	PP1R
ITPR1_HUMAN	Q14643	Inositol 1,4,5-trisphosphate receptor type 1 OS=Homo sapiens GN=ITPR1 PE=1 SV=2	310784	2758	4.71356	16	13	5	3.979	0.4448	2.33415	22.5079	22.5753	22.523	22.7654	22.8488	22.7803	22.7453	22.7716	22.7919	22.8932	22.7788	0.249552	0.000458372	0.273491	0.000588055	PP1R
ITPR2_HUMAN	Q14571	Inositol 1,4,5-trisphosphate receptor type 2 OS=Homo sapiens GN=ITPR2 PE=1 SV=2	305145	2701	15.1425	46	36	28	4.138	0.6706	1.75365	23.7505	23.7804	23.76	24.2502	24.2038	24.234	24.1859	24.2145	24.1914	24.2792	24.2239	0.454858	2.68686e-06	0.463617	1.59662e-05	PP1R
ITPR3_HUMAN	Q14573	Inositol 1,4,5-trisphosphate receptor type 3 OS=Homo sapiens GN=ITPR3 PE=1 SV=2	301031	2671	8.7982	27	20	16	4.191	0.6112	2.15816	22.9102	22.9457	22.9308	23.1946	23.2094	23.1679	23.1391	23.1123	23.1067	23.1999	23.1089	0.248868	5.37416e-05	0.203068	0.0011056	PP1R
K6PF_HUMAN	P08237	6-phosphofructokinase, muscle type OS=Homo sapiens GN=PFKM PE=1 SV=2	84422.6	780	33.8462	68	25	23	4.942	0.7547	2.15347	25.9172	25.9296	25.98	25.8193	25.759	25.7544	25.7825	25.9438	25.9597	25.9876	25.8991	-0.163474	0.00228901	0.00528884	0.85121	PP1R
KDM5D_HUMAN	Q9BY66	Lysine-specific demethylase 5D OS=Homo sapiens GN=KDM5D PE=1 SV=2	172168	1539	5.1332	9	8	0	3.593	0.6265	1.35298	21.6931	21.5608	21.6486	21.2797	21.1163	21.138	21.1121	21.1863	21.1375	21.1843	21.2578	-0.472668	0.000434594	-0.442723	0.00113108	PP1R
KI18A_HUMAN	Q8NI77	Kinesin-like protein KIF18A OS=Homo sapiens GN=KIF18A PE=1 SV=2	101031	898	6.57016	5	5	5	3.148	0.5089	1.82567	19.6452	19.5855	19.5983	19.5783	19.5545	19.5153	19.4819	19.398	19.3274	19.4935	19.4393	-0.0771378	0.0399936	-0.195098	0.00623158	PP1R
KI67_HUMAN	P46013	Antigen KI-67 OS=Homo sapiens GN=MKI67 PE=1 SV=2	353977	3256	47.113	232	139	139	5.895	0.665	1.37899	26.985	26.9989	26.982	27.3472	27.3435	27.3681	27.3225	27.0352	26.8876	27.0362	27.0096	0.356648	1.45236e-06	0.00350206	0.927975	PP1R
KIF1B_HUMAN	O60333	Kinesin-like protein KIF1B OS=Homo sapiens GN=KIF1B PE=1 SV=5	201339	1816	11.4537	34	16	9	4.564	0.6986	1.76263	22.7701	22.8359	22.7851	22.6021	22.687	22.6507	22.7007	22.6998	22.656	22.7639	22.7632	-0.136898	0.00593904	-0.0762829	0.0689738	PP1R
LMTK2_HUMAN	Q8IWU2	Serine/threonine-protein kinase LMTK2 OS=Homo sapiens GN=LMTK2 PE=1 SV=2	161998	1503	2.66134	3	3	3	3.566	0.5306	1.98253	17.7867	17.7893	17.7118	17.7913	17.7917	17.7757	17.9523	17.8391	17.9754	18.0389	18.0127	0.0651621	0.243078	0.203907	0.0126553	PP1R
M3K4_HUMAN	Q9Y6R4	Mitogen-activated protein kinase kinase kinase 4 OS=Homo sapiens GN=MAP3K4 PE=1 SV=2	179440	1608	3.48259	6	6	6	2.783	0.4587	2.0835	20.461	20.6059	20.5415	20.424	20.401	20.2857	20.3529	20.0839	20.2139	20.1932	20.169	-0.170213	0.0310979	-0.371126	0.00238285	PP1R
MAP1B_HUMAN	P46821	Microtubule-associated protein 1B OS=Homo sapiens GN=MAP1B PE=1 SV=2	265732	2468	36.953	169	80	79	6.301	0.6592	0.700183	26.1066	26.1042	26.1542	27.2299	27.1557	27.2468	27.2781	27.4566	27.4729	27.4515	27.464	1.106	5.92085e-07	1.33962	4.77467e-05	PP1R
MARF1_HUMAN	Q9Y4F3	Meiosis arrest female protein 1 OS=Homo sapiens GN=KIAA0430 PE=1 SV=6	189760	1742	4.42021	7	6	6	4.466	0.4568	1.46528	19.8078	19.7954	19.7408	19.4621	19.6147	19.5517	19.5867	19.6441	19.533	19.6669	19.6375	-0.227484	0.00256524	-0.160974	0.00713214	PP1R
MCM7_HUMAN	P33993	DNA replication licensing factor MCM7 OS=Homo sapiens GN=MCM7 PE=1 SV=4	80550.8	719	49.3741	102	34	34	5.773	0.6328	1.58883	26.4175	26.4094	26.4252	25.7946	25.8361	25.7316	25.7459	25.8817	25.8973	25.9248	25.9098	-0.640304	7.17485e-05	-0.513944	4.26373e-07	PP1R
MED25_HUMAN	Q71SY5	Mediator of RNA polymerase II transcription subunit 25 OS=Homo sapiens GN=MED25 PE=1 SV=2	77351.7	747	6.55957	4	3	3	3.433	0.5249	2.86599	21.1401	21.1517	21.0921	20.7602	20.7172	20.7948	20.8344	20.7163	20.658	20.6647	20.7011	-0.351333	9.89318e-05	-0.442933	3.48205e-05	PP1R
MPIP3_HUMAN	P30307	M-phase inducer phosphatase 3 OS=Homo sapiens GN=CDC25C PE=1 SV=2	52592.8	473	20.9302	12	8	8	4.361	0.637	1.85526	21.7338	21.7058	21.7398	21.8908	21.8151	21.8964	21.7776	21.7643	21.8675	21.8814	21.8536	0.118493	0.0211456	0.115211	0.0164421	PP1R
MPP10_HUMAN	O00566	U3 small nucleolar ribonucleoprotein protein MPP10 OS=Homo sapiens GN=MPHOSPH10 PE=1 SV=2	78013.9	681	25.5507	21	15	15	5.221	0.6591	1.26682	24.5738	24.5331	24.5524	24.2639	24.1886	24.2409	24.222	23.9927	24.0101	24.0314	24.0171	-0.324267	1.65648e-05	-0.540289	5.2292e-06	PP1R
MYO1D_HUMAN	O94832	Unconventional myosin-Id OS=Homo sapiens GN=MYO1D PE=1 SV=2	115215	1006	25.1491	34	26	23	4.882	0.653	0.989337	23.8886	23.8884	23.9164	24.0389	24.0067	23.9749	24.0041	24.1161	24.1536	24.1453	24.151	0.10838	0.00115648	0.24372	1.3316e-05	PP1R
MYPT1_HUMAN	O14974	Protein phosphatase 1 regulatory subunit 12A OS=Homo sapiens GN=PPP1R12A PE=1 SV=1	113274	1030	26.0194	57	31	30	6.207	0.7327	1.22729	24.5203	24.518	24.5534	24.7981	24.8139	24.8365	24.8283	24.7416	24.797	24.8131	24.7371	0.288643	3.59667e-05	0.241646	0.000187775	PP1R
MYPT2_HUMAN	O60237	Protein phosphatase 1 regulatory subunit 12B OS=Homo sapiens GN=PPP1R12B PE=1 SV=2	108592	982	1.01833	2	1	0	2.43	0.2976	2.91272	20.8611	20.8811	20.9263	21.145	21.2894	21.1887	21.3133	21.1464	21.1108	21.1736	21.1195	0.344632	0.00121734	0.248081	0.000506342	PP1R
NCOR1_HUMAN	O75376	Nuclear receptor corepressor 1 OS=Homo sapiens GN=NCOR1 PE=1 SV=2	265644	2440	10	20	19	18	3.847	0.5921	2.06304	22.6378	22.5796	22.6361	22.5223	22.5511	22.4625	22.5088	22.5091	22.5348	22.5181	22.5474	-0.106642	0.0114066	-0.0904721	0.0261361	PP1R
NEB1_HUMAN	Q9ULJ8	Neurabin-1 OS=Homo sapiens GN=PPP1R9A PE=1 SV=2	121441	1098	7.9235	7	7	7	3.692	0.5176	2.28068	20.1845	20.3085	20.1797	20.3931	20.3216	20.3096	20.4112	20.2828	20.3223	20.3507	20.2144	0.134656	0.0619888	0.068325	0.257899	PP1R
NEB2_HUMAN	Q96SB3	Neurabin-2 OS=Homo sapiens GN=PPP1R9B PE=1 SV=2	88144	815	13.7423	8	7	7	6.051	0.6098	2.38561	21.0938	21.1972	21.1678	21.4701	21.4271	21.4894	21.5043	21.4359	21.3907	21.5051	21.2953	0.319806	0.00220254	0.253808	0.005486	PP1R
NFL_HUMAN	P07196	Neurofilament light polypeptide OS=Homo sapiens GN=NEFL PE=1 SV=3	60549.5	543	49.3554	77	27	24	5.267	0.7272	1.47501	27.6319	27.5679	27.6944	28.3884	28.2779	28.4106	28.3444	28.3959	28.4198	28.3148	28.3845	0.723919	6.94762e-05	0.747335	0.00016468	PP1R
NOC2L_HUMAN	Q9Y3T9	Nucleolar complex protein 2 homolog OS=Homo sapiens GN=NOC2L PE=1 SV=4	83840.5	749	20.0267	33	20	20	3.553	0.5507	1.78069	25.275	25.299	25.2839	24.8508	24.7731	24.7712	24.7241	24.5535	24.632	24.6305	24.6302	-0.506178	0.000147553	-0.674454	9.65901e-06	PP1R
NOG1_HUMAN	Q9BZE4	Nucleolar GTP-binding protein 1 OS=Homo sapiens GN=GTPBP4 PE=1 SV=3	73420	634	33.4385	48	24	24	4.405	0.6214	1.38062	25.68	25.6433	25.6547	25.255	25.2212	25.1933	25.1548	25.0378	24.9416	25.0296	25.0312	-0.453226	2.47284e-05	-0.649251	9.32479e-06	PP1R
NOM1_HUMAN	Q5C9Z4	Nucleolar MIF4G domain-containing protein 1 OS=Homo sapiens GN=NOM1 PE=1 SV=1	95091.9	860	17.7907	19	13	13	3.813	0.6512	2.28575	22.087	22.1518	22.0863	22.1117	22.146	22.0565	22.0989	21.9819	21.9223	21.9936	21.9253	-0.0050886	0.866377	-0.152603	0.00446297	PP1R
NONO_HUMAN	Q15233	Non-POU domain-containing octamer-binding protein OS=Homo sapiens GN=NONO PE=1 SV=4	53971.3	471	63.6943	220	38	35	5.005	0.7282	0.782694	28.2289	28.265	28.2315	28.2347	28.2424	28.2663	28.2882	28.3272	28.3808	28.3817	28.3764	0.0160798	0.384177	0.124747	0.00088114	PP1R
OCLN_HUMAN	Q16625	Occludin OS=Homo sapiens GN=OCLN PE=1 SV=1	58320.3	522	15.3257	9	7	7	4.801	0.6228	2.01348	20.8592	20.8195	21.0226	20.9974	21.1629	21.0571	21.0725	21.0455	21.014	21.0645	21.004	0.172044	0.0883801	0.13157	0.162955	PP1R
ORC5_HUMAN	O43913	Origin recognition complex subunit 5 OS=Homo sapiens GN=ORC5 PE=1 SV=1	49801.4	435	21.3793	13	11	11	4.039	0.565	2.4146	23.0144	23.0491	23.0222	22.8357	22.7657	22.7431	22.697	22.6623	22.6826	22.7	22.6426	-0.268214	0.0012661	-0.356685	3.73465e-06	PP1R
PARD3_HUMAN	Q8TEW0	Partitioning defective 3 homolog OS=Homo sapiens GN=PARD3 PE=1 SV=2	149009	1356	23.5251	35	26	25	5.119	0.708	1.53369	23.1435	23.1945	23.1145	23.323	23.3146	23.3548	23.3313	23.2564	23.3018	23.3197	23.3437	0.180089	0.0091618	0.154567	0.00578157	PP1R
PCDH7_HUMAN	O60245	Protocadherin-7 OS=Homo sapiens GN=PCDH7 PE=1 SV=2	114494	1069	1.21609	1	1	1	3.232	0.4737	3.73894	19.166	19.2412	18.3931	18.6964	18.6482	18.5382	18.6549	18.876	19.1476	19.1049	18.8002	-0.298985	0.384979	0.0487373	0.877201	PP1R
PCIF1_HUMAN	Q9H4Z3	Phosphorylated CTD-interacting factor 1 OS=Homo sapiens GN=PCIF1 PE=1 SV=1	79432.7	704	3.55114	1	1	1	3.577	0.4596	2.94811	16.0405	16.3495	16.2928	15.6499	15.6341	15.9099	15.4177	15.7544	15.815	16.0878	15.8358	-0.574682	0.00930059	-0.354318	0.0403816	PP1R
PHAR4_HUMAN	Q8IZ21	Phosphatase and actin regulator 4 OS=Homo sapiens GN=PHACTR4 PE=1 SV=1	77009.5	702	11.1111	6	6	6	3.289	0.5753	1.87808	20.5694	20.5247	20.5451	20.5104	20.5345	20.5388	20.5375	20.4708	20.6011	20.6301	20.5624	-0.0161124	0.346805	0.019695	0.624162	PP1R
PHRF1_HUMAN	Q9P1Y6	PHD and RING finger domain-containing protein 1 OS=Homo sapiens GN=PHRF1 PE=1 SV=3	175197	1649	4.97271	8	7	6	3.372	0.5334	1.94146	21.2085	21.2425	21.1714	21.154	21.3307	21.2183	21.3224	21.19	21.1175	21.1664	21.1653	0.0488908	0.357176	-0.0476243	0.135833	PP1R
PMYT1_HUMAN	Q99640	Membrane-associated tyrosine- and threonine-specific cdc2-inhibitory kinase OS=Homo sapiens GN=PKMYT1 PE=1 SV=1	53749	499	9.01804	4	3	3	3.232	0.5585	2.29383	19.1747	19.2224	19.1681	18.9502	18.826	18.9194	18.8455	18.9416	18.8244	18.9416	18.8677	-0.303159	0.000469772	-0.294605	0.000479141	PP1R
PP12C_HUMAN	Q9BZL4	Protein phosphatase 1 regulatory subunit 12C OS=Homo sapiens GN=PPP1R12C PE=1 SV=1	83836.2	782	28.5166	21	19	19	5.198	0.6683	1.86461	21.2029	21.2033	21.2508	21.3851	21.4788	21.4466	21.4762	21.5611	21.5624	21.6084	21.5778	0.227624	0.00040472	0.358428	7.38521e-05	PP1R
PP14B_HUMAN	Q96C90	Protein phosphatase 1 regulatory subunit 14B OS=Homo sapiens GN=PPP1R14B PE=1 SV=3	15787.1	147	31.9728	6	3	3	5.14	0.6242	1.49475	21.4802	21.1983	21.4751	20.1752	20.2382	20.1455	20.1255	19.895	20.3276	19.8734	20.1364	-1.21346	0.00371187	-1.32642	0.000244463	PP1R
PP14C_HUMAN	Q8TAE6	Protein phosphatase 1 regulatory subunit 14C OS=Homo sapiens GN=PPP1R14C PE=1 SV=3	17526	165	33.3333	3	3	3	4.528	0.6311	2.79467	19.3469	19.1903	19.3007	18.5641	18.516	18.34	18.2788	18.1601	18.3803	18.3233	17.9483	-0.854562	0.000173386	-1.07633	0.000432952	PP1R
PP16A_HUMAN	Q96I34	Protein phosphatase 1 regulatory subunit 16A OS=Homo sapiens GN=PPP1R16A PE=1 SV=1	57325.4	528	2.08333	1	1	1	2.062	0.2085	3.88154	17.2628	17.4155	17.0588	17.7345	17.4983	17.2142	17.483	17.2857	17.1949	17.2789	17.0018	0.236791	0.172943	-0.0553717	0.677756	PP1R
PP1R7_HUMAN	Q15435	Protein phosphatase 1 regulatory subunit 7 OS=Homo sapiens GN=PPP1R7 PE=1 SV=1	41168.6	360	43.0556	58	20	20	5.434	0.6956	1.72176	24.8678	24.8199	24.8361	25.2921	25.2777	25.332	25.3542	25.3839	25.3884	25.381	25.4435	0.472685	4.63218e-06	0.557897	1.56435e-06	PP1R
PP1R8_HUMAN	Q12972	Nuclear inhibitor of protein phosphatase 1 OS=Homo sapiens GN=PPP1R8 PE=1 SV=2	38084.9	351	39.3162	19	12	12	5.065	0.6396	2.07796	24.2083	24.2346	24.1822	23.8761	23.8789	23.838	23.7912	23.8638	23.8959	23.917	23.8704	-0.362311	3.34037e-05	-0.32161	5.10049e-05	PP1R
PP1RA_HUMAN	Q96QC0	Serine/threonine-protein phosphatase 1 regulatory subunit 10 OS=Homo sapiens GN=PPP1R10 PE=1 SV=1	97986.3	940	16.1702	19	16	16	4.431	0.6491	2.03392	23.0582	23.0293	23.0766	22.8391	22.9232	22.8251	22.8468	22.9576	22.949	22.9877	22.9691	-0.196133	0.000827261	-0.0888354	0.00809789	PP1R
PP1RB_HUMAN	O60927	Protein phosphatase 1 regulatory subunit 11 OS=Homo sapiens GN=PPP1R11 PE=1 SV=1	13781.7	126	27.7778	6	3	3	3.413	0.5964	2.4614	19.9682	20.1128	20.0757	20.0197	20.4245	20.0091	20.0369	19.9076	19.6031	19.9976	19.9951	0.0703259	0.556392	-0.176383	0.159093	PP1R
PPR18_HUMAN	Q6NYC8	Phostensin OS=Homo sapiens GN=PPP1R18 PE=1 SV=1	67083.8	613	29.8532	16	12	12	4.78	0.64	2.33831	21.812	21.8121	21.7566	21.8826	21.8966	21.9251	21.8769	21.6659	21.711	21.6555	21.6714	0.101743	0.0138723	-0.117642	0.00776289	PP1R
PPR21_HUMAN	Q6ZMI0	Protein phosphatase 1 regulatory subunit 21 OS=Homo sapiens GN=PPP1R21 PE=1 SV=1	87057.9	780	21.2821	14	12	12	4.845	0.6006	2.284	22.1162	22.161	22.0769	22.2834	22.2573	22.2702	22.3027	22.3393	22.3775	22.431	22.4012	0.160348	0.0125177	0.26916	0.000772967	PP1R
PPR35_HUMAN	Q8TAP8	Protein phosphatase 1 regulatory subunit 35 OS=Homo sapiens GN=PPP1R35 PE=1 SV=1	27629.7	253	16.2055	3	2	2	4.12	0.5777	2.45738	18.2724	18.0833	18.2626	18.9925	18.9042	18.917	18.893	19.0597	18.9255	19.0528	19.023	0.720551	0.00328555	0.809115	0.00129217	PP1R
PPR37_HUMAN	O75864	Protein phosphatase 1 regulatory subunit 37 OS=Homo sapiens GN=PPP1R37 PE=1 SV=4	73839.1	691	1.5919	1	1	1	2.005	0.1751	1.58009	17.9501	18.0705	17.8546	18.1009	18.0208	18.0733	17.9252	18.0743	18.0737	18.0875	18.2881	0.0716721	0.392021	0.17249	0.0961504	PP1R
PPR3D_HUMAN	O95685	Protein phosphatase 1 regulatory subunit 3D OS=Homo sapiens GN=PPP1R3D PE=1 SV=1	32104.5	299	18.7291	7	4	4	3.093	0.5862	2.82986	20.691	20.6998	20.7247	20.8208	20.7923	20.8235	20.8466	20.8596	20.8722	20.8444	20.89	0.115626	0.000621943	0.161363	0.000124377	PP1R
PPR3F_HUMAN	Q6ZSY5	Protein phosphatase 1 regulatory subunit 3F OS=Homo sapiens GN=PPP1R3F PE=1 SV=3	81784.5	799	1.25156	1	1	1	1.965	0.4361	3.42959	15.3981	15.7498	15.5405	16.1997	17.8659	16.4795	16.6366	16.5797	16.3555	16.5911	16.5223	1.23263	0.039655	0.94936	0.00324708	PP1R
QSER1_HUMAN	Q2KHR3	Glutamine and serine-rich protein 1 OS=Homo sapiens GN=QSER1 PE=1 SV=3	185759	1735	10.0288	17	13	13	6.001	0.6055	1.86534	22.6193	22.6616	22.6248	22.168	22.1765	22.0513	22.0493	21.987	21.9327	21.949	21.9504	-0.523947	0.000213072	-0.680441	8.51112e-07	PP1R
RASF7_HUMAN	Q02833	Ras association domain-containing protein 7 OS=Homo sapiens GN=RASSF7 PE=2 SV=1	39614.6	373	22.5201	7	6	6	3.523	0.5546	2.61905	19.2823	19.3526	19.3151	19.6853	19.6708	19.781	19.7861	19.6433	19.635	19.6176	19.7382	0.414171	0.000119899	0.341863	0.000169624	PP1R
RASF8_HUMAN	Q8NHQ8	Ras association domain-containing protein 8 OS=Homo sapiens GN=RASSF8 PE=1 SV=2	47911.6	419	15.2745	6	6	6	4.769	0.5033	2.00572	20.1591	20.2664	20.1121	20.4174	20.3967	20.3709	20.3536	20.268	20.2011	20.2653	20.2444	0.205468	0.0363052	0.0655226	0.285043	PP1R
RBCC1_HUMAN	Q8TDY2	RB1-inducible coiled-coil protein 1 OS=Homo sapiens GN=RB1CC1 PE=1 SV=3	180926	1594	10.1631	13	12	12	4.086	0.6036	2.40411	22.043	22.0086	22.0598	21.6317	21.6151	21.648	21.6362	21.5139	21.5575	21.5676	21.6393	-0.404355	0.000224761	-0.467533	3.84955e-05	PP1R
RBM26_HUMAN	Q5T8P6	RNA-binding protein 26 OS=Homo sapiens GN=RBM26 PE=1 SV=3	112070	1007	27.7061	52	34	32	5.169	0.5903	1.51472	25.3377	25.3245	25.3291	24.5239	24.5028	24.4311	24.4349	24.4846	24.4855	24.486	24.5128	-0.857258	3.12788e-05	-0.83818	7.3284e-09	PP1R
RHG29_HUMAN	Q52LW3	Rho GTPase-activating protein 29 OS=Homo sapiens GN=ARHGAP29 PE=1 SV=2	140005	1261	4.12371	4	4	4	2.561	0.3452	2.57756	18.606	18.7249	18.633	18.2624	18.3353	18.2087	18.2352	18.1003	18.2631	18.1815	18.1272	-0.394278	0.000883045	-0.486641	0.000264092	PP1R
RIF1_HUMAN	Q5UIP0	Telomere-associated protein RIF1 OS=Homo sapiens GN=RIF1 PE=1 SV=2	269734	2472	20.5906	65	44	44	6.087	0.6653	1.3347	25.1818	25.2162	25.204	25.0222	24.9475	24.9517	24.9169	24.8588	24.8332	24.9029	24.8499	-0.24111	0.000527891	-0.339447	9.9394e-06	PP1R
RL24_HUMAN	P83731	60S ribosomal protein L24 OS=Homo sapiens GN=RPL24 PE=1 SV=1	17621.9	157	54.7771	73	14	14	4.184	0.5451	1.49523	28.2043	28.1703	28.1941	28.0173	28.0519	27.9779	27.9573	27.8351	27.6895	27.7964	27.8641	-0.188451	0.00102689	-0.393281	0.0012316	PP1R
RL5_HUMAN	P46777	60S ribosomal protein L5 OS=Homo sapiens GN=RPL5 PE=1 SV=3	34162.7	297	64.6465	191	30	30	5.279	0.7073	1.28217	28.5925	28.4828	28.5903	28.3647	28.3581	28.3011	28.326	28.2578	28.2227	28.2133	28.196	-0.217714	0.0154463	-0.332731	0.00613908	PP1R
RMP_HUMAN	O94763	Unconventional prefoldin RPB5 interactor 1 OS=Homo sapiens GN=URI1 PE=1 SV=3	59009.8	535	17.0093	12	9	9	5.578	0.6946	2.38857	22.2592	22.2685	22.26	22.0654	22.0698	22.0523	22.0081	21.9436	22.0663	22.0047	22.0086	-0.213713	0.000414612	-0.256799	0.00179356	PP1R
RPAP3_HUMAN	Q9H6T3	RNA polymerase II-associated protein 3 OS=Homo sapiens GN=RPAP3 PE=1 SV=2	74934.1	665	46.4662	57	35	35	6.301	0.6896	1.52466	25.4001	25.4348	25.4251	25.1905	25.142	25.1554	25.1321	24.9294	24.9824	24.9641	24.9297	-0.265006	1.66874e-05	-0.46858	1.10678e-06	PP1R
RRP1B_HUMAN	Q14684	Ribosomal RNA processing protein 1 homolog B OS=Homo sapiens GN=RRP1B PE=1 SV=3	83285.5	758	32.5858	45	24	24	5.051	0.6088	2.02405	25.2715	25.3009	25.2956	24.9663	24.8998	24.8732	24.862	24.8932	24.8456	24.8529	24.7923	-0.388973	0.000132692	-0.443319	3.73818e-05	PP1R
RSBN1_HUMAN	Q5VWQ0	Round spermatid basic protein 1 OS=Homo sapiens GN=RSBN1 PE=2 SV=2	89133.8	802	5.48628	4	4	4	3.477	0.4374	2.5187	19.9281	19.8237	19.9268	19.3056	19.3327	19.3224	19.2922	19.4006	19.4781	19.3931	19.4063	-0.579644	0.00214107	-0.473364	0.000826099	PP1R
S12A2_HUMAN	P55011	Solute carrier family 12 member 2 OS=Homo sapiens GN=SLC12A2 PE=1 SV=1	129954	1212	21.8647	44	22	21	7.272	0.7225	2.07528	23.5832	23.6394	23.596	24.527	24.492	24.5498	24.5693	24.6133	24.6357	24.6297	24.5507	0.92836	3.81043e-07	1.00115	2.27697e-07	PP1R
SACS_HUMAN	Q9NZJ4	Sacsin OS=Homo sapiens GN=SACS PE=1 SV=2	515018	4579	11.7275	55	48	47	4.931	0.538	1.70062	24.868	24.9202	24.8712	24.7457	24.6893	24.7567	24.7695	24.7479	24.7344	24.7548	24.7646	-0.14615	0.00204239	-0.136043	0.0080848	PP1R
SAHH2_HUMAN	O43865	Putative adenosylhomocysteinase 2 OS=Homo sapiens GN=AHCYL1 PE=1 SV=2	58319.6	530	38.8679	36	23	12	5.454	0.6757	1.40707	24.861	24.828	24.8524	24.8637	24.8572	24.8392	24.8513	24.831	24.8028	24.8276	24.793	0.00569816	0.643818	-0.0335627	0.0596694	PP1R
SFI1_HUMAN	A8K8P3	Protein SFI1 homolog OS=Homo sapiens GN=SFI1 PE=1 SV=2	146577	1242	0.885668	1	1	1	2.247	0.3142	2.55268	17.3768	17.6876	17.8089	17.4432	17.726	17.4197	17.4178	17.6423	17.8311	17.7032	17.5756	-0.122747	0.464646	0.0636299	0.682554	PP1R
SFPQ_HUMAN	P23246	Splicing factor, proline- and glutamine-rich OS=Homo sapiens GN=SFPQ PE=1 SV=2	75491.8	707	48.6563	219	42	41	5.036	0.666	1.06463	27.9202	27.9615	27.9488	27.784	27.8052	27.7978	27.8253	27.8126	27.8681	27.8787	27.8419	-0.140446	0.00086337	-0.0932126	0.00462291	PP1R
SFRP1_HUMAN	Q8N474	Secreted frizzled-related protein 1 OS=Homo sapiens GN=SFRP1 PE=1 SV=1	35088.1	314	1.91083	1	1	0	1.939	0.1062	3.40761	20.643	20.5848	20.635	19.6848	19.5921	19.4752	19.3016	19.5972	19.5952	19.5228	19.4875	-1.10754	0.000599249	-1.07033	7.44942e-07	PP1R
SHLB1_HUMAN	Q9Y371	Endophilin-B1 OS=Homo sapiens GN=SH3GLB1 PE=1 SV=1	40320.9	365	31.2329	22	12	11	5.169	0.5682	1.89242	24.2185	24.2136	24.1982	24.2291	24.1576	24.1804	24.2428	24.1755	24.1576	24.1572	24.2052	-0.00765453	0.736024	-0.0362409	0.0422415	PP1R
SNF5_HUMAN	Q12824	SWI/SNF-related matrix-associated actin-dependent regulator of chromatin subfamily B member 1 OS=Homo sapiens GN=SMARCB1 PE=1 SV=2	43663.3	385	19.4805	11	5	5	4.48	0.6417	1.93237	22.1031	21.9322	22.0807	22.0255	21.9506	21.8733	22.0191	21.9388	22.0308	22.0562	21.9982	-0.0715233	0.333764	-0.0326314	0.621792	PP1R
SRS10_HUMAN	O75494	Serine/arginine-rich splicing factor 10 OS=Homo sapiens GN=SRSF10 PE=1 SV=1	30496.1	262	29.0076	18	11	8	3.647	0.5401	1.59366	23.7785	23.8515	23.7717	23.6041	23.7236	23.66	23.6206	23.6086	23.6653	23.6531	23.6211	-0.14852	0.0105948	-0.163564	0.0100788	PP1R
STAU1_HUMAN	O95793	Double-stranded RNA-binding protein Staufen homolog 1 OS=Homo sapiens GN=STAU1 PE=1 SV=2	62373	577	40.5546	51	24	20	6.098	0.632	2.10044	25.2657	25.2848	25.2333	24.8501	24.8328	24.8422	24.8898	25.0723	25.0559	25.1259	25.0967	-0.4075	1.59943e-05	-0.173559	0.000545449	PP1R
T132E_HUMAN	Q6IEE7	Transmembrane protein 132E OS=Homo sapiens GN=TMEM132E PE=2 SV=1	105506	984	1.62602	3	2	2	3.691	0.4912	2.89003	14.098	13.9723	14.2609	15.1474	15.3869	15.3302	15.4664	15.0008	15.2596	15.3599	15.2892	1.22232	0.000238152	1.11696	0.000282392	PP1R
TAU_HUMAN	P10636	Microtubule-associated protein tau OS=Homo sapiens GN=MAPT PE=1 SV=5	77598.2	758	6.86016	5	4	4	2.816	0.4525	3.21064	21.2247	21.2512	21.2549	20.2798	20.3624	20.0854	20.1152	20.3134	20.342	20.3888	20.3533	-1.03292	0.000471373	-0.894249	1.61256e-07	PP1R
TIF1B_HUMAN	Q13263	Transcription intermediary factor 1-beta OS=Homo sapiens GN=TRIM28 PE=1 SV=5	87291.8	835	50.7784	216	44	44	6.357	0.7092	1.33978	28.4092	28.4213	28.4148	28.269	28.1941	28.2243	28.2384	28.2767	28.3479	28.3015	28.2959	-0.183637	0.000889603	-0.109596	0.00413497	PP1R
TNPO3_HUMAN	Q9Y5L0	Transportin-3 OS=Homo sapiens GN=TNPO3 PE=1 SV=3	103270	923	23.402	24	16	16	4.745	0.648	1.84828	23.5218	23.5354	23.4525	23.7236	23.5948	23.4845	23.4875	23.5215	23.534	23.5781	23.3978	0.0693473	0.324946	0.00461308	0.924806	PP1R
TOX_HUMAN	O94900	Thymocyte selection-associated high mobility group box protein TOX OS=Homo sapiens GN=TOX PE=2 SV=3	56594.2	526	3.80228	3	2	0	5.254	0.6063	2.43869	18.2673	18.3718	18.2565	18.5666	18.548	18.5816	18.6978	18.647	18.4708	18.6191	18.5381	0.299955	0.00241683	0.270194	0.00435581	PP1R
TOX3_HUMAN	O15405	TOX high mobility group box family member 3 OS=Homo sapiens GN=TOX3 PE=1 SV=2	62244.8	576	3.47222	3	2	0	5.254	0.6063	2.43869	18.2673	18.3718	18.2565	18.5666	18.548	18.5816	18.6978	18.647	18.4708	18.6191	18.5381	0.299955	0.00241683	0.270194	0.00435581	PP1R
TOX4_HUMAN	O94842	TOX high mobility group box family member 4 OS=Homo sapiens GN=TOX4 PE=1 SV=1	65095.4	621	13.0435	9	7	5	5.254	0.6063	2.43869	22.3219	22.2292	22.324	22.1607	22.2687	22.1203	22.1767	22.1474	22.1452	22.1549	22.1631	-0.110144	0.057298	-0.139067	0.0449124	PP1R
TP4AP_HUMAN	Q8TEL6	Short transient receptor potential channel 4-associated protein OS=Homo sapiens GN=TRPC4AP PE=1 SV=2	89768.2	797	3.13676	2	2	2	2.827	0.5034	2.92203	17.227	17.4353	17.2073	16.6638	17.0057	16.5931	16.8516	16.246	16.6181	16.571	16.7154	-0.511339	0.00761998	-0.752243	0.00193314	PP1R
TPRN_HUMAN	Q4KMQ1	Taperin OS=Homo sapiens GN=TPRN PE=2 SV=2	74452	711	2.391	2	2	2	1.97	0.3096	1.9301	18.6165	18.8285	18.6068	19.2091	19.3467	19.5065	19.4129	19.1806	19.0107	19.1827	19.3212	0.684838	0.00132934	0.489811	0.00513834	PP1R
TRA2B_HUMAN	P62995	Transformer-2 protein homolog beta OS=Homo sapiens GN=TRA2B PE=1 SV=1	32795.8	288	40.2778	72	20	18	4.937	0.7062	1.72769	25.9721	25.92	26.0358	25.5277	25.5487	25.4893	25.5243	25.774	25.7334	25.7051	25.7872	-0.453466	0.00226857	-0.226008	0.00781908	PP1R
TRPC5_HUMAN	Q9UL62	Short transient receptor potential channel 5 OS=Homo sapiens GN=TRPC5 PE=1 SV=1	109931	973	0.719424	2	1	0	2.181	0.1958	3.79015	21.2238	21.1087	21.1492	20.2591	20.1751	20.0954	20.0371	20.2227	20.5091	20.3224	19.8996	-1.01891	1.413e-05	-0.922132	0.00392181	PP1R
TSC2_HUMAN	P49815	Tuberin OS=Homo sapiens GN=TSC2 PE=1 SV=2	197552	1807	19.5905	33	25	25	4.852	0.6641	1.82859	23.3487	23.3553	23.341	23.3983	23.378	23.3001	23.2915	23.3598	23.3945	23.391	23.3587	-0.00637584	0.829997	0.0276636	0.0586246	PP1R
UBN1_HUMAN	Q9NPG3	Ubinuclein-1 OS=Homo sapiens GN=UBN1 PE=1 SV=2	119109	1134	6.96649	8	8	8	4.574	0.5518	1.20255	20.5453	20.7941	20.6895	20.4839	20.5733	20.5526	20.528	20.3757	20.4597	20.4395	20.4406	-0.141867	0.18151	-0.247423	0.0673958	PP1R
UBR3_HUMAN	Q6ZT12	E3 ubiquitin-protein ligase UBR3 OS=Homo sapiens GN=UBR3 PE=2 SV=2	209847	1888	2.70127	6	5	5	3.296	0.4275	2.12317	20.4021	20.3407	20.3552	20.5325	20.6943	20.6824	20.6699	20.5829	20.5639	20.6235	20.7477	0.278731	0.00216206	0.263498	0.00407133	PP1R
VPS54_HUMAN	Q9P1Q0	Vacuolar protein sorting-associated protein 54 OS=Homo sapiens GN=VPS54 PE=1 SV=2	109125	977	1.63767	2	2	2	2.132	0.3241	2.58294	19.4278	19.5531	19.316	19.5448	19.5263	19.3906	19.3288	19.2573	19.3054	19.3675	19.3641	0.0153113	0.867558	-0.108746	0.248334	PP1R
WBP11_HUMAN	Q9Y2W2	WW domain-binding protein 11 OS=Homo sapiens GN=WBP11 PE=1 SV=1	69296.1	641	31.5133	42	20	20	4.871	0.5633	2.10604	25.1929	25.2099	25.228	25.1352	25.2224	25.1576	25.1827	25.2017	25.1821	25.2426	25.1926	-0.0357882	0.160392	-0.00549231	0.754893	PP1R
WDR81_HUMAN	Q562E7	WD repeat-containing protein 81 OS=Homo sapiens GN=WDR81 PE=1 SV=2	208955	1941	4.53375	6	6	6	5.814	0.7006	2.75941	19.8279	19.9046	19.881	19.8705	20.1035	19.9805	19.9908	19.8908	19.9319	19.9286	19.9027	0.115134	0.091342	0.0423136	0.193397	PP1R
WDR82_HUMAN	Q6UXN9	WD repeat-containing protein 82 OS=Homo sapiens GN=WDR82 PE=1 SV=1	34542.6	313	27.476	15	7	7	4.452	0.6604	2.08256	23.9059	23.9321	23.8715	23.4961	23.3365	23.3949	23.3839	23.6932	23.7086	23.796	23.7727	-0.500316	0.000108302	-0.160553	0.0033985	PP1R
WDR92_HUMAN	Q96MX6	WD repeat-containing protein 92 OS=Homo sapiens GN=WDR92 PE=1 SV=1	39361.3	357	38.9356	19	12	12	5.149	0.7453	1.92161	22.8554	22.8402	22.7628	22.7711	22.7443	22.7349	22.8128	22.6954	22.7965	22.7978	22.7429	-0.0536637	0.19631	-0.0613072	0.172587	PP1R
WNK1_HUMAN	Q9H4A3	Serine/threonine-protein kinase WNK1 OS=Homo sapiens GN=WNK1 PE=1 SV=2	245376	2382	11.6709	43	27	19	4.694	0.6081	1.65824	24.6849	24.7338	24.6894	24.3793	24.3967	24.425	24.4253	24.3501	24.4436	24.4542	24.4581	-0.296147	0.000117391	-0.276198	0.000363186	PP1R
WNK4_HUMAN	Q96J92	Serine/threonine-protein kinase WNK4 OS=Homo sapiens GN=WNK4 PE=1 SV=1	132158	1243	2.25261	6	4	0	3.204	0.466	2.13676	22.9373	22.9817	22.9319	22.4044	22.4759	22.4984	22.4902	22.5336	22.6055	22.6151	22.624	-0.483104	1.01988e-05	-0.355801	3.85552e-05	PP1R
YLPM1_HUMAN	P49750	YLP motif-containing protein 1 OS=Homo sapiens GN=YLPM1 PE=1 SV=3	216968	1951	20.9636	52	31	31	5.202	0.6868	1.44009	24.6723	24.6835	24.682	24.3572	24.3574	24.3295	24.3512	24.4344	24.5094	24.5036	24.4639	-0.330412	5.32729e-07	-0.201384	0.00107656	PP1R
ZCHC9_HUMAN	Q8N567	Zinc finger CCHC domain-containing protein 9 OS=Homo sapiens GN=ZCCHC9 PE=2 SV=2	30199.3	271	16.2362	3	3	3	3.274	0.3862	3.87289	20.2131	20.1761	20.2216	19.2406	19.3494	19.0859	19.0369	19.1133	19.2134	19.5493	19.9593	-1.02541	0.000531283	-0.744775	0.0296222	PP1R
ZFY16_HUMAN	Q7Z3T8	Zinc finger FYVE domain-containing protein 16 OS=Homo sapiens GN=ZFYVE16 PE=1 SV=3	165980	1539	18.5835	25	22	22	5.768	0.6162	2.01225	23.1727	23.239	23.1936	23.3253	23.5159	23.3836	23.4138	23.0379	23.0861	23.1116	23.0536	0.207888	0.00816746	-0.12949	0.00565848	PP1R
ZFYV1_HUMAN	Q9HBF4	Zinc finger FYVE domain-containing protein 1 OS=Homo sapiens GN=ZFYVE1 PE=1 SV=1	86238	777	9.13771	5	5	5	3.04	0.4584	2.81613	19.338	19.2427	19.3172	19.3283	19.2404	19.3649	19.3699	19.3433	19.3661	19.4035	19.4569	0.026587	0.552252	0.0931322	0.0648972	PP1R
ZFYV9_HUMAN	O95405	Zinc finger FYVE domain-containing protein 9 OS=Homo sapiens GN=ZFYVE9 PE=1 SV=2	154077	1425	4.14035	7	5	5	3.999	0.5934	1.93809	20.4385	20.4406	20.479	20.2226	20.315	20.239	20.3307	20.1187	20.1284	20.2084	20.092	-0.175849	0.00352651	-0.315808	0.000221286	PP1R
PP1A_HUMAN	P62136	Serine/threonine-protein phosphatase PP1-alpha catalytic subunit OS=Homo sapiens GN=PPP1CA PE=1 SV=1	37181.9	330	59.697	47	19	5	4.532	0.618	1.34796	25.3198	25.2735	25.3357	24.9059	24.9395	24.8278	24.8828	25.1588	25.1219	25.1064	25.0543	-0.420665	3.3318e-05	-0.199307	0.000945806	PP1C
PP1B_HUMAN	P62140	Serine/threonine-protein phosphatase PP1-beta catalytic subunit OS=Homo sapiens GN=PPP1CB PE=1 SV=3	36904.7	327	50.7645	51	17	6	4.532	0.618	1.34796	25.2484	25.1719	25.2765	24.9619	24.9628	24.8976	24.9016	25.2259	25.2004	25.2278	25.1538	-0.301305	0.00243524	-0.0303212	0.454154	PP1C
PP1G_HUMAN	P36873	Serine/threonine-protein phosphatase PP1-gamma catalytic subunit OS=Homo sapiens GN=PPP1CC PE=1 SV=1	36717.8	323	48.6068	42	15	1	4.532	0.618	1.34796	24.9289	24.8425	24.9385	24.3668	24.389	24.2513	24.3048	24.72	24.6774	24.6824	24.6174	-0.575319	5.61817e-05	-0.229019	0.00414095	PP1C
AN32E_HUMAN	Q9BTT0	Acidic leucine-rich nuclear phosphoprotein 32 family member E OS=Homo sapiens GN=ANP32E PE=1 SV=1	30431.9	268	39.5522	30	9	9	5.222	0.7095	1.99775	25.6192	25.5479	25.6421	25.0328	24.8588	24.9476	24.8571	24.9281	24.9503	24.86	24.8887	-0.679016	5.11692e-05	-0.696301	4.75148e-05	i
LCMT1_HUMAN	Q9UIC8	Leucine carboxyl methyltransferase 1 OS=Homo sapiens GN=LCMT1 PE=1 SV=2	37936.1	334	22.7545	12	9	9	3.551	0.5796	2.13472	22.5762	22.6341	22.5755	22.8583	22.8639	22.8431	22.8158	22.8333	22.9903	22.9257	22.9396	0.250029	0.00108144	0.326973	0.000515687	i
PPME1_HUMAN	Q9Y570	Protein phosphatase methylesterase 1 OS=Homo sapiens GN=PPME1 PE=1 SV=3	41726.4	386	36.7876	31	15	15	6.104	0.6811	1.75746	24.8061	24.8031	24.8318	24.5462	24.5682	24.5252	24.5908	24.6431	24.6413	24.6641	24.6237	-0.256072	3.11805e-05	-0.1706	6.43023e-05	i
ANR28_HUMAN	O15084	Serine/threonine-protein phosphatase 6 regulatory ankyrin repeat subunit A OS=Homo sapiens GN=ANKRD28 PE=1 SV=5	111725	1053	12.4406	11	9	9	5.96	0.6327	2.22709	22.4278	22.4374	22.3921	22.1876	22.0736	22.0433	22.1119	21.974	22.0343	21.9699	21.9258	-0.314965	0.000712602	-0.443058	2.1507e-05	PP6R
ANR44_HUMAN	Q8N8A2	Serine/threonine-protein phosphatase 6 regulatory ankyrin repeat subunit B OS=Homo sapiens GN=ANKRD44 PE=1 SV=3	106734	993	11.0775	8	7	7	3.794	0.56	1.89581	19.9029	20.0539	19.7974	20.5771	20.417	20.4967	20.5924	20.4014	20.6296	20.489	20.6419	0.60272	0.00474071	0.622403	0.00241256	PP6R
ANR52_HUMAN	Q8NB46	Serine/threonine-protein phosphatase 6 regulatory ankyrin repeat subunit C OS=Homo sapiens GN=ANKRD52 PE=1 SV=3	113882	1076	9.29368	10	7	7	4.883	0.5521	1.64033	21.1546	21.1473	21.1432	21.4684	21.4647	21.5338	21.6306	21.3869	21.3391	21.4195	21.3701	0.376028	0.00221832	0.230566	0.000593745	PP6R
PP6R1_HUMAN	Q9UPN7	Serine/threonine-protein phosphatase 6 regulatory subunit 1 OS=Homo sapiens GN=PPP6R1 PE=1 SV=5	95366.1	881	19.1827	13	10	10	5.695	0.7087	1.75721	21.619	21.6833	21.6458	21.9669	21.9567	21.8842	21.8333	21.8894	21.8943	21.933	21.8775	0.260922	0.00118216	0.249209	0.000629957	PP6R
PP6R2_HUMAN	O75170	Serine/threonine-protein phosphatase 6 regulatory subunit 2 OS=Homo sapiens GN=PPP6R2 PE=1 SV=2	103642	966	17.7019	15	13	13	4.509	0.5766	2.01451	21.2803	21.3817	21.3241	21.6017	21.6207	21.5614	21.6381	21.7474	21.8223	21.7287	21.7069	0.276813	0.00280693	0.422663	0.000230004	PP6R
PP6R3_HUMAN	Q5H9R7	Serine/threonine-protein phosphatase 6 regulatory subunit 3 OS=Homo sapiens GN=PPP6R3 PE=1 SV=2	96134.1	873	27.8351	35	22	22	6.421	0.6648	1.04541	24.5201	24.517	24.5192	24.0952	23.9654	23.8476	23.8474	23.9238	23.9688	23.8727	23.7653	-0.579877	0.00224033	-0.636106	0.000703566	PP6R
PPP6_HUMAN	O00743	Serine/threonine-protein phosphatase 6 catalytic subunit OS=Homo sapiens GN=PPP6C PE=1 SV=1	34943.5	305	29.1803	15	9	9	4.68	0.6189	2.16249	23.8018	23.8595	23.8363	24.0912	23.9872	24.0002	24.0054	23.8829	23.9355	23.9634	23.7385	0.188505	0.00138798	0.0475943	0.422957	PP6C
PPP5_HUMAN	P53041	Serine/threonine-protein phosphatase 5 OS=Homo sapiens GN=PPP5C PE=1 SV=1	56424.4	499	49.2986	66	27	26	4.432	0.6452	1.32295	25.8949	25.8281	25.8788	25.7202	25.6735	25.6181	25.653	25.7703	25.7812	25.7449	25.6989	-0.201044	0.00109839	-0.118429	0.00895301	PP5C
P4R3A_HUMAN	Q6IN85	Serine/threonine-protein phosphatase 4 regulatory subunit 3A OS=Homo sapiens GN=SMEK1 PE=1 SV=1	94330.3	833	21.6086	24	19	13	4.402	0.6062	1.82906	24.0713	24.0911	24.0865	23.7091	23.6374	23.5905	23.543	23.6606	23.7478	23.7131	23.6596	-0.462938	0.000760688	-0.387659	0.000175259	PP4R
P4R3B_HUMAN	Q5MIZ7	Serine/threonine-protein phosphatase 4 regulatory subunit 3B OS=Homo sapiens GN=SMEK2 PE=1 SV=2	96355.1	849	14.1343	13	12	6	4.031	0.6062	1.62103	22.6891	22.666	22.7386	22.5161	22.4145	22.3752	22.3228	22.4541	22.6182	22.5787	22.4306	-0.290744	0.00238604	-0.17751	0.0235371	PP4R
PP4R1_HUMAN	Q8TF05	Serine/threonine-protein phosphatase 4 regulatory subunit 1 OS=Homo sapiens GN=PPP4R1 PE=1 SV=1	105542	950	17.1579	19	12	12	4.69	0.5902	1.53811	21.9552	21.9071	21.911	22.609	22.5687	22.5867	22.6736	22.5126	22.4652	22.5269	22.4679	0.685059	2.71594e-06	0.568687	2.28285e-06	PP4R
PP4R2_HUMAN	Q9NY27	Serine/threonine-protein phosphatase 4 regulatory subunit 2 OS=Homo sapiens GN=PPP4R2 PE=1 SV=3	46035.1	417	43.1655	15	11	11	5.779	0.6013	1.38372	22.52	22.5237	22.4825	22.3133	22.3029	22.2563	22.3515	22.3041	22.258	22.3106	22.248	-0.202748	0.0004152	-0.228573	0.000104188	PP4R
PP4C_HUMAN	P60510	Serine/threonine-protein phosphatase 4 catalytic subunit OS=Homo sapiens GN=PPP4C PE=1 SV=1	34783.5	307	37.4593	19	10	8	5.309	0.6677	1.84499	22.6181	22.5435	22.6237	22.512	22.5225	22.4599	22.4541	22.5292	22.499	22.5437	22.3881	-0.108002	0.0288128	-0.105091	0.0617651	PP4C
CANB1_HUMAN	P63098	Calcineurin subunit B type 1 OS=Homo sapiens GN=PPP3R1 PE=1 SV=2	19109.6	170	61.7647	13	7	7	4.777	0.5804	1.56033	23.6332	23.546	23.6553	22.9838	22.9582	22.8514	22.6712	23.3418	23.4396	23.2558	23.0326	-0.745328	0.000562597	-0.34404	0.0225485	PP3R
PP2BA_HUMAN	Q08209	Serine/threonine-protein phosphatase 2B catalytic subunit alpha isoform OS=Homo sapiens GN=PPP3CA PE=1 SV=1	58072.5	521	30.3263	36	14	9	5.898	0.747	1.76984	24.198	24.1759	24.1763	24.1709	24.117	24.1485	24.1551	24.3858	24.3943	24.4023	24.3459	-0.0355013	0.0482708	0.198669	6.75964e-05	PP3C
PP2BB_HUMAN	P16298	Serine/threonine-protein phosphatase 2B catalytic subunit beta isoform OS=Homo sapiens GN=PPP3CB PE=1 SV=2	58504.7	524	23.2824	22	10	5	4.795	0.6102	1.76984	22.9082	22.7821	22.8543	23.1266	23.0748	23.0646	23.0627	23.2022	23.1746	23.1796	23.1223	0.233968	0.0130494	0.321466	0.00485742	PP3C
PP2BC_HUMAN	P48454	Serine/threonine-protein phosphatase 2B catalytic subunit gamma isoform OS=Homo sapiens GN=PPP3CC PE=1 SV=3	57530.5	512	13.4766	12	6	3	3.956	0.5956	1.76984	22.1434	22.0305	22.1186	21.8935	21.8767	21.8787	21.787	22.0993	22.1116	22.0072	21.9845	-0.238531	0.00525605	-0.0468871	0.366774	PP3C
