# Supplementary material for: A disorder-related variant (E420K) of a PP2A-regulatory subunit (PPP2R5D) causes constitutively active AKT-mTOR signaling and uncoordinated cell growth
Source: J Biol Chem. 2021 Jan 20;296:100313. doi: 10.1016/j.jbc.2021.100313 (PMC7952134; doi:10.1016/j.jbc.2021.100313)
Supplement: Supplementary file 6 — Table S6 [file mmc6.xlsx]

## Sheet: Phos-analysis Webgestalt
geneSet	link	size	overlap	expect	enrichmentRatio	pValue	FDR	overlapId
PKB-group	http://140.138.144.141/~RegPhos/browse_kinase.php	70	8	0.828715	9.6535	1.13073e-06	0.000296251	APRRRAVsMDNSNKY;IERLRTHsIESSGKL;SFRARSTsLNERPKS;SGRARTSsFAEPGGG;PAPSRTAsFSESRAD;RFRDRSFsEGGERLL;RGRKRFVsEGDGGRL;LPRPRLNtSDFQKLK
AKT	http://140.138.144.141/~RegPhos/browse_kinase_detail.php?species=human&group=AGC&family=Akt&subfamily= &kinase=AKT1	56	7	0.662972	10.5585	3.07602e-06	0.000402958	SFRARSTsLNERPKS;SGRARTSsFAEPGGG;PMRFRSAtTSGAPGV;INRERQKsLTLTPTR;RGRKRFVsEGDGGRL;LPRPRLNtSDFQKLK;YYRQRAHsNPMADHT
PKA-group	http://140.138.144.141/~RegPhos/browse_kinase.php	269	12	3.18463	3.76809	4.49078e-05	0.00392195	QARQSRRsTQGVTLT;SQRGRSGsGNFGGGR;GHGVRRAsDPVRTGS;GAGGRRLsSFVTKGY;SGRARTSsFAEPGGG;GAKLRKVsKQEEASG;PAPSRTAsFSESRAD;RKRSRKEsYSVYVYK;TIRGRLLsLVEKVTY;GSESSRAsGLVGRKA;SQRLTRYsQGDDDGS;SFQQRHEsLRPAAGQ
SGK-group	http://140.138.144.141/~RegPhos/browse_kinase.php	24	4	0.284131	14.078	0.000154111	0.0100943	APRRRAVsMDNSNKY;TRLMRSRtASGSSVT;LMRSRTAsGSSVTSL;LSRSRTAsLTSAASV
PKB-group						AKT						PKA-group						SGK-group
User ID	Gene Symbol	Gene Name	phosphositeSeq			Gene Symbol	Gene Name	phosphositeSeq				User ID	Gene Symbol	Gene Name	phosphositeSeq			User ID	Gene Symbol	Gene Name	phosphositeSeq
APRRRAVsMDNSNKY	FOXO3	forkhead box O3	APRRRAVsMDNSNKY			INRERQKsLTLTPTR	CCDC88A	coiled-coil domain containing 88A	INRERQKsLTLTPTR			GAGGRRLsSFVTKGY	CAD	carbamoyl-phosphate synthetase 2, aspartate transcarbamylase, and dihydroorotase	GAGGRRLsSFVTKGY			APRRRAVsMDNSNKY	FOXO3	forkhead box O3	APRRRAVsMDNSNKY
IERLRTHsIESSGKL	MAP2K4	mitogen-activated protein kinase kinase 4	IERLRTHsIESSGKL			LPRPRLNtSDFQKLK	AKT1S1	AKT1 substrate 1	LPRPRLNtSDFQKLK			GAKLRKVsKQEEASG	VASP	vasodilator stimulated phosphoprotein	GAKLRKVsKQEEASG			LMRSRTAsGSSVTSL	NDRG1	N-myc downstream regulated 1	LMRSRTAsGSSVTSL
LPRPRLNtSDFQKLK	AKT1S1	AKT1 substrate 1	LPRPRLNtSDFQKLK			PMRFRSAtTSGAPGV	RALGAPA2	Ral GTPase activating protein catalytic alpha subunit 2	PMRFRSAtTSGAPGV			GHGVRRAsDPVRTGS	GLI3	GLI family zinc finger 3	GHGVRRAsDPVRTGS			LSRSRTAsLTSAASV	NDRG2	NDRG family member 2	LSRSRTAsLTSAASV
PAPSRTAsFSESRAD	ACLY	ATP citrate lyase	PAPSRTAsFSESRAD			RGRKRFVsEGDGGRL	PDCD4	programmed cell death 4	RGRKRFVsEGDGGRL			GSESSRAsGLVGRKA	SUN2	Sad1 and UNC84 domain containing 2	GSESSRAsGLVGRKA			TRLMRSRtASGSSVT	NDRG1	N-myc downstream regulated 1	TRLMRSRtASGSSVT
RFRDRSFsEGGERLL	ZFP36L1	ZFP36 ring finger protein like 1	RFRDRSFsEGGERLL			SFRARSTsLNERPKS	TSC2	TSC complex subunit 2	SFRARSTsLNERPKS			PAPSRTAsFSESRAD	ACLY	ATP citrate lyase	PAPSRTAsFSESRAD
RGRKRFVsEGDGGRL	PDCD4	programmed cell death 4	RGRKRFVsEGDGGRL			SGRARTSsFAEPGGG	GSK3A	glycogen synthase kinase 3 alpha	SGRARTSsFAEPGGG			QARQSRRsTQGVTLT	PPP1R12A	protein phosphatase 1 regulatory subunit 12A	QARQSRRsTQGVTLT
SFRARSTsLNERPKS	TSC2	TSC complex subunit 2	SFRARSTsLNERPKS			YYRQRAHsNPMADHT	METTL1	methyltransferase like 1	YYRQRAHsNPMADHT			RKRSRKEsYSVYVYK	HIST1H2BC	histone cluster 1 H2B family member c	RKRSRKEsYSVYVYK
SGRARTSsFAEPGGG	GSK3A	glycogen synthase kinase 3 alpha	SGRARTSsFAEPGGG									RKRSRKEsYSVYVYK	HIST1H2BE	histone cluster 1 H2B family member e	RKRSRKEsYSVYVYK
												RKRSRKEsYSVYVYK	HIST1H2BF	histone cluster 1 H2B family member f	RKRSRKEsYSVYVYK
												RKRSRKEsYSVYVYK	HIST1H2BG	histone cluster 1 H2B family member g	RKRSRKEsYSVYVYK
												RKRSRKEsYSVYVYK	HIST1H2BI	histone cluster 1 H2B family member i	RKRSRKEsYSVYVYK
												SFQQRHEsLRPAAGQ	APPL1	adaptor protein, phosphotyrosine interacting with PH domain and leucine zipper 1	SFQQRHEsLRPAAGQ
												SGRARTSsFAEPGGG	GSK3A	glycogen synthase kinase 3 alpha	SGRARTSsFAEPGGG
												SQRGRSGsGNFGGGR	HNRNPA1	heterogeneous nuclear ribonucleoprotein A1	SQRGRSGsGNFGGGR
												SQRLTRYsQGDDDGS	SUN2	Sad1 and UNC84 domain containing 2	SQRLTRYsQGDDDGS
												TIRGRLLsLVEKVTY	RYR2	ryanodine receptor 2	TIRGRLLsLVEKVTY

## Sheet: description kinase predictions
Column description	prediction
column A	protein name
column B	phosphorylation site
column C	protein description
column D	peptide charge state
column E	uniprot accession
column F	amino acid sequences surrounding phosphorylation site
column G	total peptides (TP)
column H	maximum xcorr parameter for protein identification
column I	maximum dcn parameter for protein identification
column J	minimum part per million parameter for protein identification
column K	phosphorylation site localization probability
column L	protein corrected log2 ratio HET-WT
column M	pvalue protein corrected log2 ratio HET-WT
column N	protein corrected log2 ratio Homo-WT
column O	pvalue protein corrected log2 ratio Homo-WT
column P	regulation of phosphorylation site
column Q	kinase prediction from Phosphosite.org
column R	kinase prediction from Networkin
column S	kinase prediction from RegPHOS

## Sheet: kinase predictions
ref	modsites	description	charge	Uniprot	phos_centered	tp	xcorr_max	dcn_max	ppm_min	localization_max	protein corrected log2 ratio Het-WT	pvalue protein corrected log2 ratio Het-WT	protein corrected log2 ratio Homo-WT	pvalue protein corrected log2 ratio Homo-WT	regulation	Phosphosite.org	Networkin	RegPHOS
sp|Q15311|RBP1_HUMAN	S151	RalA-binding protein 1 OS=Homo sapiens GN=RALBP1 PE=1 SV=3	3	Q15311	KHKEKKSKDLTAA	1	2.737	0.5371	3.88977	1	1.37842	0.00406184	1.76618	0.00905261	increased		ACTR2
sp|O60749|SNX2_HUMAN	S117	Sorting nexin-2 OS=Homo sapiens GN=SNX2 PE=1 SV=2	2	O60749	PRIESKSMSAPVI	3	2.325	0.6073	2.31983	1	1.14196	0.000117136	1.58253	2.79902e-05	increased		ACTR2B
sp|Q9Y478|AAKB1_HUMAN	S108	5'-AMP-activated protein kinase subunit beta-1 OS=Homo sapiens GN=PRKAB1 PE=1 SV=4	3,4	Q9Y478	KLPLTRSHNNFVA	3	5.15	0.3186	2.43051	1	-2.37293	0.00143412	-1.61843	0.00512183	decreased	AMPKA1	AMPKa1
sp|Q9UKG1|DP13A_HUMAN	S410	DCC-interacting protein 13-alpha OS=Homo sapiens GN=APPL1 PE=1 SV=1	3	Q9UKG1	FQQRHESLRPAAG	1	1.295	0.3058	2.57716	0.99993	1.00052	0.00524201	1.29332	0.000310493	increased	PKACA	AMPKa2	PKA-group
sp|P67809|YBOX1_HUMAN	T271	Nuclease-sensitive element-binding protein 1 OS=Homo sapiens GN=YBX1 PE=1 SV=3	4	P67809	ENQGDETQGQQPP	1	2.479	0.6749	1.88273	1	2.32571	0.00219577	2.66386	0.00140542	increased		ATM
sp|Q6PL18|ATAD2_HUMAN	S1302	ATPase family AAA domain-containing protein 2 OS=Homo sapiens GN=ATAD2 PE=1 SV=1	2,3	Q6PL18	MTRARRSQVEQQQ	4	3.873	0.6313	2.22782	1	1.1709	0.000743596	1.7579	0.00171378	increased		ATM
sp|Q13435|SF3B2_HUMAN	S289	Splicing factor 3B subunit 2 OS=Homo sapiens GN=SF3B2 PE=1 SV=2	3	Q13435	RQEEMNSQQEEEE	1	3.976	0.7339	3.06627	1	1.17314	0.000240073	1.23006	0.000258682	increased		ATM
sp|Q9NPD8|UBE2T_HUMAN	S184	Ubiquitin-conjugating enzyme E2 T OS=Homo sapiens GN=UBE2T PE=1 SV=1	2,3,4	Q9NPD8	TQKRKASQLVGIE	9	2.499	0.4885	1.51908	1	1.49103	0.00106379	1.4347	0.00223722	increased		ATM
sp|Q9BX63|FANCJ_HUMAN	S226	Fanconi anemia group J protein OS=Homo sapiens GN=BRIP1 PE=1 SV=1	4	Q9BX63	STKQGNSQESSNT	1	2.29	0.5511	1.96253	0.99998	1.34357	0.0010441	1.60098	0.000301527	increased		ATM
sp|O14654|IRS4_HUMAN	T620	Insulin receptor substrate 4 OS=Homo sapiens GN=IRS4 PE=1 SV=1	3	O14654	SYFGKLTQSKQQQ	1	1.239	0.2518	1.70107	0.99565	1.37974	0.00470027	1.30305	0.000673889	increased		ATM
sp|Q9BUJ2|HNRL1_HUMAN	S159	Heterogeneous nuclear ribonucleoprotein U-like protein 1 OS=Homo sapiens GN=HNRNPUL1 PE=1 SV=2	4	Q9BUJ2	FLPPEASQLKPDR	1	2.221	0.3021	3.79816	0.98813	2.14012	0.0162551	2.14283	0.000460958	increased		ATM
sp|P46821|MAP1B_HUMAN	S1486	Microtubule-associated protein 1B OS=Homo sapiens GN=MAP1B PE=1 SV=2	2,3	P46821	DVEAMSSQPALAL	2	2.787	0.6633	1.93328	0.99691	-1.35594	0.000137885	-1.26974	0.0011966	decreased		ATM
sp|Q9HAW4|CLSPN_HUMAN	S839	Claspin OS=Homo sapiens GN=CLSPN PE=1 SV=3	3	Q9HAW4	SLPIEDSQDLYNA	2	4.332	0.6768	1.77808	0.99667	-1.18302	0.0390036	-1.56592	0.0138593	decreased		ATR
sp|P46013|KI67_HUMAN	S538	Antigen KI-67 OS=Homo sapiens GN=MKI67 PE=1 SV=2	3,4	P46013	APTKRKSLVMHTP	4	2.455	0.5924	2.72372	1	1.85249	0.00908983	1.94265	0.00309124	increased	AurB	AuroraA
sp|P30305|MPIP2_HUMAN	S353	M-phase inducer phosphatase 2 OS=Homo sapiens GN=CDC25B PE=1 SV=2	2,3,4	P30305	QNKRRRSVTPPEE	5	4.076	0.7089	2.18033	1	1.13856	0.000646405	1.17236	0.000702116	increased	AurA, MAPKAP2, PLK1, p90RSK	AuroraA
sp|Q15398|DLGP5_HUMAN	S725	Disks large-associated protein 5 OS=Homo sapiens GN=DLGAP5 PE=1 SV=2	3,4	Q15398	LSSERMSLPLLAG	2	5.184	0.6683	2.61062	1	-1.40457	0.000991304	-1.63322	0.000329989	decreased	AurA	AuroraA
sp|O95067|CCNB2_HUMAN	S77	G2/mitotic-specific cyclin-B2 OS=Homo sapiens GN=CCNB2 PE=1 SV=1	4	O95067	QLKPTASVKPVQM	1	1.952	0.458	3.17122	0.99999	1.03791	0.00722079	1.31272	0.00199974	increased		AuroraA
sp|P46013|KI67_HUMAN	S2793	Antigen KI-67 OS=Homo sapiens GN=MKI67 PE=1 SV=2	5	P46013	PRAPRESAQAIED	1	3.684	0.5882	2.75562	1	-1.54676	0.000208348	-1.18419	0.0169182	decreased		AuroraA
sp|Q92736|RYR2_HUMAN	S2031	Ryanodine receptor 2 OS=Homo sapiens GN=RYR2 PE=1 SV=3	2	Q92736	IRGRLLSLVEKVT	1	1.588	0.3552	2.50439	1	1.91345	4.56787e-05	2.16618	5.43126e-05	increased	PKACA	CaMKIIalpha
sp|O95180|CAC1H_HUMAN	S1198	Voltage-dependent T-type calcium channel subunit alpha-1H OS=Homo sapiens GN=CACNA1H PE=1 SV=4	4	O95180	PLRRAESLDPRPL	1	1.204	0.2101	4.18427	1	-1.54312	0.000495798	-1.64885	0.000150552	decreased	CAMK2A, CAMK2G	CaMKIIalpha
sp|Q9UIK4|DAPK2_HUMAN	S299	Death-associated protein kinase 2 OS=Homo sapiens GN=DAPK2 PE=1 SV=1	2,3	Q9UIK4	AMVRRESVVNLEN	2	2.14	0.622	3.0029	1	1.13918	0.00899658	2.21093	0.00555916	increased		CaMKIIalpha
sp|P20700|LMNB1_HUMAN	S302	Lamin-B1 OS=Homo sapiens GN=LMNB1 PE=1 SV=2	2,3	P20700	SRMRIESLSSQLS	5	3.502	0.5972	1.98148	1	2.90297	1.36783e-08	2.74536	4.94137e-07	increased		CaMKIIalpha
sp|O14827|RGRF2_HUMAN	S726	Ras-specific guanine nucleotide-releasing factor 2 OS=Homo sapiens GN=RASGRF2 PE=1 SV=2	3	O14827	RLCRKFSSPPPLA	2	1.742	0.5032	2.84612	0.99649	2.12448	2.32566e-05	2.00618	5.61663e-05	increased		CaMKIIalpha
sp|Q12834|CDC20_HUMAN	S51	Cell division cycle protein 20 homolog OS=Homo sapiens GN=CDC20 PE=1 SV=2	3,5	Q12834	AANRSHSAGRTPG	2	1.444	0.5679	2.36687	0.99373	1.08306	0.000660329	1.19714	0.000507067	increased		CaMKIIalpha
sp|P05783|K1C18_HUMAN	S30	Keratin, type I cytoskeletal 18 OS=Homo sapiens GN=KRT18 PE=1 SV=2	3	P05783	YGARPVSSAASVY	1	2.316	0.5708	2.68256	0.98682	3.66426	0.00030597	2.53697	0.0367427	increased		CaMKIIalpha
sp|P11137|MAP2_HUMAN	S1555	Microtubule-associated protein 2 OS=Homo sapiens GN=MAP2 PE=1 SV=4	3,4	P11137	PPRRGVSGDRDEN	4	2.675	0.52	2.95746	1	-1.40222	0.000848575	-1.46132	0.00367505	decreased		CaMKIIalpha
sp|O95239|KIF4A_HUMAN	S801	Chromosome-associated kinesin KIF4A OS=Homo sapiens GN=KIF4A PE=1 SV=3	2,3	O95239	LRRRTFSLTEVRG	2	2.86	0.5199	2.17432	0.99997	1.30334	0.0123766	1.77019	0.00302916	increased	AMPKA1	CaMKIIbeta
sp|Q9P2K5|MYEF2_HUMAN	S520	Myelin expression factor 2 OS=Homo sapiens GN=MYEF2 PE=1 SV=3	3	Q9P2K5	MRERIGSKGNQIF	1	1.456	0.478	2.54207	1	1.99202	0.00329754	2.04328	0.0083955	increased		CaMKIIbeta
sp|O00522|KRIT1_HUMAN	S276	Krev interaction trapped protein 1 OS=Homo sapiens GN=KRIT1 PE=1 SV=2	2,3	O00522	KWQRSMSSVTEDK	2	1.512	0.6237	2.16219	0.99484	1.24569	0.00203147	1.27695	0.000686273	increased		CaMKIIbeta
sp|P04406|G3P_HUMAN	S83	Glyceraldehyde-3-phosphate dehydrogenase OS=Homo sapiens GN=GAPDH PE=1 SV=3	3,4,5	P04406	FQERDPSKIKWGD	9	3.704	0.638	2.18031	1	-1.48318	0.0104463	-1.23658	0.0189788	decreased		CaMKIIbeta
sp|Q08945|SSRP1_HUMAN	S657	FACT complex subunit SSRP1 OS=Homo sapiens GN=SSRP1 PE=1 SV=1	3	Q08945	SSSRQLSESFKSK	1	1.537	0.3598	3.22753	0.99999	1.28287	0.000919784	1.91652	5.34688e-05	increased	CK2A1	CaMKIV
sp|P20700|LMNB1_HUMAN	S393	Lamin-B1 OS=Homo sapiens GN=LMNB1 PE=1 SV=2	2,3	P20700	RLKLSPSPSSRVT	2	1.553	0.4752	2.23515	0.99997	2.0933	0.0366307	1.16527	0.00868086	increased	CDK1	CDK1
sp|P20700|LMNB1_HUMAN	S23	Lamin-B1 OS=Homo sapiens GN=LMNB1 PE=1 SV=2	2,3	P20700	GPTTPLSPTRLSR	4	1.919	0.6363	2.48268	0.99672	2.30348	0.000749007	1.43632	0.00136538	increased	CDK1	CDK1
sp|Q13131|AAPK1_HUMAN	T490	5'-AMP-activated protein kinase catalytic subunit alpha-1 OS=Homo sapiens GN=PRKAA1 PE=1 SV=4	3	Q13131	AKSGTATPQRSGS	1	2.101	0.524	2.11392	0.99988	1.42275	0.0465608	2.26256	0.0106131	increased	GSK3B	CDK1
sp|O60566|BUB1B_HUMAN	S1043	Mitotic checkpoint serine/threonine-protein kinase BUB1 beta OS=Homo sapiens GN=BUB1B PE=1 SV=3	3	O60566	KVGKLTSPGALLF	1	1.869	0.6822	1.61438	0.99565	1.81591	0.00557039	1.30369	0.00183739	increased	CDK1, TTK1	CDK1
sp|Q96T88|UHRF1_HUMAN	S639	E3 ubiquitin-protein ligase UHRF1 OS=Homo sapiens GN=UHRF1 PE=1 SV=1	3,4	Q96T88	QEGGFASPRTGKG	4	2.11	0.6318	2.25133	1	-1.03328	0.00258839	-1.42203	7.99645e-05	decreased	CDK1	CDK1
sp|Q05682|CALD1_HUMAN	T730	Caldesmon OS=Homo sapiens GN=CALD1 PE=1 SV=3	3,4	Q05682	SPTAAGTPNKETA	3	5.681	0.646	2.10566	1	-1.08352	0.00323092	-1.16674	0.000259694	decreased	CDK2	CDK1
sp|Q14980|NUMA1_HUMAN	T1776	Nuclear mitotic apparatus protein 1 OS=Homo sapiens GN=NUMA1 PE=1 SV=2	3	Q14980	LESLYFTPIPARS	1	2.161	0.4498	3.85176	0.99593	-1.23827	0.00992961	-1.60007	0.00947748	decreased	CDK2	CDK1
sp|O75496|GEMI_HUMAN	S49	Geminin OS=Homo sapiens GN=GMNN PE=1 SV=1	4	O75496	ELSAGLSKRKHRN	1	1.585	0.4511	2.96324	1	1.8092	0.0185613	1.83701	0.00433439	increased		CDK1
sp|Q9Y6N7|ROBO1_HUMAN	T1171	Roundabout homolog 1 OS=Homo sapiens GN=ROBO1 PE=1 SV=1	3,4	Q9Y6N7	HKKGARTPKVPKQ	2	1.322	0.4856	2.72066	1	1.65082	0.000130416	1.21724	0.00193773	increased		CDK1
sp|P49815|TSC2_HUMAN	S960	Tuberin OS=Homo sapiens GN=TSC2 PE=1 SV=2	2,3,5	P49815	KQGLNNSPPVKEF	5	2.342	0.5414	1.02029	1	1.64231	1.09571e-05	1.29551	2.51834e-07	increased		CDK1
sp|Q53HL2|BOREA_HUMAN	T204	Borealin OS=Homo sapiens GN=CDCA8 PE=1 SV=2	3,4	Q53HL2	KTPGLRTPAAGER	2	2.247	0.5154	3.32776	1	1.032	0.00276513	1.10546	0.00111213	increased		CDK1
sp|Q8TDC3|BRSK1_HUMAN	S508	Serine/threonine-protein kinase BRSK1 OS=Homo sapiens GN=BRSK1 PE=1 SV=2	2	Q8TDC3	LPGPPGSPRSSGG	1	1.586	0.5504	2.89477	1	1.9254	0.00016514	1.87026	9.53939e-05	increased		CDK1
sp|P19338|NUCL_HUMAN	T113	Nucleolin OS=Homo sapiens GN=NCL PE=1 SV=3	3,4	P19338	PGKKGATPGKALV	2	2.914	0.5775	2.73605	1	1.6667	0.00135377	1.14125	0.00414945	increased		CDK1
sp|Q03001|DYST_HUMAN	S7416	Dystonin OS=Homo sapiens GN=DST PE=1 SV=4	3,4,5	Q03001	PSSRGASPNRSTS	3	5.288	0.7506	2.82201	1	1.79098	0.000949516	1.60415	0.000853455	increased		CDK1
sp|P46013|KI67_HUMAN	T2352	Antigen KI-67 OS=Homo sapiens GN=MKI67 PE=1 SV=2	2	P46013	QPDPVDTPASTKQ	1	2.864	0.6327	2.17361	1	1.03224	0.0169593	1.08077	0.0121696	increased		CDK1
sp|Q7Z460|CLAP1_HUMAN	S1223	CLIP-associating protein 1 OS=Homo sapiens GN=CLASP1 PE=1 SV=1	2,3	Q7Z460	RDGGAASPATEGR	3	2.179	0.6622	2.42515	1	2.53126	0.00015563	2.64528	0.00097091	increased		CDK1
sp|O95613|PCNT_HUMAN	S3274	Pericentrin OS=Homo sapiens GN=PCNT PE=1 SV=4	2	O95613	RLAAAASPHSGGR	1	2.216	0.6381	3.64279	1	1.00264	0.00794851	1.07131	0.0158056	increased		CDK1
sp|Q99661|KIF2C_HUMAN	S187	Kinesin-like protein KIF2C OS=Homo sapiens GN=KIF2C PE=1 SV=2	2,3	Q99661	SANPVNSVRRKSC	2	1.421	0.5412	2.65481	1	1.1445	0.0419442	1.84744	0.00376992	increased		CDK1
sp|Q9NRA8|4ET_HUMAN	S138	Eukaryotic translation initiation factor 4E transporter OS=Homo sapiens GN=EIF4ENIF1 PE=1 SV=2	2,4	Q9NRA8	SSRRSGSPLEKDS	3	2.026	0.7019	2.0556	1	1.15647	0.0001153	1.71067	1.00127e-06	increased		CDK1
sp|Q2NKX8|ERC6L_HUMAN	S1069	DNA excision repair protein ERCC-6-like OS=Homo sapiens GN=ERCC6L PE=1 SV=1	3,4	Q2NKX8	TPKNDISPPGRFF	4	2.908	0.5433	1.73912	1	1.70511	0.00152968	1.8926	0.00103462	increased		CDK1
sp|Q86WB0|NIPA_HUMAN	T28	Nuclear-interacting partner of ALK OS=Homo sapiens GN=ZC3HC1 PE=1 SV=1	2,3	Q86WB0	VRSPEGTPQKIRQ	2	1.57	0.3599	3.55103	1	1.03495	0.00188784	1.29371	5.61492e-05	increased		CDK1
sp|Q92974|ARHG2_HUMAN	S956	Rho guanine nucleotide exchange factor 2 OS=Homo sapiens GN=ARHGEF2 PE=1 SV=4	3,4	Q92974	EGSSRLSPPHSPR	4	5.962	0.7994	3.03649	0.99999	1.6645	0.00158626	2.16651	0.000174365	increased		CDK1
sp|P20700|LMNB1_HUMAN	S391	Lamin-B1 OS=Homo sapiens GN=LMNB1 PE=1 SV=2	4,5	P20700	EERLKLSPSPSSR	3	2.054	0.6032	2.40292	0.99997	3.09129	0.0291189	3.37974	0.000636165	increased		CDK1
sp|O43237|DC1L2_HUMAN	T376	Cytoplasmic dynein 1 light intermediate chain 2 OS=Homo sapiens GN=DYNC1LI2 PE=1 SV=1	3	O43237	LAKQPATPTRASE	1	1.855	0.4863	2.86992	0.99714	1.92083	0.000388914	2.4818	0.000522528	increased		CDK1
sp|Q9UPN4|AZI1_HUMAN	S52	5-azacytidine-induced protein 1 OS=Homo sapiens GN=AZI1 PE=1 SV=3	2	Q9UPN4	VSVVTGSEQKRKV	1	1.312	0.5678	1.99968	0.99401	1.54414	0.0018238	1.75568	0.000986527	increased		CDK1
sp|Q9NYZ3|GTSE1_HUMAN	S243	G2 and S phase-expressed protein 1 OS=Homo sapiens GN=GTSE1 PE=1 SV=3	3	Q9NYZ3	KKEIPASPSRTKI	1	2.032	0.5738	2.04729	0.99377	1.26873	0.000130497	1.4336	4.87021e-05	increased		CDK1
sp|P57740|NU107_HUMAN	T64	Nuclear pore complex protein Nup107 OS=Homo sapiens GN=NUP107 PE=1 SV=1	3	P57740	SFRQPFTPTSRSL	1	1.418	0.3597	3.10405	0.99338	2.5338	0.00148193	2.01263	0.000127182	increased		CDK1
sp|Q9H1E3|NUCKS_HUMAN	S223	Nuclear ubiquitous casein and cyclin-dependent kinase substrate 1 OS=Homo sapiens GN=NUCKS1 PE=1 SV=1	3	Q9H1E3	EKKTSTSPPPEKS	4	3.505	0.798	2.1311	0.9818	1.1062	0.0215324	2.44164	0.000700443	increased		CDK1
sp|P46013|KI67_HUMAN	T1841	Antigen KI-67 OS=Homo sapiens GN=MKI67 PE=1 SV=2	3	P46013	FRELFQTPCTDNP	1	4.554	0.6397	3.16721	1	-1.01951	0.0226269	-2.60433	0.00424961	decreased		CDK1
sp|P46013|KI67_HUMAN	T1801	Antigen KI-67 OS=Homo sapiens GN=MKI67 PE=1 SV=2	2,3	P46013	INTFLGTPVQKLD	2	2.782	0.6082	2.37646	1	-1.19926	7.75425e-05	-1.58743	0.00238563	decreased		CDK1
sp|P46013|KI67_HUMAN	T1557	Antigen KI-67 OS=Homo sapiens GN=MKI67 PE=1 SV=2	2,3	P46013	IYAFMGTPVQKLD	2	2.585	0.5342	2.9321	1	-1.05505	5.03714e-06	-1.10377	0.000268653	decreased		CDK1
sp|P46013|KI67_HUMAN	S1937	Antigen KI-67 OS=Homo sapiens GN=MKI67 PE=1 SV=2	2,3	P46013	LGNLPGSKRRPQT	5	1.588	0.4617	1.56799	1	-1.3743	3.36936e-05	-2.09142	4.18566e-05	decreased		CDK1
sp|P42167|LAP2B_HUMAN	T208	Lamina-associated polypeptide 2, isoforms beta/gamma OS=Homo sapiens GN=TMPO PE=1 SV=2	2,3,4	P42167	LKGRAKTPVTLKQ	14	1.534	0.4485	2.78485	1	-1.06702	0.00342625	-1.66117	0.00267561	decreased		CDK1
sp|P29692|EF1D_HUMAN	T147	Elongation factor 1-delta OS=Homo sapiens GN=EEF1D PE=1 SV=5	5	P29692	PAKKPATPAEDDE	1	5.17	0.7536	2.10106	1	-1.80376	0.00584455	-1.59357	0.00406791	decreased		CDK1
sp|Q96JM3|CHAP1_HUMAN	S603	Chromosome alignment-maintaining phosphoprotein 1 OS=Homo sapiens GN=CHAMP1 PE=1 SV=2	3	Q96JM3	QEELLASPKKLLE	2	3.18	0.6575	2.95169	1	-1.14169	0.0132925	-2.00083	0.0016144	decreased		CDK1
sp|P49454|CENPF_HUMAN	T253	Centromere protein F OS=Homo sapiens GN=CENPF PE=1 SV=2	3	P49454	SGEQEVTPSRSTL	1	4.689	0.6677	3.70283	1	-1.0751	0.00613366	-1.00746	0.00704247	decreased		CDK1
sp|P52948|NUP98_HUMAN	S839	Nuclear pore complex protein Nup98-Nup96 OS=Homo sapiens GN=NUP98 PE=1 SV=4	3,4	P52948	SRCLIKSPDRLAD	3	1.731	0.5656	3.56342	1	-1.2677	0.0327105	-2.25157	0.00435071	decreased		CDK1
sp|Q5VT06|CE350_HUMAN	S939	Centrosome-associated protein 350 OS=Homo sapiens GN=CEP350 PE=1 SV=1	3,4	Q5VT06	SSFRVRSPGPKPE	2	4.382	0.6166	3.36444	1	-1.52103	0.00966153	-2.15883	0.00229409	decreased		CDK1
sp|Q6IE81|JADE1_HUMAN	S743	Protein Jade-1 OS=Homo sapiens GN=PHF17 PE=1 SV=1	2,3,4	Q6IE81	VPTTPASPVKNWG	3	3.198	0.6814	2.44589	1	-1.20643	0.000448972	-1.06764	0.000763999	decreased		CDK1
sp|P51587|BRCA2_HUMAN	S93	Breast cancer type 2 susceptibility protein OS=Homo sapiens GN=BRCA2 PE=1 SV=2	4	P51587	TLPLYQSPVKELD	1	2.358	0.634	2.37947	0.99542	-1.66608	0.017251	-1.28933	0.0392706	decreased		CDK1
sp|Q8WUA4|TF3C2_HUMAN	S893	General transcription factor 3C polypeptide 2 OS=Homo sapiens GN=GTF3C2 PE=1 SV=2	2,3	Q8WUA4	AMFQPSSPTRRPG	3	3.671	0.6508	2.97221	0.9905	-1.09361	0.00218658	-1.06153	0.000401446	decreased		CDK1
sp|O00311|CDC7_HUMAN	T376	Cell division cycle 7-related protein kinase OS=Homo sapiens GN=CDC7 PE=1 SV=1	3	O00311	VAPRAGTPGFRAP	1	2.58	0.6756	2.55507	1	1.23919	0.000541056	1.17417	0.000693164	increased	CDK1, CDK2	CDK2
sp|P06748|NPM_HUMAN	T234	Nucleophosmin OS=Homo sapiens GN=NPM1 PE=1 SV=2	4,5	P06748	FKKQEKTPKTPKG	2	1.634	0.3554	3.34207	0.99007	2.24835	0.000298195	2.70801	0.00100693	increased	CDK1, CDK2	CDK2
sp|O60885|BRD4_HUMAN	S1117	Bromodomain-containing protein 4 OS=Homo sapiens GN=BRD4 PE=1 SV=2	3,4,5	O60885	KEEKIHSPIIRSE	4	3.207	0.677	2.317	1	1.44901	0.000666956	1.7702	0.000235053	increased		CDK2
sp|P30291|WEE1_HUMAN	T187	Wee1-like protein kinase OS=Homo sapiens GN=WEE1 PE=1 SV=2	3	P30291	KLRLFDTPHTPKS	3	2.287	0.461	1.78523	1	1.39004	0.00200961	1.25812	0.00357547	increased		CDK2
sp|Q7Z2Z1|TICRR_HUMAN	T566	Treslin OS=Homo sapiens GN=TICRR PE=1 SV=2	3	Q7Z2Z1	KRGVPRTPVRQKM	1	1.191	0.288	2.01398	1	1.64742	0.00225598	1.73664	8.32941e-05	increased		CDK2
sp|P28066|PSA5_HUMAN	S16	Proteasome subunit alpha type-5 OS=Homo sapiens GN=PSMA5 PE=1 SV=3	2	P28066	RGVNTFSPEGRLF	1	1.49	0.6369	3.12687	1	1.46339	8.64025e-05	1.14342	0.000757631	increased		CDK2
sp|Q9Y618|NCOR2_HUMAN	S1181	Nuclear receptor corepressor 2 OS=Homo sapiens GN=NCOR2 PE=1 SV=2	3,4	Q9Y618	VKQEQLSPRGQAG	3	1.358	0.3373	2.16171	1	1.22061	0.000822953	1.47246	0.000427684	increased		CDK2
sp|P33991|MCM4_HUMAN	T23	DNA replication licensing factor MCM4 OS=Homo sapiens GN=MCM4 PE=1 SV=5	2,3	P33991	RATPAQTPRSEDA	2	2.245	0.5657	3.29079	0.99577	1.95032	0.00395802	2.20253	0.00159492	increased		CDK2
sp|Q15329|E2F5_HUMAN	T261	Transcription factor E2F5 OS=Homo sapiens GN=E2F5 PE=1 SV=1	4	Q15329	QSLTPVTPQKSSM	1	4.266	0.6835	3.26523	1	-1.52087	0.00143281	-1.6653	0.00134498	decreased		CDK2
sp|P30305|MPIP2_HUMAN	S249	M-phase inducer phosphatase 2 OS=Homo sapiens GN=CDC25B PE=1 SV=2	2	P30305	MEVEELSPLALGR	1	2.004	0.5449	2.58039	1	1.18569	0.0126353	1.37089	0.0067207	increased	P38B	CDK4
sp|P16157|ANK1_HUMAN	S856	Ankyrin-1 OS=Homo sapiens GN=ANK1 PE=1 SV=3	2,3	P16157	LDQVVESPAIPRI	3	3.962	0.6386	2.51301	1	-2.83741	8.62491e-05	-3.5199	6.12601e-08	decreased		CDK4
sp|Q9UK58|CCNL1_HUMAN	S445	Cyclin-L1 OS=Homo sapiens GN=CCNL1 PE=1 SV=1	3,4	Q9UK58	RHHNHGSPHLKAK	2	2.879	0.5856	2.85766	1	-2.25461	0.00702458	-1.92607	0.000385768	decreased		CDK4
sp|P10301|RRAS_HUMAN	S201	Ras-related protein R-Ras OS=Homo sapiens GN=RRAS PE=1 SV=1	3	P10301	EQELPPSPPSAPR	3	2.685	0.5523	2.67688	1	1.15247	5.75572e-05	1.31059	0.000145374	increased	ERK1, ERK2	CDK5
sp|Q14194|DPYL1_HUMAN	T514	Dihydropyrimidinase-related protein 1 OS=Homo sapiens GN=CRMP1 PE=1 SV=1	2	Q14194	ATPKYATPAPSAK	1	1.25	0.344	2.05877	1	1.29839	0.0458821	3.07468	0.00876039	increased		CDK5
sp|O14827|RGRF2_HUMAN	S718	Ras-specific guanine nucleotide-releasing factor 2 OS=Homo sapiens GN=RASGRF2 PE=1 SV=2	3	O14827	HLVDGKSPRLCRK	2	1.859	0.51	3.00383	1	1.97124	3.97776e-06	1.79702	4.09708e-05	increased		CDK5
sp|P98164|LRP2_HUMAN	S4616	Low-density lipoprotein receptor-related protein 2 OS=Homo sapiens GN=LRP2 PE=1 SV=3	4	P98164	AATPPPSPSLPAK	1	3.424	0.5853	2.4341	0.99997	1.20821	0.0139244	1.43209	0.00207297	increased		CDK5
sp|P30622|CLIP1_HUMAN	T287	CAP-Gly domain-containing linker protein 1 OS=Homo sapiens GN=CLIP1 PE=1 SV=2	2,3,4	P30622	IGFPSTTPAKAKA	7	3.099	0.4245	2.1688	0.99997	1.28246	0.000391458	1.09336	0.000542953	increased		CDK5
sp|P98172|EFNB1_HUMAN	S287	Ephrin-B1 OS=Homo sapiens GN=EFNB1 PE=1 SV=1	2,3	P98172	SLSTLASPKGGSG	2	3.571	0.6454	2.58675	1	-1.03321	1.70657e-05	-1.41143	6.76367e-06	decreased		CDK5
sp|P17706|PTN2_HUMAN	S304	Tyrosine-protein phosphatase non-receptor type 2 OS=Homo sapiens GN=PTPN2 PE=1 SV=2	3,4,5	P17706	SPAFDHSPNKIMT	3	3.213	0.5794	2.06282	1	-1.02016	0.000671683	-1.23387	0.000419269	decreased		CDK5
sp|Q00839|HNRPU_HUMAN	S192	Heterogeneous nuclear ribonucleoprotein U OS=Homo sapiens GN=HNRNPU PE=1 SV=6	2,3	Q00839	KSSGPTSLFAVTV	4	2.452	0.7826	0.781792	0.99721	1.19225	0.00128692	1.5366	0.000345762	increased		CDK7
sp|Q8WVC0|LEO1_HUMAN	S171	RNA polymerase-associated protein LEO1 OS=Homo sapiens GN=LEO1 PE=1 SV=1	3	Q8WVC0	EERAQGSDEDKLQ	1	3.299	0.5826	2.7977	1	-1.83993	0.000470387	-1.43839	3.27445e-05	decreased		CDK7
sp|P08670|VIME_HUMAN	S39	Vimentin OS=Homo sapiens GN=VIM PE=1 SV=4	2	P08670	TSTRTYSLGSALR	1	0.921	0.4159	1.74212	0.99494	1.40787	0.000795253	1.80889	0.00515437	increased	PKACA, PAK1, AKT1	CK1alpha
sp|P11171|41_HUMAN	T494	Protein 4.1 OS=Homo sapiens GN=EPB41 PE=1 SV=4	2	P11171	RLTSTDTIPKSKF	1	1.647	0.3728	3.27473	1	1.71918	0.00184542	1.48375	0.00735763	increased		CK1alpha
sp|P05787|K2C8_HUMAN	S24	Keratin, type II cytoskeletal 8 OS=Homo sapiens GN=KRT8 PE=1 SV=7	3	P05787	RAFSSRSYTSGPG	3	2.296	0.5893	2.53467	0.99992	2.49996	0.00502342	1.90259	0.00171147	increased		CK1alpha
sp|P49792|RBP2_HUMAN	T2293	E3 SUMO-protein ligase RanBP2 OS=Homo sapiens GN=RANBP2 PE=1 SV=2	3	P49792	SGTSVGTDEESDV	1	5.404	0.7326	2.47442	0.99999	-1.00792	0.00105039	-1.34055	0.00139159	decreased		CK1alpha
sp|Q07352|TISB_HUMAN	S334	Zinc finger protein 36, C3H1 type-like 1 OS=Homo sapiens GN=ZFP36L1 PE=1 SV=1	2	Q07352	PIFSRLSISDD--	1	1.16	0.2664	3.59444	0.99692	-2.43256	0.0027604	-1.99929	0.00864477	decreased	PKACA	CK1delta
sp|Q13136|LIPA1_HUMAN	T1159	Liprin-alpha-1 OS=Homo sapiens GN=PPFIA1 PE=1 SV=1	3	Q13136	AAGSAETLPANFR	1	3.359	0.6314	2.47233	1	4.709	3.58557e-06	3.44114	0.0236024	increased		CK1delta
sp|Q15154|PCM1_HUMAN	S1229	Pericentriolar material 1 protein OS=Homo sapiens GN=PCM1 PE=1 SV=4	2	Q15154	FIKTGFSVSVEKS	1	1.513	0.4356	1.09424	1	1.45207	0.0018908	2.20687	0.000303234	increased		CK1delta
sp|Q7Z460|CLAP1_HUMAN	S246	CLIP-associating protein 1 OS=Homo sapiens GN=CLASP1 PE=1 SV=1	4,5	Q7Z460	NFDDEDSVDGNRP	5	4.695	0.5353	2.37782	1	1.0337	0.00078492	1.87388	2.45033e-06	increased		CK1delta
sp|Q8IW35|CEP97_HUMAN	S728	Centrosomal protein of 97 kDa OS=Homo sapiens GN=CEP97 PE=1 SV=1	2	Q8IW35	KSSTEGSESSIMG	1	2.5	0.7008	1.55669	0.99999	1.36655	0.000910029	2.39044	2.84756e-06	increased		CK1delta
sp|Q9Y6G9|DC1L1_HUMAN	T513	Cytoplasmic dynein 1 light intermediate chain 1 OS=Homo sapiens GN=DYNC1LI1 PE=1 SV=3	2,3	Q9Y6G9	VTVSPTTPTSPTE	7	3.856	0.7832	1.82465	0.99556	1.31458	0.00024356	1.63416	3.03336e-05	increased		CK1delta
sp|Q92974|ARHG2_HUMAN	S952	Rho guanine nucleotide exchange factor 2 OS=Homo sapiens GN=ARHGEF2 PE=1 SV=4	3	Q92974	GSEEEGSSRLSPP	1	2.927	0.6491	3.05275	0.98879	1.689	0.0164664	2.02502	0.0131949	increased		CK1delta
sp|Q9Y5K3|PCY1B_HUMAN	S362	Choline-phosphate cytidylyltransferase B OS=Homo sapiens GN=PCYT1B PE=1 SV=1	2,3	Q9Y5K3	ASISSMSEGDEDE	2	4.445	0.6688	4.35158	1	-1.12201	0.000115351	-1.45282	1.54106e-05	decreased		CK1delta
sp|Q16890|TPD53_HUMAN	S149	Tumor protein D53 OS=Homo sapiens GN=TPD52L1 PE=1 SV=1	2,3	Q16890	NSPTFKSFEERVE	4	3.442	0.6424	2.30879	1	-1.68948	0.0103994	-2.18555	4.76602e-05	decreased		CK1delta
sp|Q07157|ZO1_HUMAN	S968	Tight junction protein ZO-1 OS=Homo sapiens GN=TJP1 PE=1 SV=3	2,3	Q07157	APSTSYSPQADSL	3	5.387	0.7016	1.56869	0.99999	-1.12368	1.07594e-05	-1.47248	3.68155e-05	decreased		CK1delta
sp|O95359|TACC2_HUMAN	S41	Transforming acidic coiled-coil-containing protein 2 OS=Homo sapiens GN=TACC2 PE=1 SV=3	4	O95359	QQDTPGSPDHRDA	1	1.632	0.383	3.63652	0.99997	-2.61146	0.0016714	-2.39363	6.98378e-06	decreased		CK1delta
sp|O95359|TACC2_HUMAN	S2512	Transforming acidic coiled-coil-containing protein 2 OS=Homo sapiens GN=TACC2 PE=1 SV=3	2	O95359	NETKFSSPTEELD	1	1.987	0.6135	2.72237	0.99774	-1.36673	0.000286314	-1.33039	0.000790176	decreased		CK1delta
sp|Q6QNY0|BL1S3_HUMAN	T63	Biogenesis of lysosome-related organelles complex 1 subunit 3 OS=Homo sapiens GN=BLOC1S3 PE=1 SV=1	3	Q6QNY0	AGEAAETDSEPEP	1	4.329	0.7773	2.36439	0.99673	-1.40409	0.000715216	-1.4951	0.00192979	decreased		CK1delta
sp|Q07352|TISB_HUMAN	S90	Zinc finger protein 36, C3H1 type-like 1 OS=Homo sapiens GN=ZFP36L1 PE=1 SV=1	3	Q07352	SRFRDRSFSEGGE	1	1.889	0.5167	2.73283	0.99624	-1.62683	0.00165581	-1.15167	0.00011306	decreased		CK1delta
sp|P27694|RFA1_HUMAN	S38	Replication protein A 70 kDa DNA-binding subunit OS=Homo sapiens GN=RPA1 PE=1 SV=2	4	P27694	PITTGNSPPRYRL	1	1.671	0.4823	3.01842	0.98423	-1.82742	0.0146345	-1.3222	0.044844	decreased		CK1delta
sp|Q9UPN4|AZI1_HUMAN	S47	5-azacytidine-induced protein 1 OS=Homo sapiens GN=AZI1 PE=1 SV=3	2,3,4	Q9UPN4	PIVRSVSVVTGSE	5	4.019	0.5863	2.54318	1	1.67024	6.56655e-05	1.89467	0.000283536	increased	MAPKAPK2	CK1epsilon
sp|P60484|PTEN_HUMAN	S385	Phosphatidylinositol 3,4,5-trisphosphate 3-phosphatase and dual-specificity protein phosphatase PTEN OS=Homo sapiens GN=PTEN PE=1 SV=1	3	P60484	YSDTTDSDPENEP	1	4.707	0.7818	2.36159	1	1.73734	0.00108599	2.90938	2.21967e-05	increased	CK2A1	CK2alpha
sp|P29692|EF1D_HUMAN	S162	Elongation factor 1-delta OS=Homo sapiens GN=EEF1D PE=1 SV=5	4,5	P29692	DIDLFGSDNEEED	13	6.204	0.759	1.20806	1	-1.17229	0.00342326	-1.11502	0.00357818	decreased	CK2A1	CK2alpha
sp|Q13547|HDAC1_HUMAN	S423	Histone deacetylase 1 OS=Homo sapiens GN=HDAC1 PE=1 SV=1	2,3,4	Q13547	EEEFSDSEEEGEG	4	4.38	0.7418	3.15943	0.99999	-2.12082	0.0045582	-2.17658	0.011022	decreased	CK2A1	CK2alpha
sp|P55010|IF5_HUMAN	S390	Eukaryotic translation initiation factor 5 OS=Homo sapiens GN=EIF5 PE=1 SV=2	3	P55010	EAEEESSGGEEED	2	4.414	0.7413	2.38255	0.99649	-1.39429	0.00369689	-1.10343	0.0112007	decreased	CK2A1	CK2alpha
sp|Q13618|CUL3_HUMAN	S684	Cullin-3 OS=Homo sapiens GN=CUL3 PE=1 SV=2	3	Q13618	AAKQGESDPERKE	1	1.069	0.2919	1.98194	1	1.41258	9.15685e-05	1.63768	0.000338611	increased		CK2alpha
sp|Q13442|HAP28_HUMAN	S60	28 kDa heat- and acid-stable phosphoprotein OS=Homo sapiens GN=PDAP1 PE=1 SV=1	3,4	Q13442	EKKSLDSDESEDE	12	4.645	0.7644	1.69467	1	1.07501	0.000802983	2.32404	4.20845e-05	increased		CK2alpha
sp|Q96T23|RSF1_HUMAN	S1310	Remodeling and spacing factor 1 OS=Homo sapiens GN=RSF1 PE=1 SV=2	3,4,5	Q96T23	ETDEEESCDNAHG	4	2.85	0.6386	2.77594	1	1.58128	0.0137558	1.78768	0.00589938	increased		CK2alpha
sp|P31751|AKT2_HUMAN	S302	RAC-beta serine/threonine-protein kinase OS=Homo sapiens GN=AKT2 PE=1 SV=2	2	P31751	LCKEGISDGATMK	1	1.458	0.415	3.18757	1	2.58801	0.000116023	1.93435	0.000504854	increased		CK2alpha
sp|Q6IQ23|PKHA7_HUMAN	S689	Pleckstrin homology domain-containing family A member 7 OS=Homo sapiens GN=PLEKHA7 PE=1 SV=2	2	Q6IQ23	PVKIAESDTDVKL	1	1.844	0.4159	3.26987	1	1.44373	0.000129691	1.75938	0.000180395	increased		CK2alpha
sp|P46783|RS10_HUMAN	S146	40S ribosomal protein S10 OS=Homo sapiens GN=RPS10 PE=1 SV=1	2,3,4	P46783	AEAGAGSATEFQF	11	3.149	0.7529	2.00677	1	1.13253	9.12572e-06	1.277	4.85437e-05	increased		CK2alpha
sp|P11171|41_HUMAN	S684	Protein 4.1 OS=Homo sapiens GN=EPB41 PE=1 SV=4	4	P11171	IKKHHASISELKK	4	2.13	0.5507	1.88221	0.99999	1.65281	0.000248901	1.90051	1.07453e-06	increased		CK2alpha
sp|P25205|MCM3_HUMAN	S672	DNA replication licensing factor MCM3 OS=Homo sapiens GN=MCM3 PE=1 SV=3	3,4,5	P25205	KRSEDESETEDEE	66	5.897	0.7997	1.01273	0.99999	1.22825	9.74752e-05	1.67226	8.40299e-06	increased		CK2alpha
sp|Q01826|SATB1_HUMAN	S637	DNA-binding protein SATB1 OS=Homo sapiens GN=SATB1 PE=1 SV=1	3	Q01826	VASPAESDEENRQ	1	1.964	0.5321	2.87494	0.99997	1.63298	0.00470254	1.62267	0.00718819	increased		CK2alpha
sp|O43432|IF4G3_HUMAN	S1165	Eukaryotic translation initiation factor 4 gamma 3 OS=Homo sapiens GN=EIF4G3 PE=1 SV=2	4	O43432	DLLDNQSQEEQRR	2	1.743	0.4389	1.84831	0.99971	2.03046	0.0339898	2.99349	0.00170727	increased		CK2alpha
sp|Q15056|IF4H_HUMAN	S140	Eukaryotic translation initiation factor 4H OS=Homo sapiens GN=EIF4H PE=1 SV=5	3,4	Q15056	DDRGMGSSRESRG	2	1.695	0.4205	2.47419	0.99546	1.65461	0.0180891	2.12448	0.000371185	increased		CK2alpha
sp|P25054|APC_HUMAN	S2429	Adenomatous polyposis coli protein OS=Homo sapiens GN=APC PE=1 SV=2	4	P25054	KSSGSESDRSERP	2	1.91	0.4115	1.94509	0.93129	1.85223	0.000322388	1.9736	0.000805563	increased		CK2alpha
sp|P13861|KAP2_HUMAN	S80	cAMP-dependent protein kinase type II-alpha regulatory subunit OS=Homo sapiens GN=PRKAR2A PE=1 SV=2	3	P13861	AKGDSESEEDEDL	1	3.215	0.7191	1.83548	1	-1.53398	0.000138413	-1.41187	0.000226983	decreased		CK2alpha
sp|Q92769|HDAC2_HUMAN	S424	Histone deacetylase 2 OS=Homo sapiens GN=HDAC2 PE=1 SV=2	2,3	Q92769	DEEFSDSEDEGEG	2	2.619	0.732	2.05691	1	-1.86275	0.00654164	-1.79543	0.0119599	decreased		CK2alpha
sp|Q8WVC0|LEO1_HUMAN	T188	RNA polymerase-associated protein LEO1 OS=Homo sapiens GN=LEO1 PE=1 SV=1	3	Q8WVC0	DEKMQNTDDEERP	2	2.135	0.5908	3.81123	1	-1.10791	0.00240338	-1.01676	0.000658058	decreased		CK2alpha
sp|P19338|NUCL_HUMAN	S153	Nucleolin OS=Homo sapiens GN=NCL PE=1 SV=3	4,5	P19338	EEEDDDSEEDEED	5	6.822	0.8014	1.06068	1	-3.3408	0.00375411	-2.56552	0.00025593	decreased		CK2alpha
sp|Q04637|IF4G1_HUMAN	S1238	Eukaryotic translation initiation factor 4 gamma 1 OS=Homo sapiens GN=EIF4G1 PE=1 SV=4	2,3	Q04637	PLKAALSEEELEK	7	2.381	0.5265	1.97079	1	-1.5227	3.05134e-05	-1.45634	9.94572e-05	decreased		CK2alpha
sp|Q96ST2|IWS1_HUMAN	S198	Protein IWS1 homolog OS=Homo sapiens GN=IWS1 PE=1 SV=2	3,4	Q96ST2	RHQASDSENEEPP	2	3.78	0.6975	2.03197	1	-1.57672	0.0019832	-1.49834	7.70049e-05	decreased		CK2alpha
sp|O00418|EF2K_HUMAN	S470	Eukaryotic elongation factor 2 kinase OS=Homo sapiens GN=EEF2K PE=1 SV=2	3	O00418	SNRKYESDEDSLG	1	1.622	0.5506	4.15645	1	-1.14088	0.0015482	-2.09823	3.18484e-06	decreased		CK2alpha
sp|O95793|STAU1_HUMAN	S390	Double-stranded RNA-binding protein Staufen homolog 1 OS=Homo sapiens GN=STAU1 PE=1 SV=2	3,4	O95793	TFFEPGSGDENGT	5	2.707	0.6431	2.56881	1	-1.67991	0.000575298	-2.48698	0.00164915	decreased		CK2alpha
sp|P05787|K2C8_HUMAN	S274	Keratin, type II cytoskeletal 8 OS=Homo sapiens GN=KRT8 PE=1 SV=7	2,4	P05787	EDIANRSRAEAES	2	3.764	0.5468	2.51498	1	-1.24915	7.87807e-05	-1.18808	0.000101486	decreased		CK2alpha
sp|P39880|CUX1_HUMAN	S286	Homeobox protein cut-like 1 OS=Homo sapiens GN=CUX1 PE=1 SV=3	2	P39880	IEVLTRSSLEVEL	1	3.263	0.5568	3.27497	1	-1.03002	0.000112034	-1.17876	4.86847e-05	decreased		CK2alpha
sp|P05386|RLA1_HUMAN	S101	60S acidic ribosomal protein P1 OS=Homo sapiens GN=RPLP1 PE=1 SV=1	3	P05386	EAKKEESEESDDD	4	2.232	0.5493	1.15149	0.99998	-1.41074	0.017785	-1.03161	0.0450176	decreased		CK2alpha
sp|P46100|ATRX_HUMAN	S889	Transcriptional regulator ATRX OS=Homo sapiens GN=ATRX PE=1 SV=5	3	P46100	QERETFSSAEGTV	2	2.608	0.6089	2.54041	0.9947	-1.19205	0.00126619	-2.18098	2.25929e-05	decreased		CK2alpha
sp|O14646|CHD1_HUMAN	S216	Chromodomain-helicase-DNA-binding protein 1 OS=Homo sapiens GN=CHD1 PE=1 SV=2	4	O14646	KRQIDSSEEDDDE	1	2.975	0.6397	3.57601	0.99379	-1.49477	0.00125268	-1.07783	0.0101862	decreased		CK2alpha
sp|P46821|MAP1B_HUMAN	S977	Microtubule-associated protein 1B OS=Homo sapiens GN=MAP1B PE=1 SV=2	3	P46821	PTEDEESAKAEAD	1	2.192	0.562	2.54262	0.99176	-1.92467	0.00265487	-1.2467	0.0280815	decreased		CK2alpha
sp|Q14978|NOLC1_HUMAN	T607	Nucleolar and coiled-body phosphoprotein 1 OS=Homo sapiens GN=NOLC1 PE=1 SV=2	2,3,4	Q14978	KKIKLQTPNTFPK	5	2.311	0.2932	3.32041	1	-1.0089	0.000113177	-1.17054	0.00235211	decreased	CDK1	CLK1
sp|Q14978|NOLC1_HUMAN	T597	Nucleolar and coiled-body phosphoprotein 1 OS=Homo sapiens GN=NOLC1 PE=1 SV=2	3,4	Q14978	AAKEAETPQAKKI	2	3.109	0.5384	2.92006	1	1.71631	0.00386884	1.73924	0.000514082	increased		CLK1
sp|Q9H307|PININ_HUMAN	S289	Pinin OS=Homo sapiens GN=PNN PE=1 SV=4	3	Q9H307	ARPRRQSMKEKEH	1	1.151	0.543	1.50897	1	1.39844	0.00907711	2.35895	2.84597e-05	increased		CLK1
sp|Q15424|SAFB1_HUMAN	S808	Scaffold attachment factor B1 OS=Homo sapiens GN=SAFB PE=1 SV=4	3	Q15424	GSDKRMSEGRGLP	2	2.258	0.5064	2.24758	1	1.40317	0.000849189	1.82798	0.00126742	increased		CLK1
sp|Q9NYF8|BCLF1_HUMAN	S300	Bcl-2-associated transcription factor 1 OS=Homo sapiens GN=BCLAF1 PE=1 SV=2	2,3,4	Q9NYF8	HIPSRRSPAKTIA	8	2.597	0.6226	2.56429	1	3.17807	0.00500823	3.02714	0.00210443	increased		CLK1
sp|Q14978|NOLC1_HUMAN	S669	Nucleolar and coiled-body phosphoprotein 1 OS=Homo sapiens GN=NOLC1 PE=1 SV=2	3	Q14978	KFTKGKSFRHEKT	1	1.154	0.3284	1.09077	1	2.17524	0.0326798	3.30724	0.0102141	increased		CLK1
sp|Q9H307|PININ_HUMAN	S66	Pinin OS=Homo sapiens GN=PNN PE=1 SV=4	2,3	Q9H307	LLRRGFSDSGGGP	26	3.27	0.6218	1.5356	1	1.35658	4.68251e-05	1.92805	4.87233e-05	increased		CLK1
sp|Q9UQ35|SRRM2_HUMAN	S1421	Serine/arginine repetitive matrix protein 2 OS=Homo sapiens GN=SRRM2 PE=1 SV=2	2	Q9UQ35	SRERSSSASSPEM	8	2.079	0.5038	2.31054	1	1.18642	5.69161e-05	1.7175	1.79107e-06	increased		CLK1
sp|Q9BUQ8|DDX23_HUMAN	S109	Probable ATP-dependent RNA helicase DDX23 OS=Homo sapiens GN=DDX23 PE=1 SV=3	3	Q9BUQ8	RKRSSLSPGRGKD	3	1.293	0.4195	2.30306	0.99999	1.55358	1.08653e-05	1.42037	1.18658e-05	increased		CLK1
sp|Q9UQ35|SRRM2_HUMAN	S1419	Serine/arginine repetitive matrix protein 2 OS=Homo sapiens GN=SRRM2 PE=1 SV=2	2,3	Q9UQ35	TPSRERSSSASSP	2	2.525	0.6591	3.139	0.99999	1.2804	0.000112868	2.1507	4.46303e-05	increased		CLK1
sp|Q9UQ35|SRRM2_HUMAN	T848	Serine/arginine repetitive matrix protein 2 OS=Homo sapiens GN=SRRM2 PE=1 SV=2	3,4	Q9UQ35	PKVKSGTPPRQGS	14	2.959	0.6735	1.91782	0.99998	1.37939	1.95765e-05	1.62132	4.34008e-06	increased		CLK1
sp|Q9UQ35|SRRM2_HUMAN	S1791	Serine/arginine repetitive matrix protein 2 OS=Homo sapiens GN=SRRM2 PE=1 SV=2	3	Q9UQ35	TRRRDRSGSSQST	2	1.323	0.4444	3.10601	0.99996	1.10917	0.000694969	1.45614	0.000150646	increased		CLK1
sp|Q08170|SRSF4_HUMAN	S318	Serine/arginine-rich splicing factor 4 OS=Homo sapiens GN=SRSF4 PE=1 SV=2	2	Q08170	EKRGSVSRGRSQE	2	1.276	0.5118	2.69504	0.99786	1.103	0.00307199	1.78735	5.89603e-05	increased		CLK1
sp|O95232|LC7L3_HUMAN	S393	Luc7-like protein 3 OS=Homo sapiens GN=LUC7L3 PE=1 SV=2	3,4,5	O95232	KKSSVKSGSREKQ	5	2.01	0.6539	1.23197	0.99682	1.30935	0.00103099	1.78218	0.000212265	increased		CLK1
sp|Q9UQ35|SRRM2_HUMAN	T2397	Serine/arginine repetitive matrix protein 2 OS=Homo sapiens GN=SRRM2 PE=1 SV=2	3	Q9UQ35	ERVSGRTSPPLLD	3	2.142	0.4881	2.46904	0.99635	2.07738	0.0477551	1.82217	0.000219214	increased		CLK1
sp|O95232|LC7L3_HUMAN	T238	Luc7-like protein 3 OS=Homo sapiens GN=LUC7L3 PE=1 SV=2	2,3,4,5	O95232	EKLRKRTEEPDRD	26	2.131	0.6004	1.48776	1	-1.26682	0.00891568	-1.3487	1.32861e-06	decreased		CLK1
sp|Q13427|PPIG_HUMAN	S489	Peptidyl-prolyl cis-trans isomerase G OS=Homo sapiens GN=PPIG PE=1 SV=2	4,5	Q13427	KRMRSRSKGRDHE	2	1.584	0.4149	2.39518	1	-1.28688	0.0388328	-1.45207	0.0265182	decreased		CLK1
sp|Q9NYF8|BCLF1_HUMAN	S450	Bcl-2-associated transcription factor 1 OS=Homo sapiens GN=BCLAF1 PE=1 SV=2	2,3,4	Q9NYF8	LKGNRESDGFREE	6	1.461	0.5292	2.50791	1	-1.51924	0.00166942	-1.69108	4.36531e-06	decreased		CLK1
sp|Q9H307|PININ_HUMAN	S413	Pinin OS=Homo sapiens GN=PNN PE=1 SV=4	4	Q9H307	ETNRVESVEPSEN	1	4.548	0.6317	3.7871	0.99993	-1.19488	1.50228e-06	-1.39972	0.0025704	decreased		CLK1
sp|Q99996|AKAP9_HUMAN	S1654	A-kinase anchor protein 9 OS=Homo sapiens GN=AKAP9 PE=1 SV=3	3	Q99996	QLAQRSSIDNENL	2	2.376	0.6162	2.72886	0.9972	1.20456	0.000103008	1.87401	9.72211e-06	increased		CLK2
sp|Q16891|IMMT_HUMAN	S34	Mitochondrial inner membrane protein OS=Homo sapiens GN=IMMT PE=1 SV=1	2,3	Q16891	RPCRRYSTSGSSG	6	3.145	0.6938	2.11974	0.99999	1.79275	2.92907e-08	2.21046	5.54064e-06	increased		CLK3
sp|P49761|CLK3_HUMAN	S215	Dual specificity protein kinase CLK3 OS=Homo sapiens GN=CLK3 PE=1 SV=3	2	P49761	YRERRDSDTYRCE	1	1.549	0.5042	3.02742	0.99999	-1.36414	0.000940184	-1.20426	0.00165291	decreased		CLK3
sp|Q09019|DMWD_HUMAN	T525	Dystrophia myotonica WD repeat-containing protein OS=Homo sapiens GN=DMWD PE=1 SV=3	2	Q09019	SIGRFATLTLQER	1	1.199	0.452	1.6411	0.99583	2.22985	0.000738957	1.95052	0.0155207	increased		DMPK1
sp|P25205|MCM3_HUMAN	S728	DNA replication licensing factor MCM3 OS=Homo sapiens GN=MCM3 PE=1 SV=3	3,4	P25205	TPKTADSQETKES	3	2.554	0.5849	2.53037	0.99996	1.46854	3.91203e-05	1.84119	4.81046e-06	increased	ATR, ATM	DNAPK
sp|P25205|MCM3_HUMAN	S681	DNA replication licensing factor MCM3 OS=Homo sapiens GN=MCM3 PE=1 SV=3	4,5	P25205	EDEEEKSQEDQEQ	3	4.572	0.6791	0.955069	1	1.49293	5.4134e-05	3.07721	3.23513e-07	increased		DNAPK
sp|Q96Q15|SMG1_HUMAN	S3556	Serine/threonine-protein kinase SMG1 OS=Homo sapiens GN=SMG1 PE=1 SV=3	2,3	Q96Q15	TQPDVMSQNARKL	2	1.886	0.552	2.53938	1	1.03396	0.000272379	1.25649	7.73587e-05	increased		DNAPK
sp|Q8N6T7|SIR6_HUMAN	T337	NAD-dependent protein deacetylase sirtuin-6 OS=Homo sapiens GN=SIRT6 PE=1 SV=2	3,4,5	Q8N6T7	PKRERPTSPAPHR	5	1.515	0.4334	2.29839	0.99552	-1.30832	0.00335549	-1.68006	0.0069264	decreased		DNAPK
sp|Q07352|TISB_HUMAN	S92	Zinc finger protein 36, C3H1 type-like 1 OS=Homo sapiens GN=ZFP36L1 PE=1 SV=1	3	Q07352	FRDRSFSEGGERL	1	1.508	0.5663	2.89464	0.99999	2.36893	9.6993e-05	3.12325	0.000127393	increased	MAPKAPK2, AKT1	PKBalpha	PKB-group
sp|P27815|PDE4A_HUMAN	S152	cAMP-specific 3',5'-cyclic phosphodiesterase 4A OS=Homo sapiens GN=PDE4A PE=1 SV=3	2	P27815	FLYRSDSDYDMSP	1	2.36	0.6466	4.42058	1	-2.2419	0.016802	-3.13436	3.84326e-06	decreased		GRK1
sp|Q15147|PLCB4_HUMAN	T886	1-phosphatidylinositol 4,5-bisphosphate phosphodiesterase beta-4 OS=Homo sapiens GN=PLCB4 PE=1 SV=3	3,4	Q15147	TAKANVTPQSSSE	2	3.417	0.6555	2.78253	1	1.33823	0.00060958	2.42107	0.000635043	increased		GRK2
sp|Q92633|LPAR1_HUMAN	S341	Lysophosphatidic acid receptor 1 OS=Homo sapiens GN=LPAR1 PE=1 SV=3	2	Q92633	TGPTEGSDRSASS	1	1.698	0.5842	3.43682	1	3.27641	7.47894e-05	2.84293	3.94335e-05	increased		GRK2
sp|P29317|EPHA2_HUMAN	S901	Ephrin type-A receptor 2 OS=Homo sapiens GN=EPHA2 PE=1 SV=2	2,3	P29317	LPSTSGSEGVPFR	2	1.436	0.4879	1.79472	0.99998	1.24352	0.00348621	1.61443	4.28263e-05	increased		GRK2
sp|P13861|KAP2_HUMAN	S395	cAMP-dependent protein kinase type II-alpha regulatory subunit OS=Homo sapiens GN=PRKAR2A PE=1 SV=2	2	P13861	LVKMFGSSVDLGN	1	2.598	0.6578	2.56366	0.99806	1.32104	3.12339e-05	2.11751	0.000111211	increased		GRK2
sp|Q02952|AKA12_HUMAN	T521	A-kinase anchor protein 12 OS=Homo sapiens GN=AKAP12 PE=1 SV=4	2	Q02952	PLKKLFTSTGLKK	1	1.744	0.3045	2.94662	0.99804	2.2871	0.00258879	2.85122	0.000787331	increased		GRK2
sp|P49585|PCY1A_HUMAN	T325	Choline-phosphate cytidylyltransferase A OS=Homo sapiens GN=PCYT1A PE=1 SV=2	2	P49585	SPSSSPTRERSPS	1	1.254	0.3062	3.59269	0.99515	1.7811	0.000419055	2.46518	3.64095e-05	increased		GRK2
sp|Q9UQL6|HDAC5_HUMAN	S611	Histone deacetylase 5 OS=Homo sapiens GN=HDAC5 PE=1 SV=2	3	Q9UQL6	KDEEGESGAEEGP	2	5.149	0.7862	1.96691	1	-1.07003	0.00313884	-1.19272	0.00243472	decreased		GRK2
sp|Q8N9B5|JMY_HUMAN	S78	Junction-mediating and -regulatory protein OS=Homo sapiens GN=JMY PE=1 SV=2	3	Q8N9B5	GAASDGSRGPGSP	1	1.388	0.5231	3.59993	0.99987	2.80978	9.06797e-05	2.2055	0.00026392	increased		GRK3
sp|O00522|KRIT1_HUMAN	S274	Krev interaction trapped protein 1 OS=Homo sapiens GN=KRIT1 PE=1 SV=2	2,3	O00522	QEKWQRSMSSVTE	2	1.628	0.3998	2.26093	0.99996	1.10002	0.00252274	1.16681	0.00422183	increased		GRK5
sp|Q9Y490|TLN1_HUMAN	T78	Talin-1 OS=Homo sapiens GN=TLN1 PE=1 SV=3	2	Q9Y490	MLRNGDTMEYRKK	1	1.305	0.387	3.60418	1	1.22208	1.2848e-06	1.37607	9.31023e-07	increased		GSK3alpha
sp|O60346|PHLP1_HUMAN	S412	PH domain leucine-rich repeat-containing protein phosphatase 1 OS=Homo sapiens GN=PHLPP1 PE=1 SV=3	4,5	O60346	LPQTASSPQPQQK	4	3.375	0.6636	3.48842	0.99411	1.20854	0.000429143	1.34522	0.000386677	increased		GSK3alpha
sp|Q93075|TATD2_HUMAN	S420	Putative deoxyribonuclease TATDN2 OS=Homo sapiens GN=TATDN2 PE=1 SV=2	2	Q93075	SRMSDYSPNSTGS	1	2.394	0.6441	4.35702	0.99998	-2.07166	0.000191363	-2.3787	0.000828002	decreased		GSK3alpha
sp|O75122|CLAP2_HUMAN	S537	CLIP-associating protein 2 OS=Homo sapiens GN=CLASP2 PE=1 SV=2	2,3	O75122	EASRESSRDTSPV	3	1.72	0.5256	2.36459	0.99733	1.2432	0.000999737	1.35101	0.000392898	increased	GSK3B	GSK3beta
sp|Q92997|DVL3_HUMAN	S643	Segment polarity protein dishevelled homolog DVL-3 OS=Homo sapiens GN=DVL3 PE=1 SV=2	4	Q92997	HHSLASSLRSHHT	1	1.898	0.3704	3.77102	0.99998	1.58578	0.00299558	1.92739	0.000134543	increased	NEK2	GSK3beta
sp|Q14934|NFAC4_HUMAN	S213	Nuclear factor of activated T-cells, cytoplasmic 4 OS=Homo sapiens GN=NFATC4 PE=1 SV=2	2	Q14934	SRFGLGSPLPSPR	1	1.666	0.476	2.70916	1	-3.00752	3.05344e-05	-3.55573	7.12957e-07	decreased	JNK2, JNK1	GSK3beta
sp|Q14934|NFAC4_HUMAN	S217	Nuclear factor of activated T-cells, cytoplasmic 4 OS=Homo sapiens GN=NFATC4 PE=1 SV=2	2	Q14934	LGSPLPSPRASPR	1	0.937	0.3757	2.22194	0.99997	-2.02324	0.0109171	-2.29562	0.0121078	decreased	JNK2, JNK1	GSK3beta
sp|O60716|CTND1_HUMAN	T643	Catenin delta-1 OS=Homo sapiens GN=CTNND1 PE=1 SV=1	4	O60716	EDPANDTVDFPKR	1	1.823	0.5721	3.64812	1	1.94	0.000129687	1.83275	0.00108205	increased		GSK3beta
sp|Q92574|TSC1_HUMAN	S1080	Hamartin OS=Homo sapiens GN=TSC1 PE=1 SV=2	3	Q92574	IPTTVGSLPSSKS	1	3.165	0.6651	3.15187	1	1.6138	8.84378e-05	1.42825	0.000118011	increased		GSK3beta
sp|O60716|CTND1_HUMAN	T59	Catenin delta-1 OS=Homo sapiens GN=CTNND1 PE=1 SV=1	2,3,4	O60716	PLMANGTLTRRHQ	15	4.968	0.746	1.83299	1	1.93993	6.63428e-05	1.62614	0.00227727	increased		GSK3beta
sp|Q9Y4H2|IRS2_HUMAN	S346	Insulin receptor substrate 2 OS=Homo sapiens GN=IRS2 PE=1 SV=2	2,3	Q9Y4H2	RRSRTDSLAATPP	4	3.07	0.6625	3.02666	1	1.45371	0.00202897	1.77177	0.000251653	increased		GSK3beta
sp|P27987|IP3KB_HUMAN	S120	Inositol-trisphosphate 3-kinase B OS=Homo sapiens GN=ITPKB PE=1 SV=5	2,3,4	P27987	VAAGTLSPPGPEE	11	4.608	0.7282	1.98444	1	1.12172	6.01026e-05	1.10922	0.000341689	increased		GSK3beta
sp|P53396|ACLY_HUMAN	S455	ATP-citrate synthase OS=Homo sapiens GN=ACLY PE=1 SV=3	2,3,4,5	P53396	APSRTASFSESRA	39	2.642	0.7306	1.74297	0.99999	1.77861	9.83027e-07	1.92349	7.86063e-07	increased		GSK3beta	PKB-group
sp|O60716|CTND1_HUMAN	T201	Catenin delta-1 OS=Homo sapiens GN=CTNND1 PE=1 SV=1	2,3	O60716	GQAGTATLPRNFH	3	3.183	0.7687	3.53906	0.99999	1.89572	0.00134427	1.41391	0.0078996	increased		GSK3beta
sp|Q9BTU6|P4K2A_HUMAN	S464	Phosphatidylinositol 4-kinase type 2-alpha OS=Homo sapiens GN=PI4K2A PE=1 SV=1	2	Q9BTU6	QRSSSESYTQSFQ	1	1.767	0.6078	1.4391	0.997	1.06047	0.00558773	1.44618	0.000306919	increased		GSK3beta
sp|P53396|ACLY_HUMAN	T453	ATP-citrate synthase OS=Homo sapiens GN=ACLY PE=1 SV=3	2,3,4,5	P53396	TPAPSRTASFSES	16	2.475	0.6911	1.88352	0.9966	1.93453	0.00022968	2.11303	0.000104679	increased		GSK3beta
sp|O75122|CLAP2_HUMAN	S459	CLIP-associating protein 2 OS=Homo sapiens GN=CLASP2 PE=1 SV=2	3	O75122	SQSQPGSRSGSPG	1	1.483	0.4835	3.07807	0.99166	1.24528	0.00171287	1.22041	0.000416432	increased		GSK3beta
sp|Q8N0Z3|SPICE_HUMAN	S640	Spindle and centriole-associated protein 1 OS=Homo sapiens GN=SPICE1 PE=1 SV=1	2,3	Q8N0Z3	NTQQSRSPTFSEE	2	4.369	0.7019	1.39316	0.99999	-1.24518	0.00365007	-1.4442	0.00237951	decreased		GSK3beta
sp|P41236|IPP2_HUMAN	S20	Protein phosphatase inhibitor 2 OS=Homo sapiens GN=PPP1R2 PE=1 SV=2	2,3	P41236	ILKNKTSTTSSMV	5	2.841	0.6827	2.68028	0.99527	-1.30567	0.00410705	-1.35273	0.0106393	decreased		GSK3beta
sp|Q96HA1|P121A_HUMAN	S435	Nuclear envelope pore membrane protein POM 121 OS=Homo sapiens GN=POM121 PE=1 SV=2	2,3	Q96HA1	RNGPSSSPFSSPA	5	2.877	0.7112	2.21482	0.99999	1.42602	7.40505e-05	1.62494	2.47036e-05	increased		HIPK1
sp|Q96HA1|P121A_HUMAN	S393	Nuclear envelope pore membrane protein POM 121 OS=Homo sapiens GN=POM121 PE=1 SV=2	2,3	Q96HA1	KRSRSSSMSSLTG	2	3.513	0.7442	4.62723	0.99998	1.32007	0.00591983	1.3324	0.00949786	increased		HIPK1
sp|P29590|PML_HUMAN	T409	Protein PML OS=Homo sapiens GN=PML PE=1 SV=3	3,4	P29590	SPEAASTPRDPID	2	3.992	0.6989	2.94682	0.9964	1.09083	0.000828125	1.46856	0.00364138	increased	ERK5	HIPK2
sp|O14686|MLL2_HUMAN	S591	Histone-lysine N-methyltransferase MLL2 OS=Homo sapiens GN=MLL2 PE=1 SV=2	3,4	O14686	PEESPMSPPPEAS	2	3.891	0.5732	4.68514	1	1.24337	0.0273166	1.32447	0.018733	increased		HIPK2
sp|Q15139|KPCD1_HUMAN	T210	Serine/threonine-protein kinase D1 OS=Homo sapiens GN=PRKD1 PE=1 SV=2	2	Q15139	LSNVSLTGVSTIR	1	1.488	0.5067	2.81261	0.99679	-1.17146	0.00483016	-1.12425	0.0102352	decreased		HIPK2
sp|Q92793|CBP_HUMAN	T974	CREB-binding protein OS=Homo sapiens GN=CREBBP PE=1 SV=3	3,4,5	Q92793	IDNRVPTPSSVAS	5	5.615	0.7361	1.42376	0.99612	-1.36984	0.000117484	-1.93133	0.00104173	decreased		HIPK2
sp|Q9ULM3|YETS2_HUMAN	T407	YEATS domain-containing protein 2 OS=Homo sapiens GN=YEATS2 PE=1 SV=2	4	Q9ULM3	PSSLERTPTKMTT	1	2.912	0.4794	2.48555	0.99459	-1.53896	0.006875	-1.31949	0.00748188	decreased		HIPK2
sp|P08183|MDR1_HUMAN	S675	Multidrug resistance protein 1 OS=Homo sapiens GN=ABCB1 PE=1 SV=3	2	P08183	RRSVRGSQAQDRK	2	1.06	0.2991	0.919901	1	-1.54092	0.00013091	-1.26393	0.00350741	decreased		ICK
sp|Q8IUD2|RB6I2_HUMAN	S807	ELKS/Rab6-interacting/CAST family member 1 OS=Homo sapiens GN=ERC1 PE=1 SV=1	3,4	Q8IUD2	QVEKKKSAQMLEE	3	1.654	0.4268	2.76857	1	-1.01203	0.00143437	-1.2336	0.00172435	decreased		IKKalpha
sp|Q9Y4H2|IRS2_HUMAN	S672	Insulin receptor substrate 2 OS=Homo sapiens GN=IRS2 PE=1 SV=2	3	Q9Y4H2	GSGSCRSDDYMPM	2	2.903	0.7041	2.24116	0.99674	-1.58245	0.000239637	-2.11858	0.00150321	decreased		IKKbeta
sp|O14654|IRS4_HUMAN	Y828	Insulin receptor substrate 4 OS=Homo sapiens GN=IRS4 PE=1 SV=1	3,4	O14654	QNDNSEYVPMLPG	5	4.9	0.7212	2.71963	1	2.56965	6.23849e-05	2.11999	1.5417e-06	increased		InsR
sp|Q9Y4H2|IRS2_HUMAN	Y675	Insulin receptor substrate 2 OS=Homo sapiens GN=IRS2 PE=1 SV=2	2	Q9Y4H2	SCRSDDYMPMSPA	1	3.546	0.7188	2.20121	1	-1.27349	1.85151e-05	-1.3097	7.30207e-05	decreased		InsR
sp|P52952|NKX25_HUMAN	Y97	Homeobox protein Nkx-2.5 OS=Homo sapiens GN=NKX2-5 PE=1 SV=1	3	P52952	AFYPRAYSDPDPA	1	1.407	0.4407	2.27517	0.9952	1.60235	0.00838827	2.1591	0.0123085	increased		KDR
sp|O94804|STK10_HUMAN	T185	Serine/threonine-protein kinase 10 OS=Homo sapiens GN=STK10 PE=1 SV=1	3	O94804	SAKNLKTLQKRDS	2	1.095	0.2155	2.39108	1	1.69964	0.0298861	1.6203	0.0175757	increased		LOK
sp|P08670|VIME_HUMAN	T20	Vimentin OS=Homo sapiens GN=VIM PE=1 SV=4	2,3	P08670	MFGGPGTASRPSS	7	1.707	0.659	1.97731	0.99982	1.03129	0.00287	1.24176	0.000404886	increased		MAK
sp|Q8IVT5|KSR1_HUMAN	T423	Kinase suppressor of Ras 1 OS=Homo sapiens GN=KSR1 PE=1 SV=2	2,3	Q8IVT5	AEPHFGTLPKALT	6	2.595	0.6077	1.47627	1	2.4362	2.2857e-05	2.45214	1.39376e-05	increased		MAP2K1
sp|Q02779|M3K10_HUMAN	S830	Mitogen-activated protein kinase kinase kinase 10 OS=Homo sapiens GN=MAP3K10 PE=1 SV=3	2	Q02779	GHRRTPSDGALGQ	1	1.201	0.4205	1.89018	0.99775	1.2055	0.000323451	1.57507	3.81813e-05	increased		MAP2K3
sp|P45985|MP2K4_HUMAN	S80	Dual specificity mitogen-activated protein kinase kinase 4 OS=Homo sapiens GN=MAP2K4 PE=1 SV=1	3,4	P45985	ERLRTHSIESSGK	2	1.615	0.5164	2.11038	0.99999	2.03904	0.000110785	3.1641	3.86274e-06	increased	SGK1, AKT1	MAP2K4	PKB-group
sp|P45983|MK08_HUMAN	T183	Mitogen-activated protein kinase 8 OS=Homo sapiens GN=MAPK8 PE=1 SV=2	2	P45983	GTSFMMTPYVVTR	1	2.069	0.6298	2.85951	0.99654	-1.08133	0.000287763	-1.31108	3.115e-05	decreased	MKK7, MEKK6, MKK4, ASK1	MAP2K4
sp|P21333|FLNA_HUMAN	Y373	Filamin-A OS=Homo sapiens GN=FLNA PE=1 SV=4	3	P21333	KSPFEVYVDKSQG	1	2.798	0.5164	3.33851	1	-1.96527	0.00126734	-1.7804	0.0014719	decreased		MAP2K4
sp|P53778|MK12_HUMAN	Y185	Mitogen-activated protein kinase 12 OS=Homo sapiens GN=MAPK12 PE=1 SV=3	2,3	P53778	DSEMTGYVVTRWY	3	3.345	0.7205	3.40239	1	1.08915	0.00795286	1.22375	0.00815251	increased	MKK6	MAP2K6
sp|Q16584|M3K11_HUMAN	T738	Mitogen-activated protein kinase kinase kinase 11 OS=Homo sapiens GN=MAP3K11 PE=1 SV=1	3	Q16584	EEPRGGTVSPPPG	1	1.123	0.5058	1.92526	0.99093	1.32008	0.0203598	1.28596	0.0206074	increased		MAP2K7
sp|Q3L8U1|CHD9_HUMAN	T2113	Chromodomain-helicase-DNA-binding protein 9 OS=Homo sapiens GN=CHD9 PE=1 SV=2	2,3	Q3L8U1	ARTEPLTPNPASK	4	2.275	0.5827	3.22724	1	1.10932	0.00154321	1.91988	1.33544e-06	increased		MAPK1
sp|P48552|NRIP1_HUMAN	S807	Nuclear receptor-interacting protein 1 OS=Homo sapiens GN=NRIP1 PE=1 SV=2	4	P48552	FKSEPVSPQDFSF	1	2.979	0.6046	2.29241	1	2.16143	0.00731701	2.96214	0.000735057	increased		MAPK1
sp|Q8TDM6|DLG5_HUMAN	T1011	Disks large homolog 5 OS=Homo sapiens GN=DLG5 PE=1 SV=4	2,3	Q8TDM6	KRAGPLTPPKPPR	9	1.907	0.5899	2.58148	1	1.27638	0.000333705	1.14477	0.00117333	increased		MAPK1
sp|O14654|IRS4_HUMAN	S751	Insulin receptor substrate 4 OS=Homo sapiens GN=IRS4 PE=1 SV=1	3	O14654	MMFPRVSPPPAPS	2	2.891	0.5648	3.00044	1	1.43246	0.0270373	1.73727	0.00771697	increased		MAPK1
sp|Q8TDM6|DLG5_HUMAN	T1183	Disks large homolog 5 OS=Homo sapiens GN=DLG5 PE=1 SV=4	2	Q8TDM6	TVPRSLTPSTTVS	1	1.663	0.3873	2.36004	1	1.13354	0.00112698	1.39439	0.000410907	increased		MAPK1
sp|Q96K83|ZN521_HUMAN	S1179	Zinc finger protein 521 OS=Homo sapiens GN=ZNF521 PE=1 SV=1	2	Q96K83	LKTPQVSPMPRIS	1	1.442	0.473	4.43194	0.99997	1.06287	0.00216069	1.31875	0.000436673	increased		MAPK1
sp|O60504|VINEX_HUMAN	S299	Vinexin OS=Homo sapiens GN=SORBS3 PE=1 SV=2	3	O60504	IETRLPSPKSSPA	1	1.47	0.4694	3.2355	1	-1.45439	0.000998278	-1.97594	3.58246e-06	decreased		MAPK1
sp|P78524|ST5_HUMAN	S32	Suppression of tumorigenicity 5 protein OS=Homo sapiens GN=ST5 PE=1 SV=3	2	P78524	SRSQSVSPPPVLS	1	1.94	0.5443	2.53647	1	-3.1648	9.42562e-06	-3.37702	1.77478e-07	decreased		MAPK1
sp|P17676|CEBPB_HUMAN	S231	CCAAT/enhancer-binding protein beta OS=Homo sapiens GN=CEBPB PE=1 SV=2	3	P17676	STSSSSSPPGTPS	1	5.443	0.2745	1.50861	0.99557	-1.74101	0.00200151	-1.40301	0.00449886	decreased		MAPK1
sp|Q9ULD2|MTUS1_HUMAN	S443	Microtubule-associated tumor suppressor 1 OS=Homo sapiens GN=MTUS1 PE=1 SV=2	3	Q9ULD2	KVTFSVSPIEATE	1	3.063	0.5769	2.22062	0.99488	-1.07121	0.000832327	-1.61451	0.000158957	decreased		MAPK1
sp|P78559|MAP1A_HUMAN	S2449	Microtubule-associated protein 1A OS=Homo sapiens GN=MAP1A PE=1 SV=6	3	P78559	PHRGELSPSFLNP	3	1.825	0.5344	1.00449	0.99384	-1.69992	0.00243848	-1.13907	0.0113011	decreased		MAPK1
sp|Q12955|ANK3_HUMAN	S1646	Ankyrin-3 OS=Homo sapiens GN=ANK3 PE=1 SV=3	3	Q12955	TMTPPASPKSNIN	1	1.252	0.1965	4.6352	0.99277	-1.2852	3.63041e-05	-1.77024	0.000297548	decreased		MAPK1
sp|Q9UPT6|JIP3_HUMAN	S365	C-Jun-amino-terminal kinase-interacting protein 3 OS=Homo sapiens GN=MAPK8IP3 PE=1 SV=3	2,3	Q9UPT6	LDRTGSSPTQGIV	3	3.456	0.6011	2.39524	1	-1.93408	0.000428527	-1.53573	4.4168e-05	decreased	ROCK1	MAPK10
sp|P05412|JUN_HUMAN	S63	Transcription factor AP-1 OS=Homo sapiens GN=JUN PE=1 SV=2	2,3	P05412	NSDLLTSPDVGLL	32	3.659	0.7304	0.842936	1	-1.05008	4.32425e-05	-2.12051	6.31042e-06	decreased	ERK1, CDK3, VRK1, PRKD1, ERK2, JNK1, JNK2, PBK, PLK3, ERK7	MAPK10
sp|Q9NVR5|KTU_HUMAN	S240	Protein kintoun OS=Homo sapiens GN=DNAAF2 PE=1 SV=2	2,3	Q9NVR5	PGPRAPSPPEAAL	3	3.067	0.6838	3.57081	1	-1.04767	0.00276447	-1.44465	3.01436e-06	decreased		MAPK10
sp|Q9UPT6|JIP3_HUMAN	S585	C-Jun-amino-terminal kinase-interacting protein 3 OS=Homo sapiens GN=MAPK8IP3 PE=1 SV=3	2,3	Q9UPT6	LFSSSSSPPPAKR	3	2.654	0.5961	2.02728	0.99748	-2.55274	0.000175591	-2.22729	9.35769e-05	decreased		MAPK10
sp|Q9UPT6|JIP3_HUMAN	T275	C-Jun-amino-terminal kinase-interacting protein 3 OS=Homo sapiens GN=MAPK8IP3 PE=1 SV=3	3	Q9UPT6	TGTKSNTPTSSVP	1	5.54	0.7496	2.21201	0.97672	-2.84393	0.000915402	-2.74041	1.46813e-05	decreased		MAPK10
sp|P15336|ATF2_HUMAN	T69	Cyclic AMP-dependent transcription factor ATF-2 OS=Homo sapiens GN=ATF2 PE=1 SV=4	2,3	P15336	VIVADQTPTPTRF	4	4.25	0.7814	2.11259	1	1.131	0.00601954	1.05865	0.000669371	increased	ERK1, P38A, JNK2, JNK1, Plk3	MAPK13
sp|Q13164|MK07_HUMAN	S731	Mitogen-activated protein kinase 7 OS=Homo sapiens GN=MAPK7 PE=1 SV=2	2,3	Q13164	PLPPVFSGTPKGS	3	3.317	0.6337	1.40078	0.99733	1.84654	0.000248621	2.32401	1.45637e-07	increased	ERK5	MAPK3
sp|Q14160|SCRIB_HUMAN	S1486	Protein scribble homolog OS=Homo sapiens GN=SCRIB PE=1 SV=4	2,3,4	Q14160	APERALSPAELRA	4	2.645	0.6529	1.80238	1	1.63326	0.000134116	2.09391	0.000275187	increased		MAPK3
sp|P15056|BRAF_HUMAN	S151	Serine/threonine-protein kinase B-raf OS=Homo sapiens GN=BRAF PE=1 SV=4	2,3,4	P15056	ARSNPKSPQKPIV	8	1.582	0.5439	2.05141	1	1.10895	0.00189149	1.19082	0.00532207	increased		MAPK3
sp|Q9Y4H2|IRS2_HUMAN	T520	Insulin receptor substrate 2 OS=Homo sapiens GN=IRS2 PE=1 SV=2	2	Q9Y4H2	CSHRSNTPESIAE	1	2.216	0.6277	4.1349	1	1.00243	0.00162371	1.16824	0.000841093	increased		MAPK3
sp|O75154|RFIP3_HUMAN	S52	Rab11 family-interacting protein 3 OS=Homo sapiens GN=RAB11FIP3 PE=1 SV=1	3,4	O75154	GGPDPQSPGLDEP	3	6.184	0.7786	2.50702	1	1.16048	0.00177165	1.15551	0.0017138	increased		MAPK3
sp|Q99500|S1PR3_HUMAN	S326	Sphingosine 1-phosphate receptor 3 OS=Homo sapiens GN=S1PR3 PE=1 SV=2	2,3	Q99500	GRGARASPIQPAL	3	2.663	0.617	2.31842	1	2.66805	2.52439e-05	2.7435	0.00013416	increased		MAPK3
sp|P36507|MP2K2_HUMAN	T394	Dual specificity mitogen-activated protein kinase kinase 2 OS=Homo sapiens GN=MAP2K2 PE=1 SV=1	2,3	P36507	RLNQPGTPTRTAV	10	1.613	0.5102	1.96851	1	1.52288	0.000383973	1.43622	0.000694736	increased		MAPK3
sp|Q9ULH1|ASAP1_HUMAN	S1008	Arf-GAP with SH3 domain, ANK repeat and PH domain-containing protein 1 OS=Homo sapiens GN=ASAP1 PE=1 SV=4	3	Q9ULH1	SQTGDVSPKAQQP	1	2.35	0.5217	2.7539	1	1.93374	0.00164195	2.37456	0.00124688	increased		MAPK3
sp|O43150|ASAP2_HUMAN	T845	Arf-GAP with SH3 domain, ANK repeat and PH domain-containing protein 2 OS=Homo sapiens GN=ASAP2 PE=1 SV=3	3	O43150	TNPLTPTPPPPVA	1	2.747	0.5661	2.2691	1	1.79409	0.000183602	1.79528	0.000861995	increased		MAPK3
sp|O14827|RGRF2_HUMAN	S727	Ras-specific guanine nucleotide-releasing factor 2 OS=Homo sapiens GN=RASGRF2 PE=1 SV=2	3	O14827	LCRKFSSPPPLAV	1	1.625	0.4628	1.92508	0.99532	2.15119	0.00271993	1.58391	0.0016927	increased		MAPK3
sp|Q96L91|EP400_HUMAN	S2476	E1A-binding protein p400 OS=Homo sapiens GN=EP400 PE=1 SV=4	3	Q96L91	MTAGKRSPPIKPL	2	2.662	0.6732	2.32877	1	-1.29721	0.0404154	-1.32349	0.0446678	decreased		MAPK3
sp|Q15746|MYLK_HUMAN	S365	Myosin light chain kinase, smooth muscle OS=Homo sapiens GN=MYLK PE=1 SV=4	2,3	Q15746	PGLGVLSPSGEER	2	3.158	0.6697	2.93376	1	-1.26652	0.000783524	-1.0931	0.000479781	decreased		MAPK3
sp|Q15746|MYLK_HUMAN	T978	Myosin light chain kinase, smooth muscle OS=Homo sapiens GN=MYLK PE=1 SV=4	4	Q15746	PPPKPATPDFRSV	1	2.017	0.5702	2.06907	1	-1.22548	0.000281269	-1.03938	0.000422045	decreased		MAPK3
sp|Q13480|GAB1_HUMAN	S454	GRB2-associated-binding protein 1 OS=Homo sapiens GN=GAB1 PE=1 SV=2	3	Q13480	VPMNPNSPPRQHS	1	4.005	0.7206	3.95023	1	-1.93784	0.00069062	-1.44247	0.00798631	decreased		MAPK3
sp|P35568|IRS1_HUMAN	S348	Insulin receptor substrate 1 OS=Homo sapiens GN=IRS1 PE=1 SV=1	3	P35568	VDGSPVSPSTNRT	1	2.609	0.619	4.11282	0.99997	-2.40695	9.40081e-05	-2.773	1.95888e-06	decreased		MAPK3
sp|P27815|PDE4A_HUMAN	S157	cAMP-specific 3',5'-cyclic phosphodiesterase 4A OS=Homo sapiens GN=PDE4A PE=1 SV=3	2	P27815	DSDYDMSPKTMSR	1	1.606	0.6494	3.80247	1	-2.50823	5.36943e-05	-2.48999	1.92149e-05	decreased		MAPK7
sp|Q9Y3S1|WNK2_HUMAN	S560	Serine/threonine-protein kinase WNK2 OS=Homo sapiens GN=WNK2 PE=1 SV=4	2,3	Q9Y3S1	EQQDVGSPDKARG	4	1.794	0.6984	2.3702	1	-1.01976	0.0001941	-1.25862	2.04472e-05	decreased		MAPK7
sp|P27815|PDE4A_HUMAN	S688	cAMP-specific 3',5'-cyclic phosphodiesterase 4A OS=Homo sapiens GN=PDE4A PE=1 SV=3	2	P27815	AIRQSPSPPPEEE	1	1.915	0.6423	4.56856	0.99999	-2.16057	0.00102821	-2.12315	4.49148e-06	decreased		MAPK7
sp|O14654|IRS4_HUMAN	S439	Insulin receptor substrate 4 OS=Homo sapiens GN=IRS4 PE=1 SV=1	4	O14654	FRRLAPSPARPRH	4	1.93	0.5845	3.24106	1	3.03242	0.0118847	2.61898	0.0412903	increased		MAPK8
sp|P15408|FOSL2_HUMAN	S120	Fos-related antigen 2 OS=Homo sapiens GN=FOSL2 PE=1 SV=1	3	P15408	RRDEQLSPEEEEK	1	1.245	0.3221	2.35557	1	2.41247	2.66508e-05	1.59915	1.25917e-05	increased		MAPK8
sp|P15408|FOSL2_HUMAN	S200	Fos-related antigen 2 OS=Homo sapiens GN=FOSL2 PE=1 SV=1	2,3,4	P15408	SPEERRSPPAPGL	3	4.769	0.6817	2.44719	1	2.80955	0.00102045	2.70791	8.448e-06	increased		MAPK8
sp|P15408|FOSL2_HUMAN	S230	Fos-related antigen 2 OS=Homo sapiens GN=FOSL2 PE=1 SV=1	2,4	P15408	EPLEEDSPSSSSA	2	4.444	0.708	2.46463	0.99983	2.08824	5.60044e-05	1.2558	0.00154815	increased		MAPK8
sp|Q14934|NFAC4_HUMAN	S311	Nuclear factor of activated T-cells, cytoplasmic 4 OS=Homo sapiens GN=NFATC4 PE=1 SV=2	3,4	Q14934	LARDPGSPGPFDY	3	3.613	0.545	2.70383	1	-1.07811	0.0176256	-1.33148	0.0135003	decreased		MAPK8
sp|Q9UIG0|BAZ1B_HUMAN	S374	Tyrosine-protein kinase BAZ1B OS=Homo sapiens GN=BAZ1B PE=1 SV=2	4	Q9UIG0	EMMKMMSPNKLHT	1	2.651	0.2882	3.59911	0.99485	-1.00429	0.0141233	-1.43232	0.00627599	decreased		MAPK9
sp|Q6VMQ6|MCAF1_HUMAN	S852	Activating transcription factor 7-interacting protein 1 OS=Homo sapiens GN=ATF7IP PE=1 SV=3	3,4	Q6VMQ6	NVPSVPSPSIQRN	2	3.491	0.6795	1.77265	0.98937	-1.44836	0.011839	-1.25645	0.00926761	decreased		MAPK9
sp|Q5VT25|MRCKA_HUMAN	S1629	Serine/threonine-protein kinase MRCK alpha OS=Homo sapiens GN=CDC42BPA PE=1 SV=1	2,3	Q5VT25	EPGRSMSASSGLS	3	1.819	0.586	2.20172	0.99647	1.3313	3.40979e-05	1.85394	4.86565e-06	increased		MRCKa
sp|P16157|ANK1_HUMAN	S834	Ankyrin-1 OS=Homo sapiens GN=ANK1 PE=1 SV=3	4	P16157	KAERRDSRDVDEE	2	3.161	0.4543	3.2288	1	-3.52407	0.000691734	-3.89422	0.00485003	decreased		MRCKa
sp|O75122|CLAP2_HUMAN	S536	CLIP-associating protein 2 OS=Homo sapiens GN=CLASP2 PE=1 SV=2	2,3,4	O75122	REASRESSRDTSP	4	1.793	0.5148	2.11646	0.99392	2.46438	5.22305e-05	2.38277	0.000345387	increased		NEK1
sp|Q12888|TP53B_HUMAN	S518	Tumor suppressor p53-binding protein 1 OS=Homo sapiens GN=TP53BP1 PE=1 SV=2	2,3	Q12888	SCKLMLSTSEYSQ	2	3.03	0.6425	3.07969	0.99845	-1.00905	7.23259e-05	-1.39903	0.000121515	decreased		NEK1
sp|Q15058|KIF14_HUMAN	S258	Kinesin-like protein KIF14 OS=Homo sapiens GN=KIF14 PE=1 SV=1	3	Q15058	GNLYHRSIGKEIA	1	1.489	0.3956	3.18072	1	1.35524	0.000489124	1.77374	7.48156e-05	increased		NEK2
sp|P46013|KI67_HUMAN	S2779	Antigen KI-67 OS=Homo sapiens GN=MKI67 PE=1 SV=2	2	P46013	TPAPAASVTGSRR	2	1.642	0.49	3.13988	1	1.35933	0.000423518	1.98756	0.000256254	increased		NEK2
sp|O75330|HMMR_HUMAN	S41	Hyaluronan mediated motility receptor OS=Homo sapiens GN=HMMR PE=1 SV=2	3	O75330	PVSFQKSQRFKQQ	1	1.504	0.3511	1.80128	0.99994	1.83723	0.00445317	2.37516	0.0012666	increased		NEK2
sp|Q5TBA9|FRY_HUMAN	S1955	Protein furry homolog OS=Homo sapiens GN=FRY PE=1 SV=1	2,3	Q5TBA9	LTASRKSTGQLNM	3	4.702	0.7658	1.87194	0.99749	1.45082	0.0135708	2.85379	0.00090434	increased		NEK2
sp|Q15691|MARE1_HUMAN	S155	Microtubule-associated protein RP/EB family member 1 OS=Homo sapiens GN=MAPRE1 PE=1 SV=3	2,4,5	Q15691	PKKPLTSSSAAPQ	11	2.114	0.5617	1.60082	0.99598	1.45643	0.00569824	2.18141	0.000323292	increased		NEK2
sp|P25054|APC_HUMAN	S2569	Adenomatous polyposis coli protein OS=Homo sapiens GN=APC PE=1 SV=2	2,3	P25054	TWRRTGSSSSILS	3	3.112	0.6035	2.18779	0.99009	1.23103	6.80219e-05	1.26856	5.00569e-05	increased		NEK2
sp|Q92793|CBP_HUMAN	S93	CREB-binding protein OS=Homo sapiens GN=CREBBP PE=1 SV=3	4,5	Q92793	GNVSASSPVQQGL	2	9.235	0.8298	1.90264	0.99998	-1.39308	0.000400905	-1.60041	0.000691202	decreased	ERK1, ERK2	NLK
sp|Q92908|GATA6_HUMAN	S268	Transcription factor GATA-6 OS=Homo sapiens GN=GATA6 PE=1 SV=2	2,3	Q92908	RFPYSPSPPMANG	5	2.382	0.6583	2.92732	1	1.17736	0.00241129	1.02141	0.00627495	increased		NLK
sp|Q5TCQ9|MAGI3_HUMAN	S684	Membrane-associated guanylate kinase, WW and PDZ domain-containing protein 3 OS=Homo sapiens GN=MAGI3 PE=1 SV=2	2,3	Q5TCQ9	LRGGPPSPTKTAK	2	1.822	0.5384	3.40779	0.99999	1.59656	0.00103961	1.614	0.000601409	increased		NLK
sp|P23588|IF4B_HUMAN	S422	Eukaryotic translation initiation factor 4B OS=Homo sapiens GN=EIF4B PE=1 SV=2	2,3	P23588	ERSRTGSESSQTG	20	2.652	0.7779	1.43687	1	1.39941	2.84582e-05	1.84018	2.04644e-05	increased	MELK, p90RSK	p70S6K
sp|P62753|RS6_HUMAN	S236	40S ribosomal protein S6 OS=Homo sapiens GN=RPS6 PE=1 SV=1	3,5	P62753	KRRRLSSLRASTS	6	2.182	0.4065	2.20481	0.99421	2.41768	0.0141788	1.92444	0.00153023	increased	PKCD, p90RSK, mTOR, P70RSK, AKT, RSK2	p70S6K
sp|Q6R327|RICTR_HUMAN	S1177	Rapamycin-insensitive companion of mTOR OS=Homo sapiens GN=RICTOR PE=1 SV=1	3	Q6R327	DTGSTPSIGENDL	1	2.688	0.5636	2.35092	1	1.23478	1.43897e-05	1.24169	1.84285e-06	increased		p70S6K
sp|Q9UBS0|KS6B2_HUMAN	S416	Ribosomal protein S6 kinase beta-2 OS=Homo sapiens GN=RPS6KB2 PE=1 SV=2	3,4	Q9UBS0	SPRRLNSSPRAPV	2	2.543	0.4739	1.9903	0.99354	1.33176	0.000131624	2.24652	2.3833e-05	increased		p70S6Kb
sp|Q92974|ARHG2_HUMAN	S886	Rho guanine nucleotide exchange factor 2 OS=Homo sapiens GN=ARHGEF2 PE=1 SV=4	2,3	Q92974	VDPRRRSLPAGDA	13	4.742	0.7559	1.06422	1	-1.1058	0.0183858	-1.27552	0.00956846	decreased	AurA, APK1	PAK1
sp|P35240|MERL_HUMAN	S518	Merlin OS=Homo sapiens GN=NF2 PE=1 SV=1	2,4	P35240	TDMKRLSMEIEKE	4	2.332	0.515	2.1277	1	-1.37688	0.00370938	-1.01375	0.025436	decreased	PKACA, PAK1, PAK2	PAK1
sp|O94875|SRBS2_HUMAN	S259	Sorbin and SH3 domain-containing protein 2 OS=Homo sapiens GN=SORBS2 PE=1 SV=3	3,4	O94875	FRKRRKSEPAVGP	4	2.645	0.6105	2.06369	1	4.08614	0.0012841	3.75617	8.25345e-05	increased		PAK1
sp|P21333|FLNA_HUMAN	S2615	Filamin-A OS=Homo sapiens GN=FLNA PE=1 SV=4	2	P21333	VGSRLYSVSYLLK	1	1.888	0.2993	2.45603	0.99999	2.12067	0.000580432	1.76723	0.0100591	increased		PAK1
sp|Q92974|ARHG2_HUMAN	S142	Rho guanine nucleotide exchange factor 2 OS=Homo sapiens GN=ARHGEF2 PE=1 SV=4	3	Q92974	GSRRGRSSLSLAK	2	1.768	0.4859	2.24522	0.99819	1.16133	0.0052151	1.66827	8.45913e-05	increased		PAK1
sp|O94875|SRBS2_HUMAN	S154	Sorbin and SH3 domain-containing protein 2 OS=Homo sapiens GN=SORBS2 PE=1 SV=3	3	O94875	PLSKSHSDNSPNA	1	2.834	0.5995	1.71393	0.99716	2.29928	0.00142188	2.33105	0.000161805	increased		PAK1
sp|Q92974|ARHG2_HUMAN	S645	Rho guanine nucleotide exchange factor 2 OS=Homo sapiens GN=ARHGEF2 PE=1 SV=4	2	Q92974	GLFRSESLESPRG	4	1.74	0.5397	2.04494	0.99665	1.01346	0.000471121	1.83428	0.000165751	increased		PAK1
sp|Q9UN70|PCDGK_HUMAN	S733	Protocadherin gamma-C3 OS=Homo sapiens GN=PCDHGC3 PE=1 SV=1	3	Q9UN70	YRAPVSSLYRTPG	1	1.59	0.3704	2.86031	0.99537	2.49124	0.000148017	1.83529	0.000181696	increased		PAK1
sp|Q04637|IF4G1_HUMAN	S704	Eukaryotic translation initiation factor 4 gamma 1 OS=Homo sapiens GN=EIF4G1 PE=1 SV=4	4	Q04637	GLGPRRSQQGPRK	1	3.306	0.5354	4.50599	1	2.03257	0.000679961	2.60723	0.00120442	increased		PAK2
sp|Q5TCZ1|SPD2A_HUMAN	S724	SH3 and PX domain-containing protein 2A OS=Homo sapiens GN=SH3PXD2A PE=1 SV=1	2	Q5TCZ1	LKPRSASDAGIRG	1	1.248	0.6162	3.76959	1	1.64987	0.00273689	2.10888	0.00144926	increased		PAK2
sp|P25786|PSA1_HUMAN	S110	Proteasome subunit alpha type-1 OS=Homo sapiens GN=PSMA1 PE=1 SV=1	2	P25786	PVSRLVSLIGSKT	1	1.915	0.3102	2.88924	1	1.2922	0.00440638	1.16265	0.0105768	increased		PAK2
sp|P25787|PSA2_HUMAN	S7	Proteasome subunit alpha type-2 OS=Homo sapiens GN=PSMA2 PE=1 SV=2	2	P25787	MAERGYSFSLTTF	1	1.734	0.7076	2.56835	0.99998	2.77217	0.000103966	2.77455	1.15399e-05	increased		PAK2
sp|Q15678|PTN14_HUMAN	S760	Tyrosine-protein phosphatase non-receptor type 14 OS=Homo sapiens GN=PTPN14 PE=1 SV=2	4	Q15678	GPRKSVSNGALRQ	1	1.956	0.4034	3.59971	0.99976	1.20548	0.0132135	1.09708	0.00997623	increased		PAK4
sp|Q9NZN5|ARHGC_HUMAN	S1288	Rho guanine nucleotide exchange factor 12 OS=Homo sapiens GN=ARHGEF12 PE=1 SV=1	3,4	Q9NZN5	PRYRTASQGPQTD	7	4.676	0.7387	1.57853	0.99759	1.92706	0.00010501	1.69865	0.000768231	increased		PAK4
sp|Q6PKG0|LARP1_HUMAN	T273	La-related protein 1 OS=Homo sapiens GN=LARP1 PE=1 SV=2	4	Q6PKG0	KLASRPTRPPEPR	1	1.166	0.3388	3.82547	0.99374	3.62896	0.0001042	3.27644	0.00160641	increased		PAK4
sp|Q5THJ4|VP13D_HUMAN	S1038	Vacuolar protein sorting-associated protein 13D OS=Homo sapiens GN=VPS13D PE=1 SV=1	2,3	Q5THJ4	TGSLRDSRAQSPV	2	1.402	0.383	2.33338	1	-1.28959	0.00153428	-1.49436	0.000518421	decreased		PAK4
sp|P49840|GSK3A_HUMAN	S21	Glycogen synthase kinase-3 alpha OS=Homo sapiens GN=GSK3A PE=1 SV=2	3,4,5	P49840	GRARTSSFAEPGG	22	7.813	0.8306	1.52199	0.99997	1.58414	4.3582e-05	1.75299	7.60404e-05	increased	PKCD, PKCB iso2, PKACA, IKKE, PKCH, PKCA, PKCB, PKCG, AKT1, RSK2	PDHK1	PKB-group
sp|P29803|ODPAT_HUMAN	S291	Pyruvate dehydrogenase E1 component subunit alpha, testis-specific form, mitochondrial OS=Homo sapiens GN=PDHA2 PE=1 SV=1	3	P29803	YRYHGHSMSDPGV	3	3.051	0.7368	2.92175	1	-1.2024	0.0476005	-1.2976	0.0310647	decreased	PDHK1, PDHK2, PDHK3, PDHK4	PDHK1
sp|Q09666|AHNK_HUMAN	T5824	Neuroblast differentiation-associated protein AHNAK OS=Homo sapiens GN=AHNAK PE=1 SV=2	2,3	Q09666	GKLKFGTFGGLGS	5	2.181	0.5098	2.65933	1	2.14699	0.00418905	2.55366	0.000487531	increased		PDHK1
sp|P31751|AKT2_HUMAN	S34	RAC-beta serine/threonine-protein kinase OS=Homo sapiens GN=AKT2 PE=1 SV=2	2	P31751	LLKSDGSFIGYKE	1	1.688	0.4366	3.60666	1	1.80397	2.39308e-05	1.98996	3.70284e-05	increased		PDHK1
sp|P55196|AFAD_HUMAN	T1232	Afadin OS=Homo sapiens GN=MLLT4 PE=1 SV=3	2,3	P55196	YTREYFTFPASKS	4	1.908	0.5236	1.55569	1	3.47761	0.00055623	2.86731	0.00398562	increased		PDHK1
sp|P31751|AKT2_HUMAN	S474	RAC-beta serine/threonine-protein kinase OS=Homo sapiens GN=AKT2 PE=1 SV=2	3	P31751	THFPQFSYSASIR	1	2.371	0.6318	2.61171	0.99297	1.63099	0.001106	1.43172	0.00694376	increased		PDHK1
sp|P08559|ODPA_HUMAN	S293	Pyruvate dehydrogenase E1 component subunit alpha, somatic form, mitochondrial OS=Homo sapiens GN=PDHA1 PE=1 SV=3	3	P08559	YRYHGHSMSDPGV	3	3.051	0.7368	2.92175	1	-1.16098	0.0378937	-1.32552	0.0315789	decreased	PDHK4, PDK1, PDHK2, PDHK3	PDHK2
sp|Q14980|NUMA1_HUMAN	S2047	Nuclear mitotic apparatus protein 1 OS=Homo sapiens GN=NUMA1 PE=1 SV=2	2,3	Q14980	QADRRQSMAFSIL	8	4.068	0.6632	1.13986	1	3.02349	0.000893827	2.6553	0.00110737	increased	AurA, AurB	Pim1
sp|P27708|PYR1_HUMAN	S1406	CAD protein OS=Homo sapiens GN=CAD PE=1 SV=3	2	P27708	AGGRRLSSFVTKG	9	1.782	0.498	1.98286	0.99848	1.02357	0.00728049	1.72655	0.00390501	increased	PKACA	PKAalpha	PKA-group
sp|P27708|PYR1_HUMAN	S1859	CAD protein OS=Homo sapiens GN=CAD PE=1 SV=3	2,3,4,5	P27708	PRIHRASDPGLPA	39	3.695	0.7438	1.17678	1	1.17844	8.9526e-05	1.26159	0.000261532	increased	PKACA, p70S6K	PKAalpha
sp|P13796|PLSL_HUMAN	S5	Plastin-2 OS=Homo sapiens GN=LCP1 PE=1 SV=6	2	P13796	--MARGSVSDEEM	2	2.594	0.6134	3.79668	1	2.6824	0.00338766	2.59245	0.00410858	increased	PKCD,PKACA, p90RSK, RSK2	PKAalpha
sp|O60658|PDE8A_HUMAN	S457	High affinity cAMP-specific and IBMX-insensitive 3',5'-cyclic phosphodiesterase 8A OS=Homo sapiens GN=PDE8A PE=1 SV=2	2,3	O60658	DGLRRLSGNEYVL	2	3.242	0.67	3.31722	1	1.24105	0.00431606	1.26483	0.000957343	increased		PKAalpha
sp|Q01433|AMPD2_HUMAN	S76	AMP deaminase 2 OS=Homo sapiens GN=AMPD2 PE=1 SV=2	2,3	Q01433	PFKKRASLQASTA	3	3.048	0.7403	2.66323	1	1.65987	0.0173436	1.69224	0.000882485	increased		PKAalpha
sp|P14618|KPYM_HUMAN	S249	Pyruvate kinase isozymes M1/M2 OS=Homo sapiens GN=PKM PE=1 SV=4	3,4	P14618	SFIRKASDVHEVR	5	1.536	0.3714	1.74012	1	1.51552	0.00253855	2.05475	8.16149e-05	increased		PKAalpha
sp|Q9Y2K2|SIK3_HUMAN	S493	Serine/threonine-protein kinase SIK3 OS=Homo sapiens GN=SIK3 PE=1 SV=3	3,4	Q9Y2K2	PLGRRASDGGANI	5	5.177	0.7166	2.07351	1	-1.69915	0.00576754	-1.39481	0.00475696	decreased		PKAalpha
sp|Q9Y2K2|SIK3_HUMAN	S568	Serine/threonine-protein kinase SIK3 OS=Homo sapiens GN=SIK3 PE=1 SV=3	2,3	Q9Y2K2	SPVRRFSDGAASI	10	4.4	0.7164	1.78893	1	-1.14205	0.0114667	-1.22965	0.00483949	decreased		PKAalpha
sp|Q12972|PP1R8_HUMAN	S178	Nuclear inhibitor of protein phosphatase 1 OS=Homo sapiens GN=PPP1R8 PE=1 SV=2	4	Q12972	AHNKRISTLTIEE	1	3.133	0.6374	3.21097	0.99996	-1.61762	0.000745991	-1.71082	8.11789e-05	decreased		PKAalpha
sp|P10071|GLI3_HUMAN	S1006	Transcriptional activator GLI3 OS=Homo sapiens GN=GLI3 PE=1 SV=6	3,4	P10071	HGVRRASDPVRTG	4	2.83	0.6061	3.03783	1	1.03806	4.39379e-05	1.27463	0.000232723	increased	PKACA	PKAbeta	PKA-group
sp|Q13370|PDE3B_HUMAN	S432	cGMP-inhibited 3',5'-cyclic phosphodiesterase B OS=Homo sapiens GN=PDE3B PE=1 SV=2	3	Q13370	KGLNRNSLPTPQL	1	1.028	0.3765	3.40199	1	1.25617	0.0023377	1.6093	0.000298123	increased		PKAbeta
sp|P04150|GCR_HUMAN	S134	Glucocorticoid receptor OS=Homo sapiens GN=NR3C1 PE=1 SV=1	2,3,4,5	P04150	NLNRSTSVPENPK	6	3.87	0.6998	0.93158	1	1.05265	0.0050066	2.12477	6.322e-05	increased	AKT1	PKAgamma
sp|Q3V6T2|GRDN_HUMAN	S1417	Girdin OS=Homo sapiens GN=CCDC88A PE=1 SV=2	2,3	Q3V6T2	NRERQKSLTLTPT	2	2.041	0.528	3.23976	0.99998	1.13005	9.16994e-05	1.02022	9.67402e-05	increased	AKT1	PKBalpha	AKT
sp|P49815|TSC2_HUMAN	S939	Tuberin OS=Homo sapiens GN=TSC2 PE=1 SV=2	2	P49815	FRARSTSLNERPK	2	1.517	0.5262	2.39093	0.99815	1.23997	6.66812e-05	1.44476	3.54351e-05	increased	AKT1	PKBalpha	PKB-group
sp|P49959|MRE11_HUMAN	T597	Double-strand break repair protein MRE11A OS=Homo sapiens GN=MRE11A PE=1 SV=3	2,3	P49959	QRGRADTGLETST	2	2.185	0.6344	2.71522	1	3.13885	6.73437e-05	3.10165	8.64734e-05	increased	p70S6K	PKBalpha
sp|Q07889|SOS1_HUMAN	S1161	Son of sevenless homolog 1 OS=Homo sapiens GN=SOS1 PE=1 SV=1	3,4	Q07889	PRRRPESAPAESS	5	2.424	0.6521	1.71786	1	1.43185	0.000270783	1.75044	6.53631e-05	increased	p90RSK	PKBalpha
sp|Q13418|ILK_HUMAN	T181	Integrin-linked protein kinase OS=Homo sapiens GN=ILK PE=1 SV=2	2,3,4	Q13418	TRPRNGTLNKHSG	7	2.19	0.6801	1.86034	1	1.46884	0.00339977	1.78203	0.000415262	increased	PKCA	PKBalpha
sp|P29353|SHC1_HUMAN	S139	SHC-transforming protein 1 OS=Homo sapiens GN=SHC1 PE=1 SV=4	4	P29353	EWTRHGSFVNKPT	1	1.016	0.3927	3.07656	1	1.86499	0.000667538	2.18836	0.000102964	increased	PKCB	PKBalpha
sp|Q92945|FUBP2_HUMAN	S193	Far upstream element-binding protein 2 OS=Homo sapiens GN=KHSRP PE=1 SV=4	2	Q92945	LPERSVSLTGAPE	1	1.915	0.5368	1.97524	0.99999	1.14569	0.00142603	2.07532	0.00303186	increased	AKT1,2	PKBalpha
sp|Q53EL6|PDCD4_HUMAN	S457	Programmed cell death protein 4 OS=Homo sapiens GN=PDCD4 PE=1 SV=2	2,3	Q53EL6	GRKRFVSEGDGGR	4	1.576	0.4829	2.62005	1	1.404	0.00361049	1.24653	0.00341846	increased	p90RSK, AKT1	PKBalpha	PKB-group
sp|Q9UBP6|TRMB_HUMAN	S27	tRNA (guanine-N(7)-)-methyltransferase OS=Homo sapiens GN=METTL1 PE=1 SV=1	2,3,4	Q9UBP6	YRQRAHSNPMADH	6	2.999	0.6089	1.34669	1	1.5765	5.90372e-05	2.09252	8.27344e-06	increased	p90RSK, AKT1	PKBalpha	AKT
sp|Q13309|SKP2_HUMAN	S72	S-phase kinase-associated protein 2 OS=Homo sapiens GN=SKP2 PE=1 SV=2	3,4	Q13309	PRKRLKSKGSDKD	3	2.732	0.4996	2.2238	1	1.32114	0.00343424	1.63567	0.00156373	increased	Pim1	PKBalpha
sp|P13498|CY24A_HUMAN	T147	Cytochrome b-245 light chain OS=Homo sapiens GN=CYBA PE=1 SV=3	4,5	P13498	RPQIGGTIKQPPS	2	2.75	0.5658	2.01669	0.99999	2.33263	0.00208345	2.94475	0.00156369	increased	PKCD, PKCA	PKBalpha
sp|Q96B36|AKTS1_HUMAN	T246	Proline-rich AKT1 substrate 1 OS=Homo sapiens GN=AKT1S1 PE=1 SV=1	2,3,4	Q96B36	PRPRLNTSDFQKL	30	2.638	0.5589	1.7517	1	2.79599	4.26702e-07	2.80643	4.26893e-07	increased	AKT1, DYRK3	PKBalpha	PKB-group
sp|O60343|TBCD4_HUMAN	S570	TBC1 domain family member 4 OS=Homo sapiens GN=TBC1D4 PE=1 SV=2	2	O60343	KRSLTSSLENIFS	2	2.379	0.5712	2.71428	0.99999	1.34798	0.000696862	1.47147	0.00177317	increased	SGK1, p90RSK, AKT1	PKBalpha
sp|O43524|FOXO3_HUMAN	S253	Forkhead box protein O3 OS=Homo sapiens GN=FOXO3 PE=1 SV=1	2,3,4	O43524	PRRRAVSMDNSNK	7	2.346	0.5652	2.3587	1	2.05859	6.3809e-06	1.9035	0.000290766	increased	AKT1, PIM1	PKBalpha	PKB-group
sp|Q6R327|RICTR_HUMAN	T1135	Rapamycin-insensitive companion of mTOR OS=Homo sapiens GN=RICTOR PE=1 SV=1	3	Q6R327	RRIRTLTEPSVDF	2	3.979	0.6987	2.76538	0.99995	1.21074	0.000772295	1.45085	0.00122155	increased	P70S6KB, SGK1, p70S6K AKT1	PKBalpha
sp|P18206|VINC_HUMAN	S346	Vinculin OS=Homo sapiens GN=VCL PE=1 SV=4	2,3	P18206	ARGQGSSPVAMQK	6	2.789	0.6069	3.37833	1	1.6435	0.000135035	1.1905	0.000372649	increased		PKBalpha
sp|P26038|MOES_HUMAN	S384	Moesin OS=Homo sapiens GN=MSN PE=1 SV=3	2,3	P26038	ERKRAQSEAEKLA	6	2.363	0.5438	2.15989	1	3.28563	1.53032e-05	4.7635	0.000152302	increased		PKBalpha
sp|P55196|AFAD_HUMAN	S1799	Afadin OS=Homo sapiens GN=MLLT4 PE=1 SV=3	2,3,4	P55196	ERQRLFSQGQDVS	21	3.872	0.593	0.931516	1	3.3697	1.60478e-05	3.02939	0.000127171	increased		PKBalpha
sp|Q09666|AHNK_HUMAN	S1068	Neuroblast differentiation-associated protein AHNAK OS=Homo sapiens GN=AHNAK PE=1 SV=2	3,4	Q09666	FRAPKMSLPDVDL	5	5.418	0.5011	1.83507	1	2.06171	0.00060162	2.49489	8.89417e-05	increased		PKBalpha
sp|Q9BST9|RTKN_HUMAN	S520	Rhotekin OS=Homo sapiens GN=RTKN PE=1 SV=2	2,3	Q9BST9	GRPRTFSLDAVPP	12	2.796	0.6421	2.259	1	1.67987	0.000173738	1.72922	3.86027e-06	increased		PKBalpha
sp|P48552|NRIP1_HUMAN	S1001	Nuclear receptor-interacting protein 1 OS=Homo sapiens GN=NRIP1 PE=1 SV=2	2	P48552	MDNRTFSYPGVVK	1	1.969	0.5739	2.84106	1	2.41844	0.001056	4.23016	3.17439e-07	increased		PKBalpha
sp|Q8N1W1|ARG28_HUMAN	S535	Rho guanine nucleotide exchange factor 28 OS=Homo sapiens GN=ARHGEF28 PE=1 SV=3	2,3	Q8N1W1	NISRAESLPLSSN	3	3.685	0.5885	2.27999	1	1.90857	0.000446532	1.7375	0.000104704	increased		PKBalpha
sp|Q9BYW2|SETD2_HUMAN	S1068	Histone-lysine N-methyltransferase SETD2 OS=Homo sapiens GN=SETD2 PE=1 SV=3	2,3	Q9BYW2	PRNRLQSVVVVPK	2	2.185	0.4929	1.76494	1	2.80469	4.52243e-05	2.97915	5.68979e-05	increased		PKBalpha
sp|P78527|PRKDC_HUMAN	S2695	DNA-dependent protein kinase catalytic subunit OS=Homo sapiens GN=PRKDC PE=1 SV=3	3	P78527	QRAPLKSVGPDFG	1	1.93	0.5062	3.73419	1	1.31887	0.00989937	1.80325	0.00110641	increased		PKBalpha
sp|Q96CC6|RHDF1_HUMAN	S390	Inactive rhomboid protein 1 OS=Homo sapiens GN=RHBDF1 PE=1 SV=2	2	Q96CC6	YRKRIDSFVKRQI	1	0.822	0.1703	2.79614	1	1.40894	0.0337283	1.22173	0.0458105	increased		PKBalpha
sp|P11274|BCR_HUMAN	T1049	Breakpoint cluster region protein OS=Homo sapiens GN=BCR PE=1 SV=2	3	P11274	MPSRKQTGVFGVK	1	1.635	0.3743	2.63913	1	1.24275	0.000471953	1.48967	0.000255488	increased		PKBalpha
sp|Q9Y3R0|GRIP1_HUMAN	T972	Glutamate receptor-interacting protein 1 OS=Homo sapiens GN=GRIP1 PE=1 SV=3	2,3	Q9Y3R0	QTTRSNTLPSDVG	3	1.649	0.4092	2.02719	0.99999	1.57968	1.97397e-05	1.36375	6.72464e-05	increased		PKBalpha
sp|O14827|RGRF2_HUMAN	S746	Ras-specific guanine nucleotide-releasing factor 2 OS=Homo sapiens GN=RASGRF2 PE=1 SV=2	2,3	O14827	VRARKLSLTSPLN	11	2.275	0.592	1.94378	0.99999	2.48376	8.5579e-05	2.31284	0.000608887	increased		PKBalpha
sp|Q8N1I0|DOCK4_HUMAN	T1899	Dedicator of cytokinesis protein 4 OS=Homo sapiens GN=DOCK4 PE=1 SV=3	3,4	Q8N1I0	VRKESKTPPPYSV	4	1.913	0.4407	2.1919	0.99999	1.34468	0.000435821	1.31645	0.000110973	increased		PKBalpha
sp|O95831|AIFM1_HUMAN	S268	Apoptosis-inducing factor 1, mitochondrial OS=Homo sapiens GN=AIFM1 PE=1 SV=1	2,3	O95831	GTPRSLSAIDRAG	2	2.16	0.538	2.21529	0.99998	1.60348	0.000208493	1.76241	0.000150711	increased		PKBalpha
sp|Q3V6T2|GRDN_HUMAN	S1653	Girdin OS=Homo sapiens GN=CCDC88A PE=1 SV=2	2,3,4	Q3V6T2	KRQTRSSPVLQHK	5	2.638	0.5722	2.23629	0.99842	1.35712	0.000516813	1.28383	0.00102999	increased		PKBalpha
sp|Q13480|GAB1_HUMAN	S389	GRB2-associated-binding protein 1 OS=Homo sapiens GN=GAB1 PE=1 SV=2	2	Q13480	SRSNTISTVDLNK	1	1.586	0.2963	1.79915	0.99779	2.01802	0.000817208	1.50842	0.00316218	increased		PKBalpha
sp|Q9BST9|RTKN_HUMAN	S108	Rhotekin OS=Homo sapiens GN=RTKN PE=1 SV=2	3	Q9BST9	SRRPSDSGPPAER	1	1.25	0.5472	2.23234	0.99639	2.37225	0.000394352	1.368	0.00813481	increased		PKBalpha
sp|Q12802|AKP13_HUMAN	S1750	A-kinase anchor protein 13 OS=Homo sapiens GN=AKAP13 PE=1 SV=2	3	Q12802	KVSRTFSYIKNKM	1	1.364	0.3827	2.15745	0.99618	2.06923	0.000175265	2.21533	0.000212215	increased		PKBalpha
sp|Q92835|SHIP1_HUMAN	S1039	Phosphatidylinositol 3,4,5-trisphosphate 5-phosphatase 1 OS=Homo sapiens GN=INPP5D PE=1 SV=2	3,4	Q92835	PRKDQESPKMPRK	2	1.912	0.5241	2.21022	1	-1.96302	0.000334952	-1.25268	0.000541265	decreased		PKBalpha
sp|Q9H4A3|WNK1_HUMAN	S167	Serine/threonine-protein kinase WNK1 OS=Homo sapiens GN=WNK1 PE=1 SV=2	3,4	Q9H4A3	SKDRPVSQPSLVG	3	2.087	0.6502	3.19674	0.99973	-1.03644	0.000167338	-1.07805	4.35649e-06	decreased		PKBalpha
sp|Q2PPJ7|RGPA2_HUMAN	T715	Ral GTPase-activating protein subunit alpha-2 OS=Homo sapiens GN=RALGAPA2 PE=1 SV=2	2	Q2PPJ7	MRFRSATTSGAPG	2	1.777	0.5042	1.57555	1	3.14424	0.000670443	3.26223	0.00048708	increased	AKT1	PKBbeta	AKT
sp|Q12846|STX4_HUMAN	S36	Syntaxin-4 OS=Homo sapiens GN=STX4 PE=1 SV=2	3	Q12846	GTARLGSPDEEFF	2	2.365	0.6444	2.48786	1	1.26992	3.71591e-05	1.24957	9.98953e-05	increased		PKBbeta
sp|Q53GL0|PKHO1_HUMAN	S227	Pleckstrin homology domain-containing family O member 1 OS=Homo sapiens GN=PLEKHO1 PE=1 SV=2	2,3,4	Q53GL0	SRRRADSDRIQPS	5	1.729	0.4743	2.15238	1	1.68048	2.94554e-05	1.86762	7.77081e-06	increased		PKBbeta
sp|P49757|NUMB_HUMAN	S276	Protein numb homolog OS=Homo sapiens GN=NUMB PE=1 SV=2	3	P49757	QLARQGSFRGFPA	5	1.969	0.5272	1.87573	1	1.85789	0.00216059	2.10513	0.000421174	increased	PKCI, CAMK4, CAMK2A, CAMK1A	PKCalpha
sp|P20700|LMNB1_HUMAN	S375	Lamin-B1 OS=Homo sapiens GN=LMNB1 PE=1 SV=2	2	P20700	ALDMEISAYRKLL	1	1.275	0.5984	1.78705	1	1.25804	0.000522399	1.58492	0.0116914	increased		PKCalpha
sp|Q6ZU65|UBN2_HUMAN	S311	Ubinuclein-2 OS=Homo sapiens GN=UBN2 PE=1 SV=2	3,4	Q6ZU65	ALNSHKSEKKKKR	2	3.809	0.6327	1.9336	1	3.66397	0.000272277	4.00742	0.00394832	increased		PKCalpha
sp|P29597|TYK2_HUMAN	S499	Non-receptor tyrosine-protein kinase TYK2 OS=Homo sapiens GN=TYK2 PE=1 SV=3	2	P29597	APDGMQSLRLRKF	2	1.416	0.5706	2.93089	1	1.09313	0.000549595	1.29047	0.000663297	increased		PKCalpha
sp|Q8WVK2|SNR27_HUMAN	S132	U4/U6.U5 small nuclear ribonucleoprotein 27 kDa protein OS=Homo sapiens GN=SNRNP27 PE=1 SV=1	3,4	Q8WVK2	AYAINVSQKRKYR	3	4.699	0.6644	2.57056	1	1.32632	0.0370536	1.48233	0.00654376	increased		PKCalpha
sp|Q9UPY8|MARE3_HUMAN	S149	Microtubule-associated protein RP/EB family member 3 OS=Homo sapiens GN=MAPRE3 PE=1 SV=1	4	Q9UPY8	DQIFNKSKKLIGT	1	4.484	0.643	1.93127	1	2.09123	0.00426316	2.7781	0.00826072	increased		PKCalpha
sp|Q12979|ABR_HUMAN	S632	Active breakpoint cluster region-related protein OS=Homo sapiens GN=ABR PE=2 SV=2	3	Q12979	FTSRDMSLKRTPS	2	1.098	0.2833	1.76368	1	1.71228	0.000320055	2.38927	0.000265516	increased		PKCalpha
sp|P55210|CASP7_HUMAN	S37	Caspase-7 OS=Homo sapiens GN=CASP7 PE=1 SV=1	2	P55210	FVPSLFSKKKKNV	1	1.318	0.5083	1.71142	1	1.45508	0.0260026	1.42356	0.00810418	increased		PKCalpha
sp|Q8NC54|KCT2_HUMAN	S229	Keratinocyte-associated transmembrane protein 2 OS=Homo sapiens GN=KCT2 PE=2 SV=2	3	Q8NC54	IFLLVQSRKWRDG	1	1.168	0.3202	2.22011	1	2.04354	0.0285492	2.3257	0.00504713	increased		PKCalpha
sp|Q9Y2E4|DIP2C_HUMAN	T264	Disco-interacting protein 2 homolog C OS=Homo sapiens GN=DIP2C PE=2 SV=2	2,4	Q9Y2E4	IQQLVNTLKRPKR	2	1.623	0.4822	0.843534	1	2.38302	0.000282129	2.53471	0.0073561	increased		PKCalpha
sp|P14618|KPYM_HUMAN	S269	Pyruvate kinase isozymes M1/M2 OS=Homo sapiens GN=PKM PE=1 SV=4	3	P14618	KNIKIISKIENHE	1	1.519	0.3739	3.36428	1	2.58807	0.000672117	1.14395	0.00170012	increased		PKCalpha
sp|P62829|RL23_HUMAN	S41	60S ribosomal protein L23 OS=Homo sapiens GN=RPL23 PE=1 SV=1	2	P62829	KNLYIISVKGIKG	2	1.336	0.3728	1.65901	1	3.56573	0.00334898	3.81119	0.00106382	increased		PKCalpha
sp|Q14CB8|RHG19_HUMAN	S438	Rho GTPase-activating protein 19 OS=Homo sapiens GN=ARHGAP19 PE=1 SV=1	2,3	Q14CB8	LGNQMMSEKKKKN	3	2.354	0.5803	2.88766	1	1.43592	0.00667205	1.39818	1.20199e-05	increased		PKCalpha
sp|Q00839|HNRPU_HUMAN	S26	Heterogeneous nuclear ribonucleoprotein U OS=Homo sapiens GN=HNRNPU PE=1 SV=6	3	Q00839	LKKRRLSDKGLKA	2	1.436	0.312	2.13026	1	3.34699	0.000145322	3.82976	0.000146374	increased		PKCalpha
sp|O94806|KPCD3_HUMAN	S406	Serine/threonine-protein kinase D3 OS=Homo sapiens GN=PRKD3 PE=1 SV=1	3,4	O94806	LMRVVQSIKHTKR	2	1.426	0.3263	1.88225	1	2.15172	0.00397223	2.41123	0.00327336	increased		PKCalpha
sp|Q96C57|CL043_HUMAN	S61	Uncharacterized protein C12orf43 OS=Homo sapiens GN=C12orf43 PE=1 SV=2	2,3	Q96C57	LSTSQPSLRHKVN	2	3.625	0.6935	4.34194	1	1.21228	0.0276762	2.05036	7.15057e-08	increased		PKCalpha
sp|P61081|UBC12_HUMAN	S6	NEDD8-conjugating enzyme Ubc12 OS=Homo sapiens GN=UBE2M PE=1 SV=1	2,3	P61081	-MIKLFSLKQQKK	3	1.446	0.3599	2.14797	1	2.3123	0.00493698	2.3547	9.31136e-05	increased		PKCalpha
sp|Q9HC35|EMAL4_HUMAN	S171	Echinoderm microtubule-associated protein-like 4 OS=Homo sapiens GN=EML4 PE=1 SV=3	3,4	Q9HC35	NATPTKSIKRPSP	2	1.762	0.4721	2.95696	1	1.28741	0.0489495	1.943	0.00158274	increased		PKCalpha
sp|O43615|TIM44_HUMAN	S80	Mitochondrial import inner membrane translocase subunit TIM44 OS=Homo sapiens GN=TIMM44 PE=1 SV=2	4	O43615	NKEMKESIKKFRD	1	1.39	0.2201	3.34929	1	1.26024	0.0286998	3.23836	0.00219358	increased		PKCalpha
sp|O14672|ADA10_HUMAN	T719	Disintegrin and metalloproteinase domain-containing protein 10 OS=Homo sapiens GN=ADAM10 PE=1 SV=1	3,4	O14672	PKPLPGTLKRRRP	8	2.345	0.5991	2.63983	1	2.42405	0.000596299	2.23453	0.00598096	increased		PKCalpha
sp|Q15070|OXA1L_HUMAN	S364	Mitochondrial inner membrane protein OXA1L OS=Homo sapiens GN=OXA1L PE=1 SV=3	3	Q15070	REGFLESFKKGWK	1	1	0.213	2.76637	1	3.67663	0.0066245	5.15169	0.000560105	increased		PKCalpha
sp|Q8NHQ8|RASF8_HUMAN	S119	Ras association domain-containing protein 8 OS=Homo sapiens GN=RASSF8 PE=1 SV=2	3	Q8NHQ8	RPQIDKSIKRREP	1	1.418	0.2581	1.87228	1	1.73495	0.000360937	1.62532	0.008235	increased		PKCalpha
sp|Q8N0X7|SPG20_HUMAN	S524	Spartin OS=Homo sapiens GN=SPG20 PE=1 SV=1	3	Q8N0X7	SKLVPESLKKDKD	2	1.815	0.255	2.57603	1	1.54682	0.0119781	2.31206	0.000124986	increased		PKCalpha
sp|Q5SQN1|SNP47_HUMAN	S174	Synaptosomal-associated protein 47 OS=Homo sapiens GN=SNAP47 PE=1 SV=3	3	Q5SQN1	TGLMAGSQKRLED	1	3.295	0.5803	3.25803	1	1.73493	0.00427829	2.53777	0.000432816	increased		PKCalpha
sp|P46060|RAGP1_HUMAN	S24	Ran GTPase-activating protein 1 OS=Homo sapiens GN=RANGAP1 PE=1 SV=1	2,3,4	P46060	VAGGQLSFKGKSL	5	3.982	0.5429	2.6398	1	2.03898	0.00555756	2.52281	0.00175433	increased		PKCalpha
sp|O75845|SC5D_HUMAN	S253	Lathosterol oxidase OS=Homo sapiens GN=SC5DL PE=1 SV=2	3	O75845	WDRIGGSFKNPSS	2	2.401	0.5306	1.8119	1	1.15151	0.000611092	2.60014	1.97713e-05	increased		PKCalpha
sp|Q9Y6R0|NUMBL_HUMAN	S305	Numb-like protein OS=Homo sapiens GN=NUMBL PE=1 SV=1	3	Q9Y6R0	QLVRQGSFRGFPA	5	1.969	0.5272	1.87573	1	1.91078	0.00171478	2.0083	0.000580413	increased		PKCalpha
sp|Q05D32|CTSL2_HUMAN	S69	CTD small phosphatase-like protein 2 OS=Homo sapiens GN=CTDSPL2 PE=1 SV=2	4	Q05D32	EERENPSKRSRIE	1	1.095	0.3178	2.10697	0.99999	1.32263	0.000781615	1.58483	8.65034e-06	increased		PKCalpha
sp|Q16352|AINX_HUMAN	S26	Alpha-internexin OS=Homo sapiens GN=INA PE=1 SV=2	3	Q16352	GDGSRLSARLSGA	1	1.043	0.3346	3.13675	0.99999	1.43745	0.00037741	1.97066	0.00060057	increased		PKCalpha
sp|Q15311|RBP1_HUMAN	S116	RalA-binding protein 1 OS=Homo sapiens GN=RALBP1 PE=1 SV=3	5	Q15311	HVFKKPSFSKKKE	1	1.712	0.5275	2.12548	0.99999	1.58535	0.00456208	2.52539	8.87867e-05	increased		PKCalpha
sp|P18206|VINC_HUMAN	S755	Vinculin OS=Homo sapiens GN=VCL PE=1 SV=4	3	P18206	LVAGATSIARRAN	2	4.381	0.664	2.55931	0.99999	2.0889	6.74962e-05	1.34995	0.0209103	increased		PKCalpha
sp|Q14141|SEPT6_HUMAN	T418	Septin-6 OS=Homo sapiens GN=SEPT6 PE=1 SV=4	3,4	Q14141	QAGGSQTLKRDKE	3	4.389	0.7015	2.02348	0.99999	1.36191	0.00556656	1.1986	0.00699915	increased		PKCalpha
sp|P22626|ROA2_HUMAN	S201	Heterogeneous nuclear ribonucleoproteins A2/B1 OS=Homo sapiens GN=HNRNPA2B1 PE=1 SV=2	2,3	P22626	EVQSSRSGRGGNF	2	1.39	0.5939	4.17005	0.99998	1.49665	0.00935915	1.68562	0.00242798	increased		PKCalpha
sp|Q9HAU0|PKHA5_HUMAN	S161	Pleckstrin homology domain-containing family A member 5 OS=Homo sapiens GN=PLEKHA5 PE=1 SV=1	3,4	Q9HAU0	FGKRSNSIKRNPN	2	1.304	0.3382	2.58515	0.99996	1.39432	0.000334398	1.83788	3.53962e-05	increased		PKCalpha
sp|Q12849|GRSF1_HUMAN	S335	G-rich sequence factor 1 OS=Homo sapiens GN=GRSF1 PE=1 SV=3	3,4	Q12849	VRTHVGSYKGKKI	2	1.23	0.4374	2.58741	0.99789	1.66067	0.0224712	2.61667	0.00188222	increased		PKCalpha
sp|P62263|RS14_HUMAN	S139	40S ribosomal protein S14 OS=Homo sapiens GN=RPS14 PE=1 SV=3	2,3,4	P62263	TPIPSDSTRRKGG	8	2.473	0.6601	2.32599	0.99693	1.83363	0.00177295	2.50435	7.07113e-06	increased		PKCalpha
sp|P46783|RS10_HUMAN	T126	40S ribosomal protein S10 OS=Homo sapiens GN=RPS10 PE=1 SV=1	3,4	P46783	GEADRDTYRRSAV	2	1.662	0.4188	1.69107	0.99685	1.73351	0.000861284	3.18208	0.0048218	increased		PKCalpha
sp|Q15811|ITSN1_HUMAN	S989	Intersectin-1 OS=Homo sapiens GN=ITSN1 PE=1 SV=3	3	Q15811	SSESPASLKRVAS	1	1.28	0.2477	2.08383	0.99384	1.99354	3.21668e-05	1.47205	0.000347102	increased		PKCalpha
sp|Q9P260|K1468_HUMAN	S471	LisH domain and HEAT repeat-containing protein KIAA1468 OS=Homo sapiens GN=KIAA1468 PE=1 SV=2	3	Q9P260	MPPSSLSSKKTVH	1	1.395	0.4222	2.38808	0.9938	1.24126	0.0108322	1.85564	9.55789e-05	increased		PKCalpha
sp|P52565|GDIR1_HUMAN	S148	Rho GDP-dissociation inhibitor 1 OS=Homo sapiens GN=ARHGDIA PE=1 SV=3	3	P52565	TDYMVGSYGPRAE	1	1.037	0.35	2.84937	0.99279	1.42117	3.1205e-05	1.17932	4.98905e-06	increased		PKCalpha
sp|Q02952|AKA12_HUMAN	S312	A-kinase anchor protein 12 OS=Homo sapiens GN=AKAP12 PE=1 SV=4	4,5	Q02952	GWRKKTSFRKPKE	2	2.781	0.4527	1.92431	0.99235	1.094	0.000281288	1.71197	0.000179507	increased		PKCalpha
sp|Q92851|CASPA_HUMAN	S269	Caspase-10 OS=Homo sapiens GN=CASP10 PE=1 SV=3	3	Q92851	TLNSETSTKRAAV	1	1.955	0.3197	1.80269	0.99106	1.16273	0.034373	2.42117	0.00776517	increased		PKCalpha
sp|Q14155|ARHG7_HUMAN	T254	Rho guanine nucleotide exchange factor 7 OS=Homo sapiens GN=ARHGEF7 PE=1 SV=2	4	Q14155	VSPKSGTLKSPPK	2	2.41	0.5506	1.4141	0.99023	1.29027	0.000428879	1.4744	0.000552864	increased		PKCalpha
sp|Q66K74|MAP1S_HUMAN	S481	Microtubule-associated protein 1S OS=Homo sapiens GN=MAP1S PE=1 SV=2	4	Q66K74	SVGSRDSSKREGL	1	1.321	0.2801	1.5278	0.99002	1.10084	0.0399751	2.12926	0.00483348	increased		PKCalpha
sp|O94915|FRYL_HUMAN	S1981	Protein furry homolog-like OS=Homo sapiens GN=FRYL PE=1 SV=2	3	O94915	RTRSLSSLREKGM	1	1.542	0.2853	2.8895	0.98983	1.66881	0.00351084	1.64878	0.000217146	increased		PKCalpha
sp|Q8NI35|INADL_HUMAN	S1664	InaD-like protein OS=Homo sapiens GN=INADL PE=1 SV=3	3	Q8NI35	KRVSDPSQKNSGT	1	1.551	0.4674	2.96902	0.98416	2.24771	8.98275e-06	2.80509	8.69929e-06	increased		PKCalpha
sp|P30260|CDC27_HUMAN	S393	Cell division cycle protein 27 homolog OS=Homo sapiens GN=CDC27 PE=1 SV=2	5	P30260	STTKENSKKLKMK	1	1.38	0.263	3.16848	0.9674	1.63582	0.00975341	1.75782	0.00206712	increased		PKCalpha
sp|P84157|MXRA7_HUMAN	S140	Matrix-remodeling-associated protein 7 OS=Homo sapiens GN=MXRA7 PE=1 SV=1	4	P84157	EDGEGFSFKYSPG	1	2.582	0.5744	3.55721	0.98948	-1.09474	0.00448974	-1.3043	0.00965148	decreased		PKCalpha
sp|P50750|CDK9_HUMAN	T186	Cyclin-dependent kinase 9 OS=Homo sapiens GN=CDK9 PE=1 SV=3	2	P50750	SQPNRYTNRVVTL	2	1.385	0.4217	2.31879	0.99999	1.14489	0.0139787	1.2832	0.00304824	increased	CDK9	PKCbeta
sp|P53004|BIEA_HUMAN	S230	Biliverdin reductase A OS=Homo sapiens GN=BLVRA PE=1 SV=2	2	P53004	KRNRYLSFHFKSG	1	1.604	0.3273	1.50656	1	1.25395	0.0111779	1.07927	0.0155155	increased	PKCD, ERK1, PRCA	PKCbeta
sp|P45973|CBX5_HUMAN	S92	Chromobox protein homolog 5 OS=Homo sapiens GN=CBX5 PE=1 SV=1	2,3,4	P45973	ESNKRKSNFSNSA	7	3.885	0.5531	2.63066	1	-1.29044	0.0011719	-1.94242	0.000134184	decreased	AurB	PKCbeta
sp|Q6NYC8|PPR18_HUMAN	S213	Phostensin OS=Homo sapiens GN=PPP1R18 PE=1 SV=1	2	Q6NYC8	AESREQSPRRKEV	1	1.306	0.6034	1.92841	1	3.67199	0.000810373	3.61136	0.000439217	increased		PKCbeta
sp|Q13424|SNTA1_HUMAN	S101	Alpha-1-syntrophin OS=Homo sapiens GN=SNTA1 PE=1 SV=1	3	Q13424	AGGLGISIKGGRE	2	1.528	0.3881	1.75286	1	1.02463	0.00660972	1.0789	7.44008e-05	increased		PKCbeta
sp|O60231|DHX16_HUMAN	S338	Putative pre-mRNA-splicing factor ATP-dependent RNA helicase DHX16 OS=Homo sapiens GN=DHX16 PE=1 SV=2	3	O60231	ARLGAASLKFGAR	1	1.009	0.2398	2.25202	1	2.05356	0.00384852	2.17367	0.000433953	increased		PKCbeta
sp|Q96DN5|WDR67_HUMAN	S11	WD repeat-containing protein 67 OS=Homo sapiens GN=WDR67 PE=2 SV=2	2	Q96DN5	DLGNKESGKIWHR	1	1.186	0.2268	4.28117	1	1.51416	0.00254563	1.08713	0.0192579	increased		PKCbeta
sp|Q8WWQ0|PHIP_HUMAN	S1734	PH-interacting protein OS=Homo sapiens GN=PHIP PE=1 SV=2	3	Q8WWQ0	DLLVPASVKVLRR	1	3.16	0.5934	2.91091	1	1.82243	0.000880408	1.32756	0.00188944	increased		PKCbeta
sp|Q16352|AINX_HUMAN	S496	Alpha-internexin OS=Homo sapiens GN=INA PE=1 SV=2	3	Q16352	EETTISSQKI---	1	2.661	0.5498	3.37186	1	2.52913	2.8473e-05	4.09368	2.04146e-06	increased		PKCbeta
sp|Q9Y385|UB2J1_HUMAN	S184	Ubiquitin-conjugating enzyme E2 J1 OS=Homo sapiens GN=UBE2J1 PE=1 SV=2	2,3	Q9Y385	ELARQISFKAEVN	2	1.937	0.5214	1.97318	1	1.29265	0.000121508	2.31889	9.53935e-05	increased		PKCbeta
sp|Q96P48|ARAP1_HUMAN	S729	Arf-GAP with Rho-GAP domain, ANK repeat and PH domain-containing protein 1 OS=Homo sapiens GN=ARAP1 PE=1 SV=3	3,4	Q96P48	EVPRLDSMKPLEK	3	2.024	0.4086	1.10129	1	2.67662	0.000169241	2.55145	0.00022582	increased		PKCbeta
sp|Q8WW12|PCNP_HUMAN	S77	PEST proteolytic signal-containing nuclear protein OS=Homo sapiens GN=PCNP PE=1 SV=2	2,3	Q8WW12	FGFAIGSQTTKKA	5	2.569	0.6299	1.43721	1	1.59188	0.015518	1.76859	0.00236545	increased		PKCbeta
sp|Q09666|AHNK_HUMAN	S4715	Neuroblast differentiation-associated protein AHNAK OS=Homo sapiens GN=AHNAK PE=1 SV=2	3,4	Q09666	FKMPEMSIKAPKI	2	1.646	0.4117	2.36628	1	3.04128	0.00337452	2.65339	0.00362332	increased		PKCbeta
sp|Q09666|AHNK_HUMAN	S1445	Neuroblast differentiation-associated protein AHNAK OS=Homo sapiens GN=AHNAK PE=1 SV=2	3	Q09666	FKMPEMSIKPQKI	1	1.306	0.294	2.46353	1	1.94196	0.0262225	1.62572	0.018518	increased		PKCbeta
sp|P49959|MRE11_HUMAN	T199	Double-strand break repair protein MRE11A OS=Homo sapiens GN=MRE11A PE=1 SV=3	4	P49959	FVNKKVTMLRPKE	1	1.116	0.2545	3.51719	1	1.19488	0.000148477	1.97736	7.84183e-05	increased		PKCbeta
sp|Q9BQG0|MBB1A_HUMAN	S1207	Myb-binding protein 1A OS=Homo sapiens GN=MYBBP1A PE=1 SV=2	3	Q9BQG0	GGSQPPSMGRKKR	1	3.498	0.7853	3.73047	1	2.43354	0.000609071	2.35323	0.000146939	increased		PKCbeta
sp|Q6QNY0|BL1S3_HUMAN	S159	Biogenesis of lysosome-related organelles complex 1 subunit 3 OS=Homo sapiens GN=BLOC1S3 PE=1 SV=1	3	Q6QNY0	GLAAAHSVRLARG	1	5.217	0.7514	2.81954	1	2.58987	0.0151124	2.75593	0.0152407	increased		PKCbeta
sp|Q15648|MED1_HUMAN	S1254	Mediator of RNA polymerase II transcription subunit 1 OS=Homo sapiens GN=MED1 PE=1 SV=4	2,3	Q15648	GLGSSGSLSQKTP	2	3.539	0.5835	1.92007	1	1.91441	6.22035e-05	3.32096	0.000365767	increased		PKCbeta
sp|P28288|ABCD3_HUMAN	S40	ATP-binding cassette sub-family D member 3 OS=Homo sapiens GN=ABCD3 PE=1 SV=1	2,3,5	P28288	GLHGKKSGKPPLQ	3	2.233	0.5316	1.80554	1	1.04148	0.000561444	1.1507	0.000259335	increased		PKCbeta
sp|Q96T51|RUFY1_HUMAN	S165	RUN and FYVE domain-containing protein 1 OS=Homo sapiens GN=RUFY1 PE=1 SV=2	4	Q96T51	GLKVKKSFIGQNK	1	1.093	0.3275	2.39938	1	1.41143	0.000927559	2.58605	2.0645e-07	increased		PKCbeta
sp|Q9BQ61|CS043_HUMAN	S114	Uncharacterized protein C19orf43 OS=Homo sapiens GN=C19orf43 PE=1 SV=1	2,3	Q9BQ61	GPGSTLSFVGKRR	5	1.89	0.5333	0.898731	1	2.54927	0.00552167	2.79616	0.000233505	increased		PKCbeta
sp|Q14498|RBM39_HUMAN	S117	RNA-binding protein 39 OS=Homo sapiens GN=RBM39 PE=1 SV=2	2,3	Q14498	KIGLPHSIKLSRR	5	1.577	0.3301	1.95205	1	2.25904	0.00932999	2.27355	0.0160132	increased		PKCbeta
sp|Q8WW12|PCNP_HUMAN	S87	PEST proteolytic signal-containing nuclear protein OS=Homo sapiens GN=PCNP PE=1 SV=2	3	Q8WW12	KKASAISIKLGSS	3	1.126	0.3064	1.80154	1	2.10403	0.0139726	2.41348	0.00488086	increased		PKCbeta
sp|Q86VH4|LRRT4_HUMAN	S461	Leucine-rich repeat transmembrane neuronal protein 4 OS=Homo sapiens GN=LRRTM4 PE=2 SV=2	3,4	Q86VH4	KQLQQHSLMKRRR	2	1.94	0.3611	2.38861	1	1.4979	0.0164478	1.47267	0.000621309	increased		PKCbeta
sp|Q7L804|RFIP2_HUMAN	T317	Rab11 family-interacting protein 2 OS=Homo sapiens GN=RAB11FIP2 PE=1 SV=1	3,4	Q7L804	LPQKFATLPRKKN	3	3.94	0.6421	1.41334	1	2.29499	0.00111143	2.27916	0.00122948	increased		PKCbeta
sp|Q9Y6N8|CAD10_HUMAN	S784	Cadherin-10 OS=Homo sapiens GN=CDH10 PE=1 SV=2	2,3	Q9Y6N8	MYGGGESDKDS--	4	3.799	0.6865	2.75692	1	4.71417	0.000275829	2.55146	0.000226478	increased		PKCbeta
sp|Q8TBZ6|TM10A_HUMAN	S28	tRNA methyltransferase 10 homolog A OS=Homo sapiens GN=TRMT10A PE=1 SV=1	3	Q8TBZ6	NEDQEESQKPRLG	1	1.403	0.5239	0.947775	1	1.27013	0.00573724	1.47132	0.000102237	increased		PKCbeta
sp|Q8WXF0|SRS12_HUMAN	S136	Serine/arginine-rich splicing factor 12 OS=Homo sapiens GN=SRSF12 PE=1 SV=1	2,3,4	Q8WXF0	NRRRSDSLKESRH	9	1.783	0.4784	1.46215	1	1.5018	0.00159539	1.51389	0.000542807	increased		PKCbeta
sp|Q7Z2K8|GRIN1_HUMAN	S744	G protein-regulated inducer of neurite outgrowth 1 OS=Homo sapiens GN=GPRIN1 PE=1 SV=2	3,4	Q7Z2K8	PEGARGSEGRVEP	3	2.408	0.5336	2.44183	1	1.11282	4.40158e-05	1.32857	8.45578e-05	increased		PKCbeta
sp|O15228|GNPAT_HUMAN	T677	Dihydroxyacetone phosphate acyltransferase OS=Homo sapiens GN=GNPAT PE=1 SV=1	3	O15228	PIGKPATAKL---	1	1.007	0.2324	3.01877	1	1.39246	7.3837e-05	1.29075	0.000423912	increased		PKCbeta
sp|Q09666|AHNK_HUMAN	S1571	Neuroblast differentiation-associated protein AHNAK OS=Homo sapiens GN=AHNAK PE=1 SV=2	4	Q09666	PKFKMPSMNIQTH	2	2.405	0.4453	2.20167	1	1.52484	0.00366068	1.94775	0.00197859	increased		PKCbeta
sp|P81274|GPSM2_HUMAN	S441	G-protein-signaling modulator 2 OS=Homo sapiens GN=GPSM2 PE=1 SV=3	4	P81274	PLIAKPSAKLLFV	1	1.158	0.2098	2.57072	1	3.06077	0.0016721	2.67084	0.0117339	increased		PKCbeta
sp|Q4VCS5|AMOT_HUMAN	S229	Angiomotin OS=Homo sapiens GN=AMOT PE=1 SV=1	2,3	Q4VCS5	PLPNQHSLKGMEH	2	2.702	0.5355	2.22342	1	1.0472	0.00807028	1.59819	9.52577e-05	increased		PKCbeta
sp|P31040|DHSA_HUMAN	S177	Succinate dehydrogenase [ubiquinone] flavoprotein subunit, mitochondrial OS=Homo sapiens GN=SDHA PE=1 SV=2	2	P31040	RAFGGQSLKFGKG	1	1.596	0.4367	2.97488	1	2.60338	0.00687056	3.48892	0.00358485	increased		PKCbeta
sp|Q15057|ACAP2_HUMAN	S540	Arf-GAP with coiled-coil, ANK repeat and PH domain-containing protein 2 OS=Homo sapiens GN=ACAP2 PE=1 SV=3	3,4	Q15057	SEEKRLSISKFGP	2	2.339	0.5387	2.96707	1	3.95782	0.00414611	3.91518	0.00205819	increased		PKCbeta
sp|O00443|P3C2A_HUMAN	S1084	Phosphatidylinositol 4-phosphate 3-kinase C2 domain-containing subunit alpha OS=Homo sapiens GN=PIK3C2A PE=1 SV=2	2	O00443	SMERVQSFFQKNK	1	1.881	0.4242	1.76076	1	1.57049	0.000333463	1.01539	0.00161021	increased		PKCbeta
sp|O00425|IF2B3_HUMAN	S438	Insulin-like growth factor 2 mRNA-binding protein 3 OS=Homo sapiens GN=IGF2BP3 PE=1 SV=2	3,4	O00425	SRFAGASIKIAPA	3	3.352	0.5892	1.25575	1	4.32003	0.00150115	5.13412	7.64187e-05	increased		PKCbeta
sp|Q9ULR3|PPM1H_HUMAN	S211	Protein phosphatase 1H OS=Homo sapiens GN=PPM1H PE=1 SV=2	2,3	Q9ULR3	TLTRAASLRGGVG	2	2.106	0.556	3.37391	1	3.37062	0.000596431	3.43675	7.48747e-05	increased		PKCbeta
sp|Q6GQQ9|OTU7B_HUMAN	S508	OTU domain-containing protein 7B OS=Homo sapiens GN=OTUD7B PE=1 SV=1	3	Q6GQQ9	VANKLGSFGKTLG	3	1.394	0.505	1.77445	1	1.98403	0.000149427	2.37295	2.88282e-05	increased		PKCbeta
sp|P60891|PRPS1_HUMAN	S103	Ribose-phosphate pyrophosphokinase 1 OS=Homo sapiens GN=PRPS1 PE=1 SV=2	4	P60891	QDKKDKSRAPISA	1	1.517	0.4397	3.79844	1	2.88534	5.90798e-05	2.82755	8.65924e-06	increased		PKCbeta
sp|O75526|RMXL2_HUMAN	S73	RNA-binding motif protein, X-linked-like-2 OS=Homo sapiens GN=RBMXL2 PE=1 SV=3	3	O75526	RDMNGKSLDGKAI	1	1.451	0.3094	2.98242	1	1.03315	0.0019378	1.1983	0.00100204	increased		PKCbeta
sp|Q16512|PKN1_HUMAN	S495	Serine/threonine-protein kinase N1 OS=Homo sapiens GN=PKN1 PE=1 SV=2	2,3	Q16512	RQKKIFSKQQGKA	3	1.436	0.3545	2.44769	1	1.20632	0.00366133	1.3621	4.78621e-06	increased		PKCbeta
sp|Q9Y3D7|TIM16_HUMAN	S91	Mitochondrial import inner membrane translocase subunit TIM16 OS=Homo sapiens GN=PAM16 PE=1 SV=2	2	Q9Y3D7	DKSVGGSFYLQSK	1	2.247	0.5091	2.39021	0.99999	1.79816	0.0109911	3.1008	0.000337501	increased		PKCbeta
sp|Q92922|SMRC1_HUMAN	S350	SWI/SNF complex subunit SMARCC1 OS=Homo sapiens GN=SMARCC1 PE=1 SV=3	3	Q92922	GKKGQASLYGKRR	1	1.408	0.4517	3.39351	0.99999	1.54203	0.00630204	1.80852	0.00323962	increased		PKCbeta
sp|O95757|HS74L_HUMAN	S461	Heat shock 70 kDa protein 4L OS=Homo sapiens GN=HSPA4L PE=1 SV=3	3	O95757	PDARIGSFTIQNV	1	2.795	0.6225	2.42236	0.99999	1.35373	0.000105569	1.42278	0.000597315	increased		PKCbeta
sp|Q86UU1|PHLB1_HUMAN	S1017	Pleckstrin homology-like domain family B member 1 OS=Homo sapiens GN=PHLDB1 PE=1 SV=1	2,3	Q86UU1	TQNGTGSLPRNLA	3	3.446	0.6672	2.94124	0.99999	1.73612	3.95158e-05	1.8355	1.61518e-06	increased		PKCbeta
sp|Q9HCH0|NCK5L_HUMAN	S731	Nck-associated protein 5-like OS=Homo sapiens GN=NCKAP5L PE=1 SV=2	3,4	Q9HCH0	VALGTNSLKQQEP	4	5.261	0.7407	1.80845	0.99998	1.4901	7.58105e-05	1.66315	0.000688957	increased		PKCbeta
sp|Q0ZGT2|NEXN_HUMAN	S218	Nexilin OS=Homo sapiens GN=NEXN PE=1 SV=1	4	Q0ZGT2	YEEQRPSLKEAKC	1	1.16	0.4276	2.16567	0.99997	1.6217	0.000222654	2.09862	8.57904e-06	increased		PKCbeta
sp|Q9NZ56|FMN2_HUMAN	S73	Formin-2 OS=Homo sapiens GN=FMN2 PE=1 SV=4	3	Q9NZ56	KSDSRASVFSNLR	2	1.512	0.5172	2.83734	0.99995	2.05569	3.3086e-05	2.84041	4.63419e-05	increased		PKCbeta
sp|P82979|SARNP_HUMAN	S118	SAP domain-containing ribonucleoprotein OS=Homo sapiens GN=SARNP PE=1 SV=3	3	P82979	VPVSLESKKAARA	1	1.552	0.4465	1.23583	0.99995	1.06415	0.0112494	1.37164	0.0012568	increased		PKCbeta
sp|P15529|MCP_HUMAN	S391	Membrane cofactor protein OS=Homo sapiens GN=CD46 PE=1 SV=3	2	P15529	REVKFTSL-----	1	1.115	0.3067	2.33551	0.99815	2.8824	0.000210023	1.59428	0.00232545	increased		PKCbeta
sp|Q14738|2A5D_HUMAN	S88	Serine/threonine-protein phosphatase 2A 56 kDa regulatory subunit delta isoform OS=Homo sapiens GN=PPP2R5D PE=1 SV=1	3	Q14738	KKERRQSSSRFNL	3	1.687	0.4434	3.37279	0.99783	1.78525	0.000155062	1.20264	0.000784293	increased		PKCbeta
sp|Q9HAU0|PKHA5_HUMAN	T438	Pleckstrin homology domain-containing family A member 5 OS=Homo sapiens GN=PLEKHA5 PE=1 SV=1	2	Q9HAU0	GVISYQTLPRNMP	1	1.082	0.4575	2.47885	0.9975	3.48397	5.86657e-05	2.52882	0.00971562	increased		PKCbeta
sp|Q96T17|MA7D2_HUMAN	S215	MAP7 domain-containing protein 2 OS=Homo sapiens GN=MAP7D2 PE=1 SV=2	2,3	Q96T17	LGPLNPSYKSSPT	2	2.412	0.5825	2.67884	0.99743	1.16704	0.00147282	2.35499	8.10102e-05	increased		PKCbeta
sp|Q9NZI8|IF2B1_HUMAN	S438	Insulin-like growth factor 2 mRNA-binding protein 1 OS=Homo sapiens GN=IGF2BP1 PE=1 SV=2	3,4	Q9NZI8	SRFASASIKIAPP	2	2.884	0.6033	2.21597	0.99723	4.2973	0.0131357	4.49307	0.00028923	increased		PKCbeta
sp|Q69YQ0|CYTSA_HUMAN	S10	Cytospin-A OS=Homo sapiens GN=SPECC1L PE=1 SV=2	3	Q69YQ0	ASRSVGSVPKVSA	1	1.063	0.445	2.82026	0.99604	1.11192	0.00102937	1.60616	0.000202759	increased		PKCbeta
sp|Q8WXF0|SRS12_HUMAN	S140	Serine/arginine-rich splicing factor 12 OS=Homo sapiens GN=SRSF12 PE=1 SV=1	2	Q8WXF0	SDSLKESRHRRFS	1	1.014	0.3955	3.21474	0.99527	1.16789	0.00806336	1.23515	0.000138037	increased		PKCbeta
sp|Q8WX93|PALLD_HUMAN	S1116	Palladin OS=Homo sapiens GN=PALLD PE=1 SV=3	3	Q8WX93	HVRRPRSRSRDSG	1	1.403	0.6058	1.5858	0.99526	2.45806	0.00178786	3.19715	0.000546031	increased		PKCbeta
sp|Q9Y2W1|TR150_HUMAN	S408	Thyroid hormone receptor-associated protein 3 OS=Homo sapiens GN=THRAP3 PE=1 SV=2	2,3,4	Q9Y2W1	PFRGSQSPKRYKL	8	1.813	0.6812	2.13509	0.99403	2.62233	0.000107248	2.75905	0.000216075	increased		PKCbeta
sp|Q9BW71|HIRP3_HUMAN	S219	HIRA-interacting protein 3 OS=Homo sapiens GN=HIRIP3 PE=1 SV=3	5	Q9BW71	GNKGTKSLKESEQ	2	3.665	0.5473	2.83504	0.99065	1.01274	0.00153858	1.45297	0.00277679	increased		PKCbeta
sp|Q15283|RASA2_HUMAN	S834	Ras GTPase-activating protein 2 OS=Homo sapiens GN=RASA2 PE=1 SV=2	4	Q15283	RKKRSSSAKYGSK	1	2.203	0.3822	1.86687	0.99018	2.57991	3.02245e-05	2.91574	1.81649e-05	increased		PKCbeta
sp|P18615|NELFE_HUMAN	S124	Negative elongation factor E OS=Homo sapiens GN=RDBP PE=1 SV=3	3,4	P18615	DDLQESSRRPQRK	4	1.602	0.4076	1.19877	0.98977	2.18713	0.000990717	2.36819	0.000213504	increased		PKCbeta
sp|Q5T5Y3|CAMP1_HUMAN	S446	Calmodulin-regulated spectrin-associated protein 1 OS=Homo sapiens GN=CAMSAP1 PE=1 SV=2	3	Q5T5Y3	QRHRSNSLTRVDG	1	1.228	0.5586	2.18107	0.98944	3.72777	0.000692112	3.56247	0.000268201	increased		PKCbeta
sp|O00139|KIF2A_HUMAN	S100	Kinesin-like protein KIF2A OS=Homo sapiens GN=KIF2A PE=1 SV=3	3	O00139	NRRTVASIKNDPP	1	1.605	0.405	3.23183	0.98832	1.12422	0.0125535	1.65252	0.00369588	increased		PKCbeta
sp|Q96KR1|ZFR_HUMAN	S374	Zinc finger RNA-binding protein OS=Homo sapiens GN=ZFR PE=1 SV=2	3	Q96KR1	TSSSNSSTRGTQN	1	1.327	0.5396	3.54209	0.98303	1.33468	0.00102311	1.74265	0.000207978	increased		PKCbeta
sp|Q5TAX3|TUT4_HUMAN	S41	Terminal uridylyltransferase 4 OS=Homo sapiens GN=ZCCHC11 PE=1 SV=3	5	Q5TAX3	KARNDKSVKEIEN	1	1.532	0.3512	2.20381	0.95815	1.72343	0.000185097	1.68906	0.000272679	increased		PKCbeta
sp|Q9NR82|KCNQ5_HUMAN	S831	Potassium voltage-gated channel subfamily KQT member 5 OS=Homo sapiens GN=KCNQ5 PE=1 SV=3	2	Q9NR82	DLGKSLSVQNLIR	1	1.869	0.4746	2.75064	1	-2.13863	6.52217e-05	-1.94384	0.000375587	decreased		PKCbeta
sp|Q9NYF8|BCLF1_HUMAN	S485	Bcl-2-associated transcription factor 1 OS=Homo sapiens GN=BCLAF1 PE=1 SV=2	4	Q9NYF8	KEEDKNSERITVK	1	1.046	0.2753	2.97148	1	-2.49341	0.00817591	-1.43442	0.0467997	decreased		PKCbeta
sp|Q6ZN18|AEBP2_HUMAN	S390	Zinc finger protein AEBP2 OS=Homo sapiens GN=AEBP2 PE=1 SV=2	3	Q6ZN18	KNKRRRSLPRPHD	1	3.143	0.7136	4.0098	1	-2.36826	0.0129174	-1.52086	0.0411312	decreased		PKCbeta
sp|Q9C0I1|MTMRC_HUMAN	S596	Myotubularin-related protein 12 OS=Homo sapiens GN=MTMR12 PE=1 SV=2	3	Q9C0I1	LLGKRISKLINSS	1	2.363	0.6124	2.80855	1	-1.38419	0.00473461	-1.36492	0.0032746	decreased		PKCbeta
sp|P46013|KI67_HUMAN	S2299	Antigen KI-67 OS=Homo sapiens GN=MKI67 PE=1 SV=2	2,3	P46013	PGNLPGSKRWPQT	2	1.494	0.549	2.352	1	-1.44283	0.000148375	-2.07909	7.10733e-05	decreased		PKCbeta
sp|Q01081|U2AF1_HUMAN	S206	Splicing factor U2AF 35 kDa subunit OS=Homo sapiens GN=U2AF1 PE=1 SV=3	3	Q01081	RERRSRSRDRGRG	1	1.191	0.3913	1.31726	1	-1.72629	0.0288646	-1.70958	0.045707	decreased		PKCbeta
sp|Q5VWQ8|DAB2P_HUMAN	S53	Disabled homolog 2-interacting protein OS=Homo sapiens GN=DAB2IP PE=1 SV=2	2,3	Q5VWQ8	RPGSRRSLPGSLS	2	2.262	0.5977	3.15798	1	-2.13577	9.45805e-06	-2.14975	2.84398e-06	decreased		PKCbeta
sp|Q969S3|ZN622_HUMAN	S174	Zinc finger protein 622 OS=Homo sapiens GN=ZNF622 PE=1 SV=1	3,4	Q969S3	THDRDPSEKPPRL	8	2.021	0.6195	1.52382	1	-1.41923	0.00129862	-1.20928	3.59098e-05	decreased		PKCbeta
sp|Q13136|LIPA1_HUMAN	S77	Liprin-alpha-1 OS=Homo sapiens GN=PPFIA1 PE=1 SV=1	4	Q13136	VGHERDSLQRQLN	1	2.393	0.5244	3.07724	1	-1.91019	0.00611412	-1.21772	0.00547566	decreased		PKCbeta
sp|Q96JC9|EAF1_HUMAN	S21	ELL-associated factor 1 OS=Homo sapiens GN=EAF1 PE=1 SV=1	2	Q96JC9	CLRLGESFEKRPR	2	1.644	0.3175	2.76352	1	-1.13223	0.0319699	-1.10321	0.00072948	decreased		PKCbeta
sp|Q06587|RING1_HUMAN	S96	E3 ubiquitin-protein ligase RING1 OS=Homo sapiens GN=RING1 PE=1 SV=2	3	Q06587	KLVSKRSLRPDPN	1	3.449	0.5773	2.85505	1	-1.04775	0.0369066	-1.09703	0.0492542	decreased		PKCbeta
sp|Q9Y383|LC7L2_HUMAN	S354	Putative RNA-binding protein Luc7-like 2 OS=Homo sapiens GN=LUC7L2 PE=1 SV=2	3,4	Q9Y383	CDRDRSSRDRSPR	7	1.998	0.5977	2.11239	0.99996	-1.51114	0.0329616	-2.29604	0.013071	decreased		PKCbeta
sp|Q96DT7|ZBT10_HUMAN	S493	Zinc finger and BTB domain-containing protein 10 OS=Homo sapiens GN=ZBTB10 PE=1 SV=2	2	Q96DT7	RDGLSSSRDQKIA	1	1.464	0.4276	2.27271	0.99738	-1.177	0.00356903	-1.1997	0.00972186	decreased		PKCbeta
sp|Q9BXP5|SRRT_HUMAN	S26	Serrate RNA effector molecule homolog OS=Homo sapiens GN=SRRT PE=1 SV=1	3,4	Q9BXP5	RSDYDRSRERDER	2	1.268	0.3533	2.91539	0.99638	-1.27908	0.0134732	-1.14922	0.00614143	decreased		PKCbeta
sp|Q03252|LMNB2_HUMAN	S296	Lamin-B2 OS=Homo sapiens GN=LMNB2 PE=1 SV=3	2,3	Q03252	ARMRLESLSYQLS	3	3.674	0.5841	2.21068	1	2.6902	2.83144e-05	2.54762	0.000108161	increased		PKCdelta
sp|Q13443|ADAM9_HUMAN	S752	Disintegrin and metalloproteinase domain-containing protein 9 OS=Homo sapiens GN=ADAM9 PE=1 SV=1	2,4	Q13443	PSRQPGSVPRHVS	2	1.279	0.507	3.3218	1	1.02297	0.0426306	1.34923	0.0175304	increased		PKCdelta
sp|O14654|IRS4_HUMAN	S427	Insulin receptor substrate 4 OS=Homo sapiens GN=IRS4 PE=1 SV=1	2	O14654	RSRRAVSVPASFF	5	1.172	0.3618	1.35883	1	5.93014	0.0235242	5.57146	0.0183925	increased		PKCdelta
sp|Q07889|SOS1_HUMAN	S1137	Son of sevenless homolog 1 OS=Homo sapiens GN=SOS1 PE=1 SV=1	2	Q07889	RSASVSSISLTKG	1	1.822	0.3688	1.91261	0.99565	1.305	0.000429819	1.91936	0.000113596	increased		PKCdelta
sp|P04626|ERBB2_HUMAN	T1166	Receptor tyrosine-protein kinase erbB-2 OS=Homo sapiens GN=ERBB2 PE=1 SV=1	3,4	P04626	ARPAGATLERPKT	3	2.069	0.6259	2.0898	1	4.40016	1.78811e-07	4.39841	2.13951e-05	increased		PKCepsilon
sp|O14654|IRS4_HUMAN	S431	Insulin receptor substrate 4 OS=Homo sapiens GN=IRS4 PE=1 SV=1	2	O14654	AVSVPASFFRRLA	1	1.075	0.4177	1.76898	1	2.63039	0.00151499	1.56622	0.0156953	increased		PKCepsilon
sp|O14654|IRS4_HUMAN	S609	Insulin receptor substrate 4 OS=Homo sapiens GN=IRS4 PE=1 SV=1	2,3,4,5	O14654	DGERGKSLKKRSY	10	2.124	0.5593	1.64941	1	4.1095	0.00134366	4.38579	0.00391041	increased		PKCepsilon
sp|Q71RC2|LARP4_HUMAN	S673	La-related protein 4 OS=Homo sapiens GN=LARP4 PE=1 SV=3	3	Q71RC2	KPEARASKDYSGF	1	0.958	0.2651	2.09239	1	2.76715	4.52172e-05	3.30466	0.000266127	increased		PKCepsilon
sp|O14654|IRS4_HUMAN	S893	Insulin receptor substrate 4 OS=Homo sapiens GN=IRS4 PE=1 SV=1	3,4	O14654	KRPNRLSFITKGY	4	1.351	0.3802	2.14682	1	2.54739	0.000438453	3.14942	0.00144973	increased		PKCepsilon
sp|Q9BY77|PDIP3_HUMAN	S44	Polymerase delta-interacting protein 3 OS=Homo sapiens GN=POLDIP3 PE=1 SV=2	2,3	Q9BY77	QGLLSQSTRTATF	3	4.384	0.6515	2.62125	1	1.67427	0.0176257	2.42281	0.00824722	increased		PKCepsilon
sp|O14654|IRS4_HUMAN	S1252	Insulin receptor substrate 4 OS=Homo sapiens GN=IRS4 PE=1 SV=1	2,3,4	O14654	RDNQFDSPKRGR-	5	1.84	0.5051	2.21081	1	1.81151	0.00261804	1.52347	0.00406124	increased		PKCepsilon
sp|P49757|NUMB_HUMAN	S284	Protein numb homolog OS=Homo sapiens GN=NUMB PE=1 SV=2	2	P49757	RGFPALSQKMSPF	1	1.189	0.2935	2.97554	1	1.38216	0.00255853	1.41314	0.000283168	increased		PKCepsilon
sp|O14654|IRS4_HUMAN	S614	Insulin receptor substrate 4 OS=Homo sapiens GN=IRS4 PE=1 SV=1	3	O14654	KSLKKRSYFGKLT	1	1.669	0.4218	2.13719	0.99999	2.54309	0.0089031	2.17634	0.000293153	increased		PKCepsilon
sp|Q9H8V3|ECT2_HUMAN	S842	Protein ECT2 OS=Homo sapiens GN=ECT2 PE=1 SV=4	2,3	Q9H8V3	KVTRAFSFSKTPK	4	1.351	0.5668	2.63729	0.99999	1.6818	3.47399e-05	1.54801	0.000275677	increased		PKCepsilon
sp|Q13177|PAK2_HUMAN	S132	Serine/threonine-protein kinase PAK 2 OS=Homo sapiens GN=PAK2 PE=1 SV=3	2,3	Q13177	VLKFYDSNTVKQK	3	1.816	0.4983	2.02516	0.99789	1.71444	0.00037731	1.57724	0.000328888	increased		PKCepsilon
sp|Q14247|SRC8_HUMAN	S432	Src substrate cortactin OS=Homo sapiens GN=CTTN PE=1 SV=2	3	Q14247	SFKAELSYRGPVS	2	2.54	0.6461	2.53712	0.99563	1.20889	0.00486032	2.75129	0.00018333	increased		PKCepsilon
sp|P55085|PAR2_HUMAN	T375	Proteinase-activated receptor 2 OS=Homo sapiens GN=F2RL1 PE=1 SV=1	2	P55085	QMQVSLTSKKHSR	1	1.074	0.2318	4.06225	0.99449	2.47401	5.88697e-05	1.33659	7.55982e-05	increased		PKCepsilon
sp|P49006|MRP_HUMAN	S101	MARCKS-related protein OS=Homo sapiens GN=MARCKSL1 PE=1 SV=2	3	P49006	KKPFKLSGLSFKR	1	1.694	0.307	2.79242	0.99998	-2.04705	0.0143371	-1.75843	0.0135157	decreased		PKCepsilon
sp|Q07157|ZO1_HUMAN	T589	Tight junction protein ZO-1 OS=Homo sapiens GN=TJP1 PE=1 SV=3	2,3	Q07157	LASVQYTLPKTAG	2	2.354	0.6423	1.29169	1	2.55994	3.90487e-05	2.37115	0.0182713	increased		PKCeta
sp|O15013|ARHGA_HUMAN	S379	Rho guanine nucleotide exchange factor 10 OS=Homo sapiens GN=ARHGEF10 PE=1 SV=4	2,3,4	O15013	SFIRTKSLIAQDH	4	2.685	0.4804	2.63067	0.99744	1.0841	0.000105685	1.37768	2.89135e-05	increased		PKCeta
sp|Q05655|KPCD_HUMAN	T141	Protein kinase C delta type OS=Homo sapiens GN=PRKCD PE=1 SV=2	3	Q05655	DEAKFPTMNRRGA	1	1.227	0.3936	2.84322	1	2.29111	0.00390063	1.86531	0.00409882	increased	PKCD	PKCgamma
sp|Q8WWY3|PRP31_HUMAN	S432	U4/U6 small nuclear ribonucleoprotein Prp31 OS=Homo sapiens GN=PRPF31 PE=1 SV=2	3	Q8WWY3	RTLQKQSVVYGGK	1	2.378	0.7262	2.9604	0.99999	1.05232	0.0160893	2.00928	0.000720043	increased		PKCgamma
sp|Q8IUD2|RB6I2_HUMAN	S7	ELKS/Rab6-interacting/CAST family member 1 OS=Homo sapiens GN=ERC1 PE=1 SV=1	3	Q8IUD2	MYGSARSVGKVEP	1	1.726	0.5284	1.69808	1	1.49476	5.82527e-05	1.76753	5.11258e-05	increased		PKCiota
sp|P02686|MBP_HUMAN	S153	Myelin basic protein OS=Homo sapiens GN=MBP PE=1 SV=3	2	P02686	KYLATASTMDHAR	1	1.564	0.5364	2.35497	0.99657	1.23613	0.0135318	1.03678	0.02284	increased		PKCiota
sp|Q9Y4G8|RPGF2_HUMAN	S1316	Rap guanine nucleotide exchange factor 2 OS=Homo sapiens GN=RAPGEF2 PE=1 SV=1	3	Q9Y4G8	QNQSRESLEQAQS	2	1.568	0.5837	4.08257	1	-1.04801	6.01608e-05	-1.11853	0.000740522	decreased		PKCiota
sp|Q7KZI7|MARK2_HUMAN	S514	Serine/threonine-protein kinase MARK2 OS=Homo sapiens GN=MARK2 PE=1 SV=2	2,3	Q7KZI7	MPGSRASTASASA	2	3.01	0.7392	2.2673	0.99999	-1.6175	0.000850395	-1.03688	0.00306358	decreased		PKCiota
sp|P21333|FLNA_HUMAN	S11	Filamin-A OS=Homo sapiens GN=FLNA PE=1 SV=4	2	P21333	HSRAGQSAAGAAP	1	2.264	0.6564	4.05142	1	1.04927	0.00429108	1.47948	0.000534756	increased		PKCtheta
sp|Q04759|KPCT_HUMAN	S695	Protein kinase C theta type OS=Homo sapiens GN=PRKCQ PE=1 SV=3	2,3	Q04759	NMFRNFSFMNPGM	6	2.045	0.5741	2.44532	1	1.37386	0.00332293	1.10949	0.00067065	increased		PKCtheta
sp|O75116|ROCK2_HUMAN	S1374	Rho-associated protein kinase 2 OS=Homo sapiens GN=ROCK2 PE=1 SV=4	4	O75116	KIQQNQSIRRPSR	1	1.523	0.3427	3.18389	0.9963	3.79701	6.3709e-05	4.12363	0.000294441	increased	ROCK2	PKCzeta
sp|P57737|CORO7_HUMAN	S465	Coronin-7 OS=Homo sapiens GN=CORO7 PE=1 SV=2	2,3	P57737	SLRSLQSLLGPSS	4	3.051	0.5274	0.924142	1	1.68547	0.00642032	2.29736	0.000528494	increased		PKD1
sp|Q14247|SRC8_HUMAN	S47	Src substrate cortactin OS=Homo sapiens GN=CTTN PE=1 SV=2	3	Q14247	AKTVQGSGHQEHI	1	1.742	0.5212	2.89022	0.99999	1.29328	0.0446286	1.73909	0.00979791	increased		PKD1
sp|O75161|NPHP4_HUMAN	S862	Nephrocystin-4 OS=Homo sapiens GN=NPHP4 PE=1 SV=2	2	O75161	SRFSGGSLLTTGS	1	1.476	0.376	3.14699	0.99418	1.03217	0.00185393	1.76446	5.32356e-05	increased		PKD1
sp|Q8N490|PNKD_HUMAN	S46	Probable hydrolase PNKD OS=Homo sapiens GN=PNKD PE=1 SV=2	4	Q8N490	ALQSHSSPEGKEE	1	4.572	0.6899	3.7546	0.9934	-1.27925	0.00154141	-1.49102	8.1193e-05	decreased		PKD1
sp|Q9BZL6|KPCD2_HUMAN	S876	Serine/threonine-protein kinase D2 OS=Homo sapiens GN=PRKD2 PE=1 SV=2	3	Q9BZL6	GLAERISVL----	1	3.061	0.6188	2.25275	1	-1.50063	0.0150675	-2.32659	0.00540612	decreased	PKCH, PRKD2, PKCE, PKCA	PKD2
sp|O75116|ROCK2_HUMAN	S1379	Rho-associated protein kinase 2 OS=Homo sapiens GN=ROCK2 PE=1 SV=4	2,3,4	O75116	QSIRRPSRQLAPN	6	2.213	0.5709	1.84292	1	2.47889	0.000115384	2.30786	0.000134102	increased	ROCK2	PKG1cGKI
sp|P50552|VASP_HUMAN	S239	Vasodilator-stimulated phosphoprotein OS=Homo sapiens GN=VASP PE=1 SV=3	4,5	P50552	AKLRKVSKQEEAS	2	2.979	0.6669	2.65354	1	1.39337	0.000219914	1.75384	8.98545e-05	increased	PKACA, PKG1, PKACA, PRKD2, PKG1	PKG1cGKI	PKA-group
sp|Q13480|GAB1_HUMAN	T387	GRB2-associated-binding protein 1 OS=Homo sapiens GN=GAB1 PE=1 SV=2	2	Q13480	SPSRSNTISTVDL	1	2.56	0.5969	2.35988	1	1.75165	0.00530949	1.41076	0.0221289	increased		ROCK1
sp|O14974|MYPT1_HUMAN	S695	Protein phosphatase 1 regulatory subunit 12A OS=Homo sapiens GN=PPP1R12A PE=1 SV=1	2,3,4	O14974	ARQSRRSTQGVTL	6	4.508	0.691	2.21323	1	1.12775	0.00512171	1.26782	0.00181296	increased		ROCK2	PKA-group
sp|P25054|APC_HUMAN	S2129	Adenomatous polyposis coli protein OS=Homo sapiens GN=APC PE=1 SV=2	2	P25054	CLSRQASSDSDSI	6	3.023	0.6798	2.6678	0.99815	1.12067	0.000492658	1.08831	4.39193e-05	increased		RSK1
sp|Q9BYW2|SETD2_HUMAN	S918	Histone-lysine N-methyltransferase SETD2 OS=Homo sapiens GN=SETD2 PE=1 SV=3	3	Q9BYW2	LKSKKSSEFLKHA	1	1.144	0.3252	3.03338	0.99749	1.83386	0.00184288	1.83076	8.84269e-06	increased		RSK1
sp|Q14934|NFAC4_HUMAN	S289	Nuclear factor of activated T-cells, cytoplasmic 4 OS=Homo sapiens GN=NFATC4 PE=1 SV=2	2,3	Q14934	ALSRRGSLGEEGS	3	3.645	0.735	2.16686	1	-2.06681	0.00277252	-2.59217	2.54306e-05	decreased	RSK2	RSK2
sp|Q14934|NFAC4_HUMAN	S334	Nuclear factor of activated T-cells, cytoplasmic 4 OS=Homo sapiens GN=NFATC4 PE=1 SV=2	3	Q14934	QKTRRTSSEQAVA	1	3.174	0.6396	3.4119	0.99762	-2.04178	2.88914e-05	-2.41331	7.24863e-06	decreased		RSK2
sp|Q14934|NFAC4_HUMAN	S272	Nuclear factor of activated T-cells, cytoplasmic 4 OS=Homo sapiens GN=NFATC4 PE=1 SV=2	2	Q14934	CGKRRYSSSGTPS	1	1.507	0.5727	3.16558	0.99313	-1.82632	0.00100792	-2.22044	0.00375081	decreased		RSK2
sp|Q92597|NDRG1_HUMAN	T328	Protein NDRG1 OS=Homo sapiens GN=NDRG1 PE=1 SV=1	2,3	Q92597	RLMRSRTASGSSV	5	3.248	0.6632	2.21871	0.99997	1.38385	0.000533816	1.55098	0.000400619	increased	SGK1	SGK1
sp|Q92597|NDRG1_HUMAN	S330	Protein NDRG1 OS=Homo sapiens GN=NDRG1 PE=1 SV=1	2,3	Q92597	MRSRTASGSSVTS	4	4.211	0.6469	2.55215	1	1.12034	0.000175025	1.23244	8.12027e-05	increased	PKACA, SGK1	SGK1
sp|Q9UN36|NDRG2_HUMAN	S332	Protein NDRG2 OS=Homo sapiens GN=NDRG2 PE=1 SV=2	2,3	Q9UN36	SRSRTASLTSAAS	16	3.973	0.7618	1.82083	1	1.15709	0.00134065	1.21563	0.000320313	increased	SGK1, p90RSK, p70RSK, AKT1	SGK1
sp|Q96PU5|NED4L_HUMAN	S446	E3 ubiquitin-protein ligase NEDD4-like OS=Homo sapiens GN=NEDD4L PE=1 SV=2	3,4	Q96PU5	QIRRPRSLSSPTV	7	3.456	0.693	1.52606	0.98793	2.50542	0.0196484	2.22644	0.00197502	increased		SGK1
sp|P16070|CD44_HUMAN	S697	CD44 antigen OS=Homo sapiens GN=CD44 PE=1 SV=3	3,4	P16070	VEDRKPSGLNGEA	3	3.036	0.7153	2.39855	1	1.46307	0.00163031	1.59234	0.0033159	increased	PKACA	TGFbR2
sp|P10644|KAP0_HUMAN	S77	cAMP-dependent protein kinase type I-alpha regulatory subunit OS=Homo sapiens GN=PRKAR1A PE=1 SV=1	3,4	P10644	AGTRTDSREDEIS	20	4.22	0.709	2.43924	0.99999	1.0425	0.000656306	1.02664	2.11586e-06	increased		TGFbR2
sp|P11717|MPRI_HUMAN	S2440	Cation-independent mannose-6-phosphate receptor OS=Homo sapiens GN=IGF2R PE=1 SV=3	2	P11717	PVRNAQSNALQER	1	2.09	0.5699	3.54757	1	-2.29096	9.98051e-05	-2.0669	0.000924237	decreased		TGFbR2
sp|Q9UKI8|TLK1_HUMAN	S134	Serine/threonine-protein kinase tousled-like 1 OS=Homo sapiens GN=TLK1 PE=1 SV=2	3,4	Q9UKI8	ENQNESSQGKSIG	2	1.973	0.3579	2.46522	0.99576	2.87575	0.000522491	2.96852	0.000241174	increased		TLK1
sp|Q9C0D5|TANC1_HUMAN	T687	Protein TANC1 OS=Homo sapiens GN=TANC1 PE=1 SV=3	2	Q9C0D5	NGKADATLIGKVS	2	1.743	0.3133	2.83354	1	1.93805	1.73332e-05	1.68866	0.00516126	increased		TNIK
sp|P15531|NDKA_HUMAN	T94	Nucleoside diphosphate kinase A OS=Homo sapiens GN=NME1 PE=1 SV=1	2,3,4	P15531	RVMLGETNPADSK	3	3.599	0.7437	1.71113	1	1.84755	0.000756145	1.66579	0.000679095	increased	CDK1	TTK
sp|O43663|PRC1_HUMAN	T616	Protein regulator of cytokinesis 1 OS=Homo sapiens GN=PRC1 PE=1 SV=2	2,3	O43663	SGILNSTNIQS--	5	3.452	0.7179	1.76503	1	2.77207	6.06334e-05	2.0603	0.0121544	increased	PLK1	TTK
sp|P50613|CDK7_HUMAN	T170	Cyclin-dependent kinase 7 OS=Homo sapiens GN=CDK7 PE=1 SV=1	2	P50613	SPNRAYTHQVVTR	2	1.726	0.58	1.66249	0.99748	1.29714	0.00152142	1.11647	0.00301813	increased	PKCI, CDK1, CDK2	TTK
sp|Q96T58|MINT_HUMAN	T894	Msx2-interacting protein OS=Homo sapiens GN=SPEN PE=1 SV=1	3	Q96T58	GKVIDHTPVEKLK	1	2.378	0.5837	4.05112	1	1.20053	5.67898e-05	1.35541	9.88868e-05	increased		TTK
sp|Q9UHB6|LIMA1_HUMAN	T68	LIM domain and actin-binding protein 1 OS=Homo sapiens GN=LIMA1 PE=1 SV=1	3	Q9UHB6	QHFRKGTLTVLKK	1	1.421	0.2808	2.57919	1	2.28338	0.000203316	3.00573	0.00356677	increased		TTK
sp|O60341|KDM1A_HUMAN	T488	Lysine-specific histone demethylase 1A OS=Homo sapiens GN=KDM1A PE=1 SV=2	4	O60341	SKHRDLTALCKEY	1	1.467	0.2038	2.82782	1	2.10621	3.20263e-06	2.05479	3.88155e-06	increased		TTK
sp|O95425|SVIL_HUMAN	T657	Supervillin OS=Homo sapiens GN=SVIL PE=1 SV=2	3,4	O95425	TSERFRTQPITSA	2	1.678	0.4285	2.85099	1	1.60363	0.00112758	1.84263	0.000277976	increased		TTK
sp|P61956|SUMO2_HUMAN	S28	Small ubiquitin-related modifier 2 OS=Homo sapiens GN=SUMO2 PE=1 SV=3	2	P61956	VAGQDGSVVQFKI	1	2.664	0.5015	3.25527	1	1.13622	0.00187619	1.08412	0.0178235	increased		TTK
sp|P08670|VIME_HUMAN	T436	Vimentin OS=Homo sapiens GN=VIM PE=1 SV=4	3,4	P08670	SLPLVDTHSKRTL	3	3.175	0.578	2.13325	0.99996	1.22151	0.000270731	1.69694	0.00381223	increased		TTK
sp|Q13625|ASPP2_HUMAN	T355	Apoptosis-stimulating of p53 protein 2 OS=Homo sapiens GN=TP53BP2 PE=1 SV=2	2,3	Q13625	PYIQSSTMPRMPS	2	4.172	0.7198	3.41829	0.99783	1.83185	2.49714e-05	1.43407	0.00303008	increased		TTK
sp|Q9BX63|FANCJ_HUMAN	T989	Fanconi anemia group J protein OS=Homo sapiens GN=BRIP1 PE=1 SV=1	2	Q9BX63	IVISRSTSPTFNK	1	1.419	0.6258	2.30716	0.99777	1.2882	0.000405905	1.36048	0.000266971	increased		TTK
sp|Q14004|CDK13_HUMAN	T871	Cyclin-dependent kinase 13 OS=Homo sapiens GN=CDK13 PE=1 SV=2	2,3	Q14004	EESRPYTNKVITL	2	1.33	0.3509	1.21749	0.99774	3.46423	0.00226693	2.91741	0.00648957	increased		TTK
sp|Q7Z460|CLAP1_HUMAN	T642	CLIP-associating protein 1 OS=Homo sapiens GN=CLASP1 PE=1 SV=1	3	Q7Z460	SLGRIRTRRQSSG	7	2.598	0.5543	1.61634	0.99605	1.64019	0.00829547	1.25186	0.00694984	increased		TTK
sp|P49454|CENPF_HUMAN	T3177	Centromere protein F OS=Homo sapiens GN=CENPF PE=1 SV=2	3	P49454	LPERSPTDSPREG	1	2.217	0.5643	3.02715	0.99144	1.13901	0.0304971	1.27834	0.00217373	increased		TTK
sp|Q13443|ADAM9_HUMAN	T735	Disintegrin and metalloproteinase domain-containing protein 9 OS=Homo sapiens GN=ADAM9 PE=1 SV=1	3,4	Q13443	RKKRSQTYESDGK	2	1.785	0.6	3.69273	0.98901	1.40178	0.0107843	2.30271	0.00253217	increased		TTK
sp|O95359|TACC2_HUMAN	T1426	Transforming acidic coiled-coil-containing protein 2 OS=Homo sapiens GN=TACC2 PE=1 SV=3	3	O95359	VLGALATPGEKAG	1	1.94	0.4861	3.56952	1	-2.87586	4.86779e-05	-3.27187	9.11105e-06	decreased		TTK
sp|P02545|LMNA_HUMAN	S301	Prelamin-A/C OS=Homo sapiens GN=LMNA PE=1 SV=1	2,3	P02545	SRIRIDSLSAQLS	9	4.197	0.6306	0.958056	1	2.67449	0.000121195	2.80237	5.58505e-07	increased	AKT1
sp|Q9BW61|DDA1_HUMAN	S33	DET1- and DDB1-associated protein 1 OS=Homo sapiens GN=DDA1 PE=1 SV=1	2,3,4	Q9BW61	ASNRRPSVYLPTR	8	1.934	0.5194	1.93179	0.99999	1.50772	0.000992701	2.12213	0.00138834	increased	AurB
sp|O75154|RFIP3_HUMAN	S102	Rab11 family-interacting protein 3 OS=Homo sapiens GN=RAB11FIP3 PE=1 SV=1	2	O75154	PRGQLASPDAPGP	1	2.323	0.7723	2.13739	1	1.48138	0.000872076	1.21107	0.00506031	increased	CDK1
sp|Q9NYV4|CDK12_HUMAN	T893	Cyclin-dependent kinase 12 OS=Homo sapiens GN=CDK12 PE=1 SV=2	2,3	Q9NYV4	EESRPYTNKVITL	2	1.788	0.5116	1.53824	0.99784	2.50907	0.000132473	2.01213	0.0188608	increased	CDK7
sp|Q7Z2Z1|TICRR_HUMAN	S865	Treslin OS=Homo sapiens GN=TICRR PE=1 SV=2	3	Q7Z2Z1	ALIRHKSIAEVSQ	1	1.444	0.4695	2.8444	1	1.8656	0.000713865	1.90717	0.00452047	increased	Chk1
sp|Q96PK6|RBM14_HUMAN	S627	RNA-binding protein 14 OS=Homo sapiens GN=RBM14 PE=1 SV=2	2,3,4,5	Q96PK6	QLSFRRSPTKSSL	13	2.73	0.5756	1.47906	1	1.58354	9.47157e-05	1.6853	0.000386786	increased	Chk1
sp|Q9UHR4|BI2L1_HUMAN	S331	Brain-specific angiogenesis inhibitor 1-associated protein 2-like protein 1 OS=Homo sapiens GN=BAIAP2L1 PE=1 SV=2	2,3,4	Q9UHR4	SLQRSVSVATGLN	10	3.967	0.6736	1.54841	1	1.13263	0.0122752	1.33883	0.00701765	increased	Chk2
sp|O96017|CHK2_HUMAN	S379	Serine/threonine-protein kinase Chk2 OS=Homo sapiens GN=CHEK2 PE=1 SV=1	2	O96017	KILGETSLMRTLC	2	1.514	0.2846	2.51687	0.99999	1.85923	4.21852e-06	1.5589	4.00267e-05	increased	Chk2
sp|Q92597|NDRG1_HUMAN	S342	Protein NDRG1 OS=Homo sapiens GN=NDRG1 PE=1 SV=1	2,3	Q92597	SLDGTRSRSHTSE	4	1.559	0.6831	2.1288	0.99999	3.06038	3.87859e-05	3.42101	9.62272e-08	increased	GSK3A
sp|P18615|NELFE_HUMAN	S51	Negative elongation factor E OS=Homo sapiens GN=RDBP PE=1 SV=3	2,3,4	P18615	GVKRSLSEQPVMD	23	5.071	0.7275	1.89842	0.99999	1.01893	0.00109578	1.26199	9.40641e-05	increased	MAPKAPK2
sp|O95453|PARN_HUMAN	S557	Poly(A)-specific ribonuclease PARN OS=Homo sapiens GN=PARN PE=1 SV=1	2,3	O95453	HYYRNNSFTAPST	5	2.566	0.6194	2.17865	0.99999	1.10025	0.000145221	1.79571	2.85133e-05	increased	MAPKAPK2
sp|Q9Y580|RBM7_HUMAN	S136	RNA-binding protein 7 OS=Homo sapiens GN=RBM7 PE=1 SV=1	2	Q9Y580	IIQRSFSSPENFQ	3	1.63	0.5497	2.30777	0.99813	1.32566	7.07469e-05	1.76441	3.46373e-06	increased	MAPKAPK2
sp|Q9Y580|RBM7_HUMAN	S204	RNA-binding protein 7 OS=Homo sapiens GN=RBM7 PE=1 SV=1	2	Q9Y580	RKVRMNSYPYLAD	1	2.03	0.4778	2.6027	0.99591	1.45819	0.002145	2.53096	0.0023782	increased	MAPKAPK2
sp|P25685|DNJB1_HUMAN	S151	DnaJ homolog subfamily B member 1 OS=Homo sapiens GN=DNAJB1 PE=1 SV=4	3,4	P25685	NFGRSRSAQEPAR	2	1.196	0.3813	1.72635	0.99999	1.23652	0.0230167	2.25275	0.00212945	increased	MAPKAPK5
sp|Q9NRR4|RNC_HUMAN	S221	Ribonuclease 3 OS=Homo sapiens GN=DROSHA PE=1 SV=2	2,3,4,5	Q9NRR4	APSERRSPERLKH	5	2.234	0.5765	1.76692	1	1.02169	0.0004609	1.05583	0.000265836	increased	P38A
sp|Q9UH99|SUN2_HUMAN	S116	SUN domain-containing protein 2 OS=Homo sapiens GN=SUN2 PE=1 SV=3	3,4	Q9UH99	SESSRASGLVGRK	3	1.663	0.5402	2.31208	0.99998	1.09788	4.53217e-05	1.45198	9.61941e-06	increased	PKACA		PKA-group
sp|Q02952|AKA12_HUMAN	S698	A-kinase anchor protein 12 OS=Homo sapiens GN=AKAP12 PE=1 SV=4	3,4	Q02952	ARRGSSSDEEGGP	4	3.447	0.4951	1.43756	0.99712	1.05109	0.00233457	1.05086	0.000329612	increased	PKACA
sp|O43175|SERA_HUMAN	T78	D-3-phosphoglycerate dehydrogenase OS=Homo sapiens GN=PHGDH PE=1 SV=4	2,3	O43175	VVGRAGTGVDNVD	2	1.943	0.5649	2.47939	1	1.30692	0.00124698	1.12463	0.000397633	increased	PKCZ
sp|Q9H0H5|RGAP1_HUMAN	S214	Rac GTPase-activating protein 1 OS=Homo sapiens GN=RACGAP1 PE=1 SV=1	2	Q9H0H5	VDQGNESIVAKTT	1	1.974	0.4883	2.44446	1	1.81385	0.0333809	1.49618	0.0399533	increased	PLK1
sp|Q96J92|WNK4_HUMAN	S1217	Serine/threonine-protein kinase WNK4 OS=Homo sapiens GN=WNK4 PE=1 SV=1	3	Q96J92	GIMRRNSLSGSST	1	2.4	0.4946	3.79601	0.99998	1.08417	0.0292706	1.47648	0.0219155	increased	SGK1
sp|Q8TEV9|SMCR8_HUMAN	S492	Smith-Magenis syndrome chromosomal region candidate gene 8 protein OS=Homo sapiens GN=SMCR8 PE=1 SV=2	2,3	Q8TEV9	KSDSQASLTVPLS	2	2.706	0.6388	2.20076	0.99999	1.21614	0.000234783	1.48101	7.30129e-05	increased	ULK1
sp|Q9NZ72|STMN3_HUMAN	S68	Stathmin-3 OS=Homo sapiens GN=STMN3 PE=1 SV=3	3	Q9NZ72	SDLSPESPMLSSP	1	3.733	0.6284	1.46198	1	1.00304	0.00836814	1.74188	0.000290469	increased	ERK2, CDK5
sp|Q969V6|MKL1_HUMAN	S312	MKL/myocardin-like protein 1 OS=Homo sapiens GN=MKL1 PE=1 SV=1	2	Q969V6	PPVRSLSTTNSSS	1	2.129	0.7567	2.52551	0.99716	1.07427	0.0228931	1.08738	0.0268767	increased	MAPKAPK2, P38A
sp|Q9UH99|SUN2_HUMAN	S12	SUN domain-containing protein 2 OS=Homo sapiens GN=SUN2 PE=1 SV=3	3,4	Q9UH99	QRLTRYSQGDDDG	3	4.502	0.6347	2.59778	0.99177	1.043	0.0379836	1.53572	0.0258325	increased	PKACA, ATR
sp|Q14CB8|RHG19_HUMAN	S422	Rho GTPase-activating protein 19 OS=Homo sapiens GN=ARHGAP19 PE=1 SV=1	2	Q14CB8	KRARSRSFSGLIK	1	1.818	0.3724	2.47275	0.99773	1.77816	0.000929355	1.78817	0.00071149	increased	ROCK1, AKT1
sp|P09651|ROA1_HUMAN	S199	Heterogeneous nuclear ribonucleoprotein A1 OS=Homo sapiens GN=HNRNPA1 PE=1 SV=5	3	P09651	QRGRSGSGNFGGG	1	1.46	0.6733	3.0728	0.99305	2.36088	0.00140563	2.6321	0.00105434	increased	CK2A1, AKT1, PKACA		PKA-group
sp|Q13263|TIF1B_HUMAN	S473	Transcription intermediary factor 1-beta OS=Homo sapiens GN=TRIM28 PE=1 SV=5	2,3,4	Q13263	GVKRSRSGEGEVS	49	3.024	0.6549	1.09507	1	1.04478	0.00262697	2.4572	0.000553128	increased	MAPKAPK2, CHK1, CHK2, ATR, ATN, LYN
sp|Q9H6F5|CCD86_HUMAN	S255	Coiled-coil domain-containing protein 86 OS=Homo sapiens GN=CCDC86 PE=1 SV=1	4	Q9H6F5	RSKKRFSQMLQDK	1	1.834	0.3828	2.85652	1	-1.41612	0.00347825	-1.14328	0.0013783	decreased	AurB
sp|P98179|RBM3_HUMAN	S147	Putative RNA-binding protein 3 OS=Homo sapiens GN=RBM3 PE=1 SV=1	3	P98179	GGYDRYSGGNYRD	1	2.082	0.7142	2.77465	0.99996	-1.24412	0.020415	-1.07495	0.0397803	decreased	AurB
sp|Q9H467|CUED2_HUMAN	S110	CUE domain-containing protein 2 OS=Homo sapiens GN=CUEDC2 PE=1 SV=1	4,5	Q9H467	QGQVPISPEPLQR	3	5.06	0.7093	1.8985	1	-1.22043	0.000713319	-1.2051	0.00670175	decreased	CDK1
sp|P46108|CRK_HUMAN	S41	Adapter molecule crk OS=Homo sapiens GN=CRK PE=1 SV=2	2	P46108	FLVRDSSTSPGDY	1	2.891	0.6506	3.48956	0.99412	-1.07589	0.00898524	-1.12174	0.00565673	decreased	PAK1
sp|Q9UPT6|JIP3_HUMAN	S314	C-Jun-amino-terminal kinase-interacting protein 3 OS=Homo sapiens GN=MAPK8IP3 PE=1 SV=3	3	Q9UPT6	AREKRDSRNMEVQ	1	1.818	0.5908	1.79386	1	-1.89091	0.000133276	-2.25686	3.67993e-05	decreased	ROCK1
sp|P19105|ML12A_HUMAN	S19	Myosin regulatory light chain 12A OS=Homo sapiens GN=MYL12A PE=1 SV=2	3,4	P19105	RPQRATSNVFAMF	12	5.675	0.6923	1.26315	0.99867	-1.10597	0.00924392	-1.01205	0.00132222	decreased	smMLCK
sp|Q96FF9|CDCA5_HUMAN	S83	Sororin OS=Homo sapiens GN=CDCA5 PE=1 SV=1	3	Q96FF9	RRSPRISFFLEKE	1	1.992	0.6481	3.52653	1	-1.52326	0.00318403	-1.54877	0.00509186	decreased	CDK1, AurB
sp|Q15366|PCBP2_HUMAN	S173	Poly(rC)-binding protein 2 OS=Homo sapiens GN=PCBP2 PE=1 SV=1	2,3,4	Q15366	LETLSQSPPKGVT	12	4.408	0.6573	0.61587	1	-1.55508	0.0224577	-1.97682	0.012744	decreased	ERK1, ERK2
sp|Q15366|PCBP2_HUMAN	S189	Poly(rC)-binding protein 2 OS=Homo sapiens GN=PCBP2 PE=1 SV=1	3,4	Q15366	RPKPSSSPVIFAG	13	3.088	0.7003	1.27153	0.99598	-1.07674	0.0115579	-1.01697	0.0134762	decreased	ERK1, ERK2
