# Supplementary material for: A disorder-related variant (E420K) of a PP2A-regulatory subunit (PPP2R5D) causes constitutively active AKT-mTOR signaling and uncoordinated cell growth
Source: J Biol Chem. 2021 Jan 20;296:100313. doi: 10.1016/j.jbc.2021.100313 (PMC7952134; doi:10.1016/j.jbc.2021.100313)
Supplement: Supplementary file 7 — Table S7 [file mmc7.xlsx]

## Sheet: description KEGG
Column description	KEGG
column A	KEGG pathway Gene Set
column B	KEGG pathway description
column C	number of proteins in category
column D	enrichment Ratio
column E	p-value
column F	FDR
column G	Uniprot IDs in category

## Sheet: analysis KEGG
Gene Set	Description	Size	Ratio	P Value	FDR	Uniprot IDs
hsa03040	Spliceosome	133	3.3975	2.1813e-10	7.111e-08	Q9NW64;Q9UKV3;Q13838;O60231;Q8WVK2;Q08170;P07910;P83876;Q13247;Q00839;Q12874;P09651;Q13595;Q9BUQ8;Q13435;Q8WWY3;Q5VTL8;Q13573;Q6P2Q9;O75526;Q9ULR0;O75494;O75400;Q07955;O60508;Q96E39;P52298;Q01081;Q01081;O15042;Q01130;P62995;P38159
hsa05206	MicroRNAs in cancer	150	2.8299	8.2193e-08	1.2318e-05	P04626;P25054;Q9Y4H2;O95996;P29353;P29966;Q53EL6;Q09472;P30305;P26358;Q07889;P08670;Q13464;Q13164;P36507;Q9NZI8;O60315;P16070;Q9UPY3;P60484;P04049;Q13547;P16949;P46108;P35568;Q92793;P52926;P22607;Q96FF9;P08183;P38398
hsa04910	Insulin signaling pathway	137	2.8985	1.2567e-07	1.2318e-05	P10644;P62753;Q13131;P15056;O14654;Q9Y4H2;P49815;P29353;Q92574;Q13370;P31751;Q07889;P13861;Q9UBS0;P62140;Q13191;P36507;O15357;O75955;P27986;P46020;P04049;P46108;P35568;O43741;Q9Y478;Q15642;P13807;P45983
hsa04530	Tight junction	170	2.6581	1.5114e-07	1.2318e-05	P50552;Q13131;Q14247;Q14160;P04626;Q96PU5;O75116;Q92796;Q92974;P26038;P55196;Q8TEU7;Q8NI35;Q07157;Q96QZ7;Q13464;P46934;Q4VCS5;Q9UDY2;Q9Y4G8;Q8IY33;O43741;O75970;Q9Y478;Q7Z406;Q5JTD0;P05412;P35240;Q8IY63;Q6ZSZ5;P45983;O14950;P19105
hsa04810	Regulation of actin cytoskeleton	213	2.25	3.9204e-06	0.00025561	P18206;O14974;P15056;Q9UQB8;P25054;O95996;O75116;P10301;P26038;P98174;Q8WYL5;O14986;Q13177;Q99755;Q07889;Q13464;P46940;Q9NZN5;Q9NYB9;Q9Y2X7;P62140;P36507;Q92633;P27986;Q9Y6W5;Q14155;Q14185;P04049;P46108;Q9NRY4;Q7Z406;Q15746;P22607;O14950;P19105
hsa04110	Cell cycle	124	2.5398	2.5736e-05	0.0013983	Q12834;P30291;P25205;P06493;Q14566;O96017;Q09472;P30305;O60566;P30260;Q13535;Q13309;O95067;P78527;P33991;Q13415;P50613;O00311;Q92769;Q13547;Q92793;Q15329;P49736
hsa04012	ErbB signaling pathway	85	2.8997	3.1348e-05	0.0014599	P04626;P15056;P45985;P29353;Q13480;Q13177;P31751;Q07889;Q9UBS0;Q13191;P36507;P27986;O43639;P04049;P46108;P05412;Q13557;P45983
hsa04140	Autophagy	128	2.4605	4.3545e-05	0.0017744	Q13131;Q9UIK4;O14654;Q9Y4H2;Q05655;P49815;P10301;Q9P2Y5;Q2TAZ0;Q92574;O43318;P31751;Q04759;Q96B36;Q9UBS0;P36507;P27986;P60484;Q9NQL2;P04049;P35568;O75385;P45983
hsa04211	Longevity regulating pathway	89	2.7694	5.984e-05	0.0019723	Q13131;O14654;Q9Y4H2;P49815;Q9UKG1;Q92574;P31751;Q96B36;Q9UBS0;O43524;P27986;P15336;P35568;O43741;Q9Y478;P58004;Q96KQ7;O75385
hsa03013	RNA transport	166	2.2272	6.05e-05	0.0019723	P12270;Q9UKV3;Q13838;Q9H307;Q9UHI6;O43432;P23588;Q8N1F7;P49790;Q04637;Q8IYB3;Q96HA1;Q15287;P49792;O95707;P57740;P46060;Q8WUM0;A8CG34;P61956;Q99567;P55010;P52298;P51116;P52948;Q8TEQ6;O14715
hsa04068	FoxO signaling pathway	132	2.3859	7.1712e-05	0.0021251	Q13131;P15056;O14654;Q9Y4H2;P53778;Q16539;Q9NSC5;Q09472;P31751;Q07889;Q13309;O43524;O95067;P49674;P36507;P27986;P60484;P04049;P35568;Q92793;O43741;Q9Y478;P45983
hsa04144	Endocytosis	244	1.9642	7.8226e-05	0.0021251	P29590;Q9NP61;Q96PU5;Q96P48;Q96CF2;O75154;Q96T51;Q5SW96;O14986;Q99755;Q9BY43;Q6WKZ4;Q7L804;O43516;P46934;O43150;Q9Y6D5;O60749;Q8IYB5;Q9Y2X7;Q9BXF6;Q13191;Q15057;Q8N0X7;Q9ULH1;A8K0Z3;P98082;Q9H1K0;Q9NYI0;Q8WZ64;Q8N6H7;P11717;P22607;Q641Q2;P01891;P04439
hsa05205	Proteoglycans in cancer	198	2.0747	9.3005e-05	0.0023323	P62753;Q14247;Q9NRR4;P04626;O14974;P15056;O75116;P53778;P10301;P23588;P26038;Q13480;Q53EL6;P21333;Q16539;Q12955;P31751;Q07889;Q13464;P46940;Q9UBS0;Q9NZN5;P62140;P36507;P27986;P16070;P04049;P16157;O75369;Q13557
hsa05211	Renal cell carcinoma	69	2.9767	0.0001038	0.0024171	Q92733;P15056;Q13480;P27540;Q13177;Q09472;P31751;Q07889;P36507;P27986;P07954;P04049;P46108;Q92793;P05412
hsa04722	Neurotrophin signaling pathway	119	2.4164	0.00012172	0.0026453	P15056;Q05655;P53778;P29353;Q13480;Q16539;P31751;Q07889;Q13164;O43524;P36507;P52565;P27986;P04049;Q9ULH0;P49768;P46108;P35568;P05412;Q13557;P45983
hsa04152	AMPK signaling pathway	120	2.3963	0.00013771	0.0028058	Q13131;O14654;Q9Y4H2;P49815;Q92574;O60825;O43318;Q14738;P31751;Q86TI0;Q96B36;Q9UBS0;O43524;P27986;Q01813;P35568;O43741;Q9Y478;P13807;O00418;O75385
hsa05213	Endometrial cancer	58	3.0691	0.0002156	0.0040136	P04626;P15056;P25054;O95996;P31751;Q07889;O43524;P36507;P27986;Q13418;P60484;P04049;P35221
hsa04150	mTOR signaling pathway	151	2.1764	0.00022161	0.0040136	P62753;Q13131;P15056;O75140;P49815;Q6R327;P23588;Q92997;P30622;Q92574;P31751;Q07889;Q13309;Q96B36;Q9UBS0;O14641;P36507;P27986;P60484;Q9NQL2;P04049;P35568;P58004;O75385
hsa05132	Salmonella infection	86	2.5475	0.00041691	0.0068152	O75116;P53778;P21333;Q16539;Q14204;O43237;Q07157;Q13464;O14576;Q9Y6W5;Q9Y6G9;Q16512;O75369;Q7Z406;P05412;P45983
hsa04213	Longevity regulating pathway	62	2.8711	0.00043332	0.0068152	Q13131;O14654;Q9Y4H2;P31751;Q96B36;Q9UBS0;O43524;P27986;Q92769;Q13547;P35568;O43741;Q9Y478
hsa04015	Rap1 signaling pathway	206	1.9277	0.00043902	0.0068152	Q9P2F8;P50552;P15056;Q8N1I0;P53778;O60716;P10301;P55196;Q8TEU7;Q16539;P29317;O00522;P31751;Q96QZ7;O94806;Q5TCQ9;Q9Y490;Q9Y4G8;O60292;P36507;Q15147;Q92633;P27986;O94887;P04049;P46108;Q9BZL6;Q15139;P22607
hsa01521	EGFR tyrosine kinase inhibitor resistance	79	2.5999	0.00050001	0.0074092	P62753;P04626;P15056;P29353;Q13480;P31751;Q07889;Q9UBS0;O43524;P36507;P21359;P27986;P60484;P04049;P22607
hsa04330	Notch signaling pathway	48	3.138	0.00053449	0.0075758	Q92997;Q09472;O14641;Q13573;Q9Y618;P49757;Q9Y6R0;Q92769;P49768;Q13547;Q92793
hsa04520	Adherens junction	72	2.6625	0.00059468	0.0080778	P18206;P04626;Q9UQB8;O60716;P55196;O43318;Q09472;Q07157;P46940;Q8WWI1;Q9Y6W5;O94887;Q92793;P35221
hsa05131	Shigellosis	65	2.7386	0.00069966	0.0091235	Q14247;P18206;O75116;P53778;Q16539;Q13464;Q9Y6W5;P16070;Q14185;P46108;Q01081;Q01081;P45983
hsa04666	Fc gamma R-mediated phagocytosis	91	2.4076	0.00079922	0.010021	P50552;Q05655;P29966;O14986;Q99755;P31751;O43150;Q9UBS0;Q9ULH1;O15357;P27986;Q9Y6W5;P04049;P46108;P49006;Q92835
hsa03030	DNA replication	36	3.4233	0.00087172	0.010525	P35249;P25205;Q14566;P09884;P33991;P27694;P39748;P18858;P49736
hsa04510	Focal adhesion	199	1.8578	0.001213	0.014122	P50552;P18206;P04626;O14974;P15056;O75116;P29353;P21333;Q13177;P31751;Q07889;Q9Y490;Q13464;P62140;P27986;Q13418;Q14185;P60484;P04049;P46108;Q9NRY4;O75369;P05412;Q15746;P45983;O14950;P19105
hsa03015	mRNA surveillance pathway	91	2.2571	0.0022552	0.024936	P33240;Q9UKV3;Q13838;Q9H307;Q9C0J8;Q6UN15;Q14738;Q8IYB3;Q15287;P62140;Q9BRX2;Q96Q15;P52298;Q9H0L4;O94913
hsa05230	Central carbon metabolism in cancer	65	2.5279	0.0022947	0.024936	P04626;P14618;P31751;P36507;P27986;Q01813;P60484;P04049;Q8N6T7;P22607;P08559;P29803
hsa04218	Cellular senescence	160	1.8828	0.0028287	0.029747	P53778;P49815;P06493;P10301;Q07352;P49959;Q16539;Q92574;O96017;P31751;Q13535;O43524;O95067;P62140;P36507;P27986;P60484;P04049;Q14934;Q15329;Q13501;P01891;P04439
hsa04010	MAPK signaling pathway	295	1.5782	0.0049866	0.049497	P04626;P15056;P04792;P53778;Q16584;P10301;O95819;P45985;O14827;P21333;Q16539;Q8IVH8;P29317;O43318;Q13177;P30305;P31751;Q07889;Q13164;Q9Y4G8;P10636;Q15283;P36507;P21359;P15336;P04049;Q9UPT6;P16949;P46108;O95180;O75369;P05412;P22607;P45983
hsa03460	Fanconi anemia pathway	54	2.5357	0.0050864	0.049497	O60673;Q9BX63;Q13472;Q13535;P27694;Q9NPD8;Q8IY92;P54132;P51587;P38398
hsa05231	Choline metabolism in cancer	99	2.0747	0.0051622	0.049497	P49585;P49815;Q92574;O14986;Q99755;P31751;Q07889;Q9UBS0;P36507;P27986;Q9Y6W5;P04049;Q9Y5K3;P05412;P45983

## Sheet: description phenotype
Column description	Phenotypes
column A	Human Phenotype Ontology geneSet
column B	Phenotype description
column C	number of proteins in category
column D	number of proteins in dataset that match categoty
column E	enrichment Ratio
column F	p-value
column G	FDR
column H	Uniprot IDs in category

## Sheet: analysis phenotype
Human Phenotype Ontology geneSet	description	size	overlap	enrichment Ratio	p-value	FDR	userId
HP:0008050	Abnormality of the palpebral fissures	518	97	2.25	1.11022e-16	5.1914e-13	Q15555;P98164;P15056;Q69YQ0;Q13428;P25054;O95996;Q13620;Q8WWQ0;Q96GP6;O00192;Q92796;Q14004;Q92974;O14578;O75496;P10301;Q03164;P42695;Q15058;P98174;P83876;O96028;Q14669;P10071;Q92997;P21333;Q9UIG0;Q9NSC2;O43318;Q9BX63;Q9Y6V0;Q96JM3;Q14738;P98175;O75962;Q09472;Q00839;Q14204;O60566;Q15233;Q92890;Q9BYW2;Q68CP9;Q07889;Q96HP0;O14686;Q01433;Q13535;Q8IZT6;P98172;P62140;P02545;Q13415;Q15283;O95613;P36507;…
HP:0200006	Slanting of the palpebral fissure	434	81	2.24252	1.28564e-13	3.00582e-10	Q15555;P98164;P15056;Q69YQ0;Q13428;P25054;O95996;Q13620;Q8WWQ0;O00192;Q92796;Q14004;Q92974;O14578;O75496;P10301;Q03164;P42695;Q15058;P98174;O96028;Q14669;P10071;Q92997;P21333;O43318;Q9BX63;Q96JM3;Q14738;O75962;Q09472;Q00839;Q14204;O60566;Q15233;Q92890;Q9BYW2;Q68CP9;Q07889;Q01433;Q13535;Q8IZT6;P98172;P62140;P02545;Q15283;O95613;P36507;A1X283;Q15751;O60341;Q2M1P5;Q8N0X7;Q14839;O60315;Q56NI9;P35711;…
HP:0030084	Clinodactyly	331	67	2.43214	5.54223e-13	8.63849e-10	P52952;Q6ZRS2;Q6KC79;O76039;Q2KHM9;P15056;Q69YQ0;Q13620;Q8WWQ0;Q14004;O75496;P10301;Q03164;O60673;P98174;Q92997;P21333;Q9UIG0;Q9NSC2;O43318;Q9BX63;P98175;O75962;Q09472;O60566;Q68CP9;Q07889;Q13535;P98172;P02545;Q92908;Q13415;Q15283;O95613;A1X283;O60341;Q2M1P5;Q8N0X7;Q56NI9;P35711;P27986;Q9NPD8;O75665;O43175;P60484;Q96FC9;P11274;P04049;Q15699;Q2LD37;Q8IY92;P32004;Q6UB99;Q92793;Q7Z5J4;P41227;Q6W2J9;…
HP:0000492	Abnormal eyelid morphology	847	122	1.73068	6.45084e-12	7.54103e-09	Q15555;P98164;P04075;Q6ZRS2;P10644;Q6KC79;Q2KHM9;P15056;Q69YQ0;Q13428;P25054;O95996;Q13620;Q8WWQ0;Q96GP6;O00192;Q92796;O60716;Q14004;Q92974;O14578;O75496;P10301;Q03164;O60673;P42695;Q15058;P98174;P83876;O96028;Q14669;P10071;Q92997;P21333;Q9UIG0;O95453;Q9NSC2;O43318;Q9BX63;Q9Y6V0;Q96JM3;Q14738;P98175;O75962;Q09472;Q3V6T2;Q9UHB7;Q00839;Q14204;O60566;Q15233;Q92890;Q9BYW2;Q68CP9;Q07889;O43516;Q96HP0;…
HP:0000494	Downslanted palpebral fissures	295	60	2.44383	9.50506e-12	8.88914e-09	Q15555;P98164;P15056;Q69YQ0;Q13428;P25054;O95996;Q13620;O00192;Q92974;O75496;P10301;Q03164;P98174;O96028;P10071;Q92997;P21333;O43318;Q14738;O75962;Q09472;Q14204;O60566;Q92890;Q9BYW2;Q68CP9;Q07889;Q01433;Q13535;P98172;P62140;P02545;Q15283;O95613;P36507;A1X283;Q15751;O60341;Q2M1P5;Q8N0X7;O60315;Q56NI9;P35711;P21359;O75665;Q9H2P0;O75845;P60484;P04049;Q92793;Q92766;O75970;Q7Z5J4;P41227;O14646;Q9P2D1;…
HP:0040019	Finger clinodactyly	253	53	2.51708	5.92726e-11	4.61931e-08	P52952;Q6ZRS2;Q6KC79;O76039;Q2KHM9;P15056;Q69YQ0;Q13620;O75496;P10301;Q03164;O60673;P98174;Q92997;Q9UIG0;Q9NSC2;O43318;Q9BX63;Q09472;O60566;Q07889;Q13535;P98172;P02545;Q92908;Q13415;Q15283;O95613;A1X283;O60341;Q2M1P5;Q56NI9;Q9NPD8;O75665;P60484;P11274;P04049;Q15699;Q8IY92;P32004;Q92793;Q7Z5J4;P41227;Q6W2J9;O75369;Q9UDT6;Q9P2D1;P52926;P46100;P22607;P54132;P51587;P38398
HP:0009484	Deviation of the hand or of fingers of the hand	333	63	2.2732	7.27565e-11	4.86013e-08	P52952;Q6ZRS2;Q6KC79;O76039;Q2KHM9;P15056;Q69YQ0;Q13620;Q86SQ4;O75496;P10301;Q03164;O60673;P98174;Q92997;P21333;Q9UIG0;Q9NSC2;O43318;Q9BX63;Q09472;Q8TD19;O60566;P42356;Q07889;Q13535;P98172;P78527;P02545;Q92908;Q13415;Q15283;O95613;A1X283;O60341;Q2M1P5;Q56NI9;P27986;Q9NPD8;O75665;O43175;P60484;P11274;P04049;Q15699;Q2LD37;Q8IY92;P32004;Q6UB99;Q92793;Q7Z5J4;P41227;Q6W2J9;O75369;Q9UDT6;Q9P2D1;P52926;…
HP:0004097	Deviation of finger	320	61	2.29045	1.12205e-10	6.55841e-08	P52952;Q6ZRS2;Q6KC79;O76039;Q2KHM9;P15056;Q69YQ0;Q13620;O75496;P10301;Q03164;O60673;P98174;Q92997;P21333;Q9UIG0;Q9NSC2;O43318;Q9BX63;Q09472;Q8TD19;O60566;P42356;Q07889;Q13535;P98172;P78527;P02545;Q92908;Q13415;Q15283;O95613;A1X283;O60341;Q2M1P5;Q56NI9;P27986;Q9NPD8;O75665;O43175;P60484;P11274;P04049;Q15699;Q2LD37;Q8IY92;P32004;Q6UB99;Q92793;Q7Z5J4;P41227;Q6W2J9;O75369;Q9UDT6;Q9P2D1;P52926;P46100;…
HP:0000218	High palate	440	75	2.04809	1.52862e-10	7.94205e-08	Q6KC79;Q2KHM9;P15056;Q69YQ0;Q13428;P25054;O95996;Q13620;Q8WWQ0;Q96GP6;Q92796;Q92974;O75496;P10301;Q03164;O60673;Q15678;Q14669;Q92997;P21333;O43318;Q9BX63;Q9Y6V0;Q96JM3;P98175;Q03001;O75962;Q09472;Q8TD19;Q00839;Q15233;Q9BYW2;Q68CP9;Q07889;Q13976;O14686;O15228;Q13535;P98172;Q9Y3R0;P62140;P02545;Q13415;Q15283;P36507;A1X283;Q15751;Q9H0W8;Q2M1P5;Q56NI9;P27986;Q9NPD8;O75665;Q9Y263;P07954;O75845;P60484;…
HP:0000316	Hypertelorism	516	83	1.93272	2.6383e-10	1.23367e-07	Q15555;P98164;P52952;P10644;Q2KHM9;P15056;Q69YQ0;Q13428;P25054;O95996;Q8WWQ0;O00192;Q86SQ4;O60716;Q14004;O14578;P10301;Q03164;P98174;P83876;O96028;Q14669;P10071;Q92997;P21333;O43318;Q9BX63;Q14738;P98175;Q9UHB7;Q00839;O60566;Q92890;Q9BYW2;P49454;Q07889;Q96HP0;Q13976;P98172;Q9Y3R0;P62140;P02545;Q92908;Q15283;P36507;A1X283;Q15751;Q9H0W8;P57740;Q2M1P5;Q8N0X7;Q14839;O60315;Q56NI9;O15357;P21359;P27986;…
HP:0000290	Abnormality of the forehead	669	99	1.77808	3.87837e-10	1.63002e-07	P98164;P52952;Q6KC79;O76039;Q2KHM9;P15056;Q69YQ0;Q13428;P25054;O95996;Q13620;Q9Y3D7;Q8WWQ0;O60716;O14578;O75496;P10301;Q03164;P42695;Q15058;P98174;O96028;P10071;Q92997;P21333;Q9UIG0;O43318;Q9BX63;Q14738;O75962;Q09472;Q3V6T2;Q00839;Q14204;O60566;Q15233;Q9BYW2;Q68CP9;Q07889;Q96HP0;Q01433;O15228;Q13535;Q8IZT6;P98172;P78527;Q9Y3R0;P62140;P02545;Q92908;Q13415;Q15283;O95613;P38117;P36507;A1X283;Q9NXR1;…
HP:0004209	Clinodactyly of the 5th finger	235	49	2.50536	4.18312e-10	1.63002e-07	P52952;Q6ZRS2;Q6KC79;O76039;P15056;Q69YQ0;Q13620;O75496;P10301;Q03164;O60673;P98174;Q92997;Q9UIG0;Q9NSC2;Q9BX63;Q09472;O60566;Q07889;Q13535;P98172;Q92908;Q13415;Q15283;O95613;A1X283;O60341;Q2M1P5;Q56NI9;Q9NPD8;O75665;P60484;P11274;P04049;Q8IY92;P32004;Q92793;Q7Z5J4;P41227;Q6W2J9;O75369;Q9UDT6;Q9P2D1;P52926;P46100;P22607;P54132;P51587;P38398
HP:0000315	Abnormality of the orbital region	1046	136	1.56224	5.36823e-10	1.783e-07	Q15555;P98164;P04075;Q6ZRS2;P10644;Q6KC79;Q2KHM9;P15056;Q69YQ0;Q13428;P25054;O95996;Q13620;Q8WWQ0;Q96GP6;O00192;P49815;Q92796;O60716;Q14004;Q92974;O14578;O75496;P10301;Q03164;O60673;P50851;P42695;Q15058;P98174;Q9BZ23;P83876;O96028;Q14669;P10071;Q92997;P21333;Q9UIG0;O95453;Q92574;Q9NSC2;O43318;Q9BX63;Q9Y6V0;Q96JM3;Q14738;P98175;O75962;Q09472;Q3V6T2;Q9UHB7;Q00839;Q14204;O60566;Q15233;Q92890;Q9BYW2;…
HP:0000957	Cafe-au-lait spot	87	27	3.72894	5.67878e-10	1.783e-07	P10644;P15056;P49815;O60673;Q92574;Q9BX63;Q09472;Q13472;O60566;O14686;P62140;O95613;P36507;P52701;Q56NI9;P21359;Q9NPD8;P60484;P04049;Q658P3;Q8IY92;Q92793;P54132;P35240;P51587;O60333;P38398
HP:0009179	Deviation of the 5th finger	237	49	2.48421	5.71962e-10	1.783e-07	P52952;Q6ZRS2;Q6KC79;O76039;P15056;Q69YQ0;Q13620;O75496;P10301;Q03164;O60673;P98174;Q92997;Q9UIG0;Q9NSC2;Q9BX63;Q09472;O60566;Q07889;Q13535;P98172;Q92908;Q13415;Q15283;O95613;A1X283;O60341;Q2M1P5;Q56NI9;Q9NPD8;O75665;P60484;P11274;P04049;Q8IY92;P32004;Q92793;Q7Z5J4;P41227;Q6W2J9;O75369;Q9UDT6;Q9P2D1;P52926;P46100;P22607;P54132;P51587;P38398
HP:0100886	Abnormality of globe location	694	100	1.73134	1.47211e-09	4.30223e-07	Q15555;P98164;P52952;Q6ZRS2;P10644;Q6KC79;O76039;Q2KHM9;P15056;Q69YQ0;Q13428;P25054;O95996;Q8WWQ0;O00192;Q86SQ4;O60716;Q14004;O14578;P10301;Q03164;P98174;P83876;O96028;Q14669;P10071;Q92997;P21333;O43318;Q9BX63;Q9Y6V0;Q14738;P98175;Q09472;Q9UHB7;Q00839;O60566;Q92890;Q9BYW2;P49454;Q07889;Q96HP0;Q13976;Q8IZT6;P98172;P78527;Q9Y3R0;P62140;P02545;Q92908;Q15283;P36507;A1X283;Q9NXR1;Q15149;Q15751;Q9H0W8;…
HP:0005105	Abnormal nasal morphology	696	100	1.72636	1.74217e-09	4.79199e-07	P98164;P52952;Q6ZRS2;P10644;Q6KC79;O76039;Q2KHM9;P15056;Q69YQ0;P25054;O95996;Q13620;Q9Y3D7;Q8WWQ0;Q96GP6;O00192;Q86SQ4;Q9UMN6;O14578;O75496;Q03164;P46783;Q15058;P98174;P83876;Q14669;P10071;Q92997;P21333;Q9UIG0;O43318;P98175;O75962;Q09472;Q3V6T2;Q9UHB7;O60566;Q15233;Q92890;Q9BYW2;Q68CP9;Q96HP0;Q8TBZ6;O15228;Q13535;P98172;Q9Y3R0;P02545;Q92908;Q13099;O95613;P36507;Q9BY12;A1X283;Q15149;Q8WWY3;O60341;…
HP:0001273	Abnormal corpus callosum morphology	489	77	1.89201	4.10282e-09	1.06582e-06	Q15555;P98164;P20700;Q2KHM9;P15056;Q69YQ0;Q96PU5;O95996;Q13620;Q13813;P49815;O00571;Q14004;Q13367;O14578;Q03164;P42695;Q15058;O96028;P10071;Q92574;Q9NSC2;Q9Y6V0;P98175;Q09472;Q3V6T2;Q00839;Q14204;O60566;P81274;Q9BYW2;Q68CP9;P49454;Q9NTI2;O00139;Q01433;Q9Y6D5;Q9H270;Q8IZT6;P98172;P78527;O95613;P36507;Q9NXR1;Q15751;Q96D71;Q9H1B7;O60341;Q9H0W8;Q2M1P5;P52701;Q9NRR6;O60315;O75665;O15040;Q9Y263;P07954;…
HP:0000377	Abnormality of the pinna	508	79	1.86855	4.41237e-09	1.08591e-06	Q15555;Q6KC79;O76039;P15056;Q69YQ0;Q13428;P25054;O95996;Q13620;Q9Y3D7;Q8WWQ0;Q96GP6;O00192;O14578;O75496;P10301;Q03164;P98174;P83876;O96028;P10071;P21333;Q9UIG0;Q9NSC2;O43318;Q9Y6V0;P98175;O75962;Q09472;Q92890;Q9BYW2;Q07889;Q96HP0;O14686;Q01433;Q13535;Q9Y3R0;P62140;P02545;Q13415;Q15283;O95613;P38117;P36507;A1X283;Q9NXR1;Q15149;Q15751;Q9H0W8;P57740;Q2M1P5;Q14839;O60315;Q56NI9;Q15147;P21359;P27986;…
HP:0000174	Abnormal palate morphology	748	104	1.6706	4.90583e-09	1.14679e-06	Q15555;Q6ZRS2;Q6KC79;Q2KHM9;P15056;Q69YQ0;Q13428;Q96PU5;P25054;O95996;Q13620;Q8WWQ0;Q96GP6;O00192;O00571;Q92796;O60716;Q92974;O75496;P10301;Q03164;O60673;P46783;Q15058;P98174;Q15678;P83876;O96028;Q14669;P10071;Q92997;P21333;O43318;Q9BX63;Q9Y6V0;Q96JM3;P98175;Q03001;O75962;Q09472;Q8TD19;Q00839;O60566;Q15233;Q92890;Q9BYW2;Q68CP9;P49454;Q07889;Q13976;O14686;O15228;Q13535;P98172;Q9Y3R0;P62140;P02545;…
HP:0002648	Abnormality of calvarial morphology	603	89	1.77343	5.15028e-09	1.14679e-06	P52952;Q6ZRS2;P10644;Q6KC79;Q2KHM9;P15056;Q69YQ0;Q13428;P25054;O95996;Q05655;Q13620;Q9Y3D7;Q96GP6;O00192;P49815;O75496;Q03164;P22626;O96028;P10071;Q92997;P21333;Q92574;O43318;Q9BX63;Q9Y6V0;Q09472;Q00839;Q14204;O60566;Q15233;Q92890;P42356;Q9BYW2;Q68CP9;Q96HP0;Q13535;P98172;P09651;Q9Y3R0;P62140;Q92908;Q13415;O95613;P36507;A1X283;Q15751;O60341;Q9H0W8;Q2M1P5;Q9NRR6;Q14839;Q56NI9;O15357;P35711;P27986;…
HP:0002977	Aplasia/Hypoplasia involving the central nervous system	1157	143	1.48506	6.33776e-09	1.34706e-06	Q15555;P98164;Q6ZRS2;P20700;Q6KC79;O76039;Q2KHM9;P15056;Q69YQ0;Q96PU5;O95996;Q13620;Q13813;O00192;P49815;O00571;Q14004;Q9UMN6;Q13367;O14578;O75496;Q03164;Q6Y7W6;P42695;Q9H173;Q04637;Q15058;Q9BZ23;O96028;P10071;Q9Y6N7;Q8TDJ6;P21333;Q9UIG0;O95453;Q9UEY8;P17480;Q92574;Q9NSC2;Q9BX63;Q9Y6V0;Q96JM3;P98175;O75962;Q09472;Q8TD19;Q3V6T2;Q00839;P26358;Q14204;O60566;P81274;Q15233;Q92890;P42356;Q9BYW2;Q68CP9;…
HP:0001249	Intellectual disability	1474	171	1.39393	8.4058e-09	1.70894e-06	Q15555;Q9NZ56;P98164;P04075;P52952;Q6ZRS2;P10644;P49585;P20700;Q6KC79;O76039;Q2KHM9;Q03252;P15056;Q69YQ0;Q13428;Q96PU5;O75140;O95996;Q6PJT7;Q13620;Q8WWQ0;Q13813;O00192;P49815;O00571;Q92796;Q14004;Q92974;O14578;O75496;Q03164;P22626;P42695;Q9H173;Q15058;P53985;P98174;O96028;O95831;Q14669;P10071;Q9UBP0;Q92997;Q9Y6N7;Q8TDJ6;P21333;Q12955;Q9UIG0;O95453;P17480;Q92574;Q9NSC2;O43318;Q9BX63;Q96JM3;Q9Y462;…
HP:0002813	Abnormality of limb bone morphology	1066	134	1.51039	9.29526e-09	1.81103e-06	Q15555;P52952;Q6ZRS2;P10644;P49585;Q6KC79;O76039;Q2KHM9;Q03252;P15056;Q69YQ0;Q96PU5;P04792;P25054;O95996;Q13620;Q9Y3D7;Q8WWQ0;Q96GP6;Q9H4L7;O00192;P49815;Q86SQ4;O60716;Q14004;O75496;P10301;Q03164;O60673;P50851;Q9H173;P98174;P83876;O96028;P10071;Q92997;P21333;Q9UIG0;O95453;Q92574;Q9NSC2;O43318;Q9BX63;O96017;P98175;O75962;Q09472;Q8TD19;Q3V6T2;Q9UHB7;Q14204;O60566;Q15233;Q92890;P42356;Q9BYW2;Q68CP9;…
HP:0004207	Abnormality of the 5th finger	323	57	2.12038	1.09275e-08	2.04389e-06	P52952;Q6ZRS2;Q6KC79;O76039;P15056;Q69YQ0;Q13620;O75496;P10301;Q03164;O60673;P98174;P10071;Q92997;P21333;Q9UIG0;Q9NSC2;Q9BX63;Q09472;O60566;Q68CP9;Q07889;O14686;Q13535;P98172;Q92908;Q13415;Q15283;O95613;A1X283;O60341;Q2M1P5;Q9NRR6;Q56NI9;Q9NPD8;O75665;O75845;P60484;P11274;P04049;Q8IY92;P32004;Q92793;Q7Z5J4;P41227;Q6W2J9;O75369;Q9UDT6;O14497;Q9P2D1;P52926;P46100;P22607;P54132;Q14739;P51587;P38398
HP:0002500	Abnormality of the cerebral white matter	568	84	1.77694	1.50655e-08	2.58437e-06	Q15555;P98164;P20700;Q2KHM9;P15056;Q69YQ0;Q96PU5;O95996;Q13620;Q13813;P49815;O00571;Q14004;Q13367;O14578;Q03164;P42695;Q15058;O96028;P10071;Q92574;Q9NSC2;Q9Y6V0;P98175;Q09472;Q3V6T2;Q00839;P26358;Q14204;O60566;P81274;Q9BYW2;Q68CP9;P49454;Q9NTI2;Q96HP0;O00139;Q01433;Q9Y6D5;Q9H270;P10636;Q8IZT6;P98172;P78527;O95613;P36507;O43896;Q9NXR1;Q15751;Q96D71;Q9H1B7;O60341;Q9H0W8;Q2M1P5;P52701;Q9NRR6;O60315;…
HP:0005120	Abnormal cardiac atrium morphology	268	50	2.24169	1.53428e-08	2.58437e-06	P52952;Q6ZRS2;Q6KC79;P15056;Q69YQ0;O00192;Q14004;Q03164;P83876;O96028;P10071;Q92997;Q9UIG0;Q9NSC2;O43318;Q9BX63;Q09472;Q8TD19;O60566;Q15233;Q92890;Q68CP9;O14686;P62140;P02545;Q92908;O95613;P36507;Q14839;O60315;Q56NI9;P21359;Q9NPD8;O43175;P11274;P04049;Q8IY92;Q92793;Q92766;P41227;P16157;Q6W2J9;O75369;Q9UDT6;Q9P2D1;Q96L73;P22607;P13807;P51587;P38398
HP:0001631	Atrial septal defect	260	49	2.26446	1.54753e-08	2.58437e-06	P52952;Q6ZRS2;Q6KC79;P15056;Q69YQ0;O00192;Q14004;Q03164;P83876;O96028;P10071;Q92997;Q9UIG0;Q9NSC2;O43318;Q9BX63;Q09472;Q8TD19;O60566;Q15233;Q92890;Q68CP9;O14686;P62140;P02545;Q92908;O95613;P36507;Q14839;O60315;Q56NI9;P21359;Q9NPD8;O43175;P11274;P04049;Q8IY92;Q92793;Q92766;P41227;P16157;Q6W2J9;O75369;Q9UDT6;Q9P2D1;Q96L73;P22607;P51587;P38398
HP:0001167	Abnormality of finger	764	104	1.63562	1.67714e-08	2.66314e-06	Q15555;P52952;Q6ZRS2;P10644;P49585;Q6KC79;O76039;Q2KHM9;Q03252;P15056;Q69YQ0;P25054;Q13620;Q8WWQ0;Q96GP6;Q9H4L7;O00192;Q86SQ4;O75496;P10301;Q03164;O60673;P50851;Q9H173;P98174;O96028;P10071;Q92997;P21333;Q9UIG0;O95453;Q9NSC2;O43318;Q9BX63;O75962;Q09472;Q8TD19;Q3V6T2;O60566;Q92890;P42356;Q68CP9;Q07889;Q96HP0;Q13976;O14686;Q13535;P98172;P78527;Q9Y3R0;P02545;Q92908;Q13415;Q15283;O95613;A1X283;Q15751;…
HP:0001159	Syndactyly	277	51	2.21224	1.71675e-08	2.66314e-06	Q6KC79;Q2KHM9;Q69YQ0;Q96PU5;P25054;Q13620;Q9H4L7;O60716;Q03164;O60673;P98174;P83876;P10071;Q92997;P21333;Q9NSC2;Q9BX63;P98175;O75962;Q09472;Q8TD19;Q8IWY9;Q96HP0;P98172;Q9Y3R0;P02545;Q13415;Q2M1P5;Q56NI9;P35711;Q9NPD8;O75665;O43175;O75845;P60484;Q96FC9;P11274;Q2LD37;Q8IY92;Q6UB99;Q92793;Q7Z5J4;P41227;Q6W2J9;O75369;Q15139;Q96L73;P22607;P54132;P51587;P38398
HP:0011994	Abnormal atrial septum morphology	261	49	2.25578	1.76556e-08	2.66314e-06	P52952;Q6ZRS2;Q6KC79;P15056;Q69YQ0;O00192;Q14004;Q03164;P83876;O96028;P10071;Q92997;Q9UIG0;Q9NSC2;O43318;Q9BX63;Q09472;Q8TD19;O60566;Q15233;Q92890;Q68CP9;O14686;P62140;P02545;Q92908;O95613;P36507;Q14839;O60315;Q56NI9;P21359;Q9NPD8;O43175;P11274;P04049;Q8IY92;Q92793;Q92766;P41227;P16157;Q6W2J9;O75369;Q9UDT6;Q9P2D1;Q96L73;P22607;P51587;P38398
HP:0040068	Abnormality of limb bone	1088	135	1.49089	1.93972e-08	2.70257e-06	Q15555;P52952;Q6ZRS2;P10644;P49585;Q6KC79;O76039;Q2KHM9;Q03252;P15056;Q69YQ0;Q96PU5;P04792;P25054;O95996;Q13620;Q9Y3D7;Q8WWQ0;Q96GP6;Q9H4L7;O00192;P49815;Q86SQ4;O60716;Q14004;O75496;P10301;Q03164;O60673;P50851;Q9H173;Q15058;P98174;P83876;O96028;P10071;Q92997;P21333;Q9UIG0;O95453;Q92574;Q9NSC2;O43318;Q9BX63;O96017;P98175;O75962;Q09472;Q8TD19;Q3V6T2;Q9UHB7;Q14204;O60566;Q15233;Q92890;P42356;Q9BYW2;…
HP:0010720	Abnormal hair pattern	162	36	2.67011	1.9448e-08	2.70257e-06	P98164;P04075;Q6ZRS2;Q6KC79;P15056;Q69YQ0;Q13428;Q13620;P10301;Q03164;P98174;O96028;Q92574;O43318;Q09472;Q9BYW2;Q07889;Q96HP0;P04150;P98172;Q9Y3R0;P02545;Q15283;P36507;P21359;O15040;Q99081;P04049;Q15699;Q6UB99;Q92793;O14497;Q9H6X2;Q96L73;P22607;P38398
HP:0011297	Abnormality of digit	940	121	1.54667	1.96508e-08	2.70257e-06	Q15555;P52952;Q6ZRS2;P10644;P49585;Q6KC79;O76039;Q2KHM9;Q03252;P15056;Q69YQ0;Q96PU5;P04792;P25054;Q13620;Q8WWQ0;Q96GP6;Q9H4L7;O00192;P49815;Q86SQ4;O60716;Q14004;O75496;P10301;Q03164;O60673;P50851;Q9H173;P98174;P83876;O96028;P10071;Q92997;P21333;Q9UIG0;O95453;Q92574;Q9NSC2;O43318;Q9BX63;P98175;O75962;Q09472;Q8TD19;Q3V6T2;Q9UHB7;O60566;Q15233;Q92890;P42356;Q68CP9;Q07889;Q8IWY9;Q96HP0;Q13976;O14686;…
HP:0032039	Abnormality of the ocular adnexa	1025	129	1.51219	2.07709e-08	2.77499e-06	Q15555;P98164;P04075;Q6ZRS2;P10644;Q6KC79;Q2KHM9;P15056;Q69YQ0;Q13428;P25054;O95996;Q13620;Q8WWQ0;Q96GP6;O00192;Q92796;O60716;Q14004;Q92974;O14578;O75496;P10301;Q03164;O60673;P50851;P42695;Q15058;P98174;Q9BZ23;P83876;O96028;Q14669;P10071;Q92997;P21333;Q9UIG0;O95453;Q9NSC2;O43318;Q9BX63;Q9Y6V0;Q96JM3;Q14738;P98175;O75962;Q09472;Q3V6T2;Q9UHB7;Q00839;Q14204;O60566;Q15233;Q92890;Q9BYW2;Q68CP9;Q07889;…
HP:0011218	Abnormal shape of the frontal region	279	51	2.19638	2.21003e-08	2.83765e-06	Q2KHM9;P15056;Q69YQ0;Q13428;P25054;O95996;Q9Y3D7;O75496;O96028;P10071;Q92997;P21333;Q9BX63;Q09472;Q00839;O60566;Q15233;Q9BYW2;Q68CP9;P98172;Q13415;P36507;Q15751;O60341;Q2M1P5;O15357;P35711;P27986;Q9NPD8;O75665;Q99081;P07954;P60484;Q15699;Q6IQ26;Q8IY92;Q6UB99;Q92793;O75970;Q7Z5J4;P41227;O14646;O75369;Q9H6X2;P52926;Q96L73;P22607;Q14739;P51587;P38398;P08559
HP:0030669	Abnormal ocular adnexa morphology	1005	127	1.51837	2.24536e-08	2.83765e-06	Q15555;P98164;P04075;Q6ZRS2;P10644;Q6KC79;Q2KHM9;P15056;Q69YQ0;Q13428;P25054;O95996;Q13620;Q8WWQ0;Q96GP6;O00192;Q92796;O60716;Q14004;Q92974;O14578;O75496;P10301;Q03164;O60673;P50851;P42695;Q15058;P98174;P83876;O96028;Q14669;P10071;Q92997;P21333;Q9UIG0;O95453;Q9NSC2;O43318;Q9BX63;Q9Y6V0;Q96JM3;Q14738;P98175;O75962;Q09472;Q3V6T2;Q9UHB7;Q00839;Q14204;O60566;Q15233;Q92890;Q9BYW2;Q68CP9;Q07889;O43516;…
HP:0009553	Abnormality of the hairline	135	32	2.84811	2.46789e-08	3.01861e-06	P98164;P04075;Q6ZRS2;Q6KC79;P15056;Q69YQ0;Q13428;P10301;Q03164;P98174;O96028;Q92574;O43318;Q09472;Q9BYW2;Q07889;Q96HP0;P98172;Q9Y3R0;Q15283;P36507;P21359;O15040;Q99081;P04049;Q15699;Q6UB99;Q92793;O14497;Q96L73;P22607;P38398
HP:0011844	Abnormal appendicular skeleton morphology	1157	141	1.46429	2.51766e-08	3.01861e-06	Q15555;P52952;Q6ZRS2;P10644;P49585;Q6KC79;O76039;Q2KHM9;Q03252;P15056;Q69YQ0;Q96PU5;P04792;P25054;O95996;Q13620;Q9Y3D7;Q8WWQ0;Q96GP6;Q9H4L7;O00192;P49815;Q86SQ4;O60716;Q14004;O75496;P10301;Q03164;O60673;P22626;P50851;Q9H173;P98174;P83876;O96028;P10071;Q92997;P21333;Q9UIG0;O95453;Q92574;Q9NSC2;O43318;Q9BX63;O96017;Q14738;P98175;Q03001;O75962;Q09472;Q8TD19;Q3V6T2;Q9UHB7;Q14204;O60566;Q15233;Q92890;…
HP:0001643	Patent ductus arteriosus	202	41	2.43879	3.04057e-08	3.55443e-06	P52952;P15056;Q69YQ0;Q13428;O95996;O00192;Q9Y4J8;Q68DC2;P10071;Q92997;P21333;Q9UIG0;Q9NSC2;O43318;Q9BX63;Q09472;Q9UHB7;Q15233;Q92890;Q9BYW2;Q13976;P62140;P02545;Q92908;O95613;O60315;Q56NI9;Q9NPD8;O43175;Q8IY92;Q92793;Q92766;P16157;Q6W2J9;Q9UDT6;Q15746;Q9P2D1;Q96L73;P22607;P51587;P38398
HP:0002683	Abnormality of the calvaria	714	98	1.64918	3.49728e-08	3.98861e-06	P98164;P52952;Q6ZRS2;P10644;Q6KC79;Q2KHM9;P15056;Q69YQ0;Q13428;P25054;O95996;Q05655;Q13620;Q9Y3D7;Q96GP6;O00192;P49815;Q96MG7;O75496;Q03164;P22626;O96028;P10071;Q92997;P21333;Q92574;O43318;Q9BX63;Q9Y6V0;P98175;Q09472;Q00839;Q14204;O60566;Q15233;Q92890;P42356;Q9BYW2;Q68CP9;Q96HP0;O15228;Q13535;P98172;P09651;Q9Y3R0;P62140;P02545;Q92908;Q13415;O95613;P38117;P36507;A1X283;Q15751;O60341;Q9H0W8;Q2M1P5;…
HP:0000356	Abnormality of the outer ear	815	108	1.59224	3.64546e-08	4.05861e-06	Q15555;P98164;Q6ZRS2;Q6KC79;O76039;Q2KHM9;P15056;Q69YQ0;Q13428;P25054;O95996;Q13620;Q9Y3D7;Q8WWQ0;Q96GP6;O00192;Q86SQ4;Q14004;O14578;O75496;P10301;Q03164;Q15058;P98174;P83876;O96028;P10071;Q92997;P21333;Q9UIG0;Q9NSC2;O43318;Q9BX63;Q9Y6V0;Q96JM3;P98175;Q03001;O75962;Q09472;O60566;Q92890;Q9BYW2;Q68CP9;Q07889;Q96HP0;O14686;Q01433;Q13535;P78527;Q9Y3R0;P62140;P02545;Q13415;Q15283;O95613;P38117;P36507;…
HP:0000692	Misalignment of teeth	219	43	2.3592	3.79843e-08	4.13058e-06	P10644;P49585;Q6KC79;P15056;Q13428;Q13620;Q96GP6;Q03164;Q92997;P21333;Q9UIG0;O43318;O75962;Q09472;Q15233;Q07889;O14686;Q13535;Q6ZRV2;Q9Y3R0;P02545;A1X283;O60341;Q8N0X7;O60315;Q15147;P35711;P27986;O75665;O15040;P60484;Q6UB99;Q92793;Q7Z5J4;P41227;Q6W2J9;Q9UDT6;Q15139;P46100;P22607;P17706;Q14739;P38398
HP:0000309	Abnormality of the midface	396	64	1.9419	4.30281e-08	4.57272e-06	P98164;P52952;P10644;P15056;Q69YQ0;Q13428;P25054;Q96GP6;O00192;O75496;P10301;P83876;O96028;Q92997;P21333;Q9NSC2;O43318;Q9Y6V0;Q8TD19;Q3V6T2;Q00839;O60566;Q15233;Q92890;Q9BYW2;Q07889;O14686;Q01433;P02545;Q92908;Q15283;O95613;P36507;A1X283;Q15751;Q2M1P5;Q8N0X7;Q56NI9;O15357;P21359;P27986;O15040;Q99081;O75845;P11274;P10412;P04049;Q15699;Q9ULH0;Q6UB99;Q92766;Q7Z3K3;Q7Z5J4;P41227;P16157;Q6W2J9;O75369;…
HP:0002007	Frontal bossing	278	50	2.16106	5.39846e-08	5.6096e-06	Q2KHM9;P15056;Q69YQ0;Q13428;P25054;O95996;Q9Y3D7;O75496;O96028;P10071;Q92997;P21333;Q9BX63;Q09472;Q00839;O60566;Q15233;Q9BYW2;Q68CP9;P98172;Q13415;P36507;Q15751;O60341;Q2M1P5;O15357;P35711;P27986;Q9NPD8;O75665;Q99081;P07954;P60484;Q6IQ26;Q8IY92;Q6UB99;Q92793;O75970;Q7Z5J4;P41227;O14646;O75369;Q9H6X2;P52926;Q96L73;P22607;Q14739;P51587;P38398;P08559
HP:0000929	Abnormality of the skull	1545	174	1.3532	6.69476e-08	6.80536e-06	Q15555;P98164;P52952;Q6ZRS2;P10644;P49585;Q6KC79;O76039;Q2KHM9;P15056;Q69YQ0;Q13428;Q96PU5;P25054;O95996;Q05655;Q13620;Q9Y3D7;Q8WWQ0;Q96GP6;Q13813;O00192;P49815;O00571;Q86SQ4;Q96MG7;Q14004;Q9UMN6;Q13367;O14578;O75496;P10301;Q6P1J9;Q03164;O60673;P22626;P50851;P42695;P49959;Q9H173;Q15058;P98174;P83876;O96028;P10071;Q92997;P21333;Q9UIG0;O95453;Q9UEY8;Q92574;Q9NSC2;O43318;Q9BX63;Q9Y6V0;Q96JM3;Q14738;…
HP:0011361	Congenital abnormal hair pattern	148	33	2.67913	7.30466e-08	7.26736e-06	P98164;P04075;Q6ZRS2;Q6KC79;P15056;Q69YQ0;Q13428;P10301;Q03164;P98174;O96028;Q92574;O43318;Q09472;Q9BYW2;Q07889;Q96HP0;P98172;Q9Y3R0;P02545;Q15283;P36507;P21359;O15040;Q99081;P04049;Q15699;Q6UB99;Q92793;O14497;Q96L73;P22607;P38398
HP:0011927	Short digit	377	61	1.94415	9.21529e-08	8.97723e-06	P52952;Q6ZRS2;P10644;P49585;Q6KC79;Q2KHM9;Q03252;P15056;Q69YQ0;P25054;Q13620;O75496;P10301;Q03164;O60673;Q9H173;P98174;O96028;P10071;Q92997;P21333;O43318;Q9BX63;O75962;Q9UHB7;Q68CP9;Q07889;Q96HP0;O14686;P98172;Q9Y3R0;P02545;Q92908;Q15283;O95613;A1X283;O60341;Q2M1P5;Q8N0X7;Q56NI9;O15357;P27986;Q9NPD8;O75665;Q99081;P60484;P11274;P04049;Q15699;Q8IY92;Q7Z3K3;Q7Z5J4;Q6W2J9;O75369;O14497;Q9P2D1;P46100;…
HP:0001671	Abnormal cardiac septum morphology	424	66	1.87033	1.14891e-07	1.09639e-05	P98164;P52952;Q6ZRS2;Q6KC79;P15056;Q69YQ0;O95996;O00192;Q14004;Q03164;Q9Y4J8;P83876;O96028;P10071;Q92997;P21333;Q9UIG0;Q9NSC2;O43318;Q9BX63;Q09472;Q8TD19;Q9UHB7;Q00839;O60566;Q15233;Q92890;Q9BYW2;Q68CP9;Q07889;O14686;P62140;P31040;P02545;Q92908;O95613;P36507;Q9H0W8;Q2M1P5;Q14839;O60315;Q56NI9;P21359;Q9NPD8;O43175;Q96FC9;P11274;P04049;Q8IY92;Q6UB99;Q92793;Q92766;P41227;P16157;Q6W2J9;O75369;Q9UDT6;…
HP:0011603	Congenital malformation of the great arteries	269	48	2.14403	1.34231e-07	1.25533e-05	P52952;P15056;Q69YQ0;Q13428;O95996;O00192;Q9Y4J8;Q68DC2;P10071;Q92997;P21333;Q9UIG0;Q9NSC2;O43318;Q9BX63;P98175;Q09472;Q9UHB7;Q15233;Q92890;Q9BYW2;Q96HP0;Q13976;P62140;P02545;Q92908;O95613;Q14839;O60315;Q56NI9;Q9NPD8;O43175;Q96FC9;P11274;Q15699;Q8IY92;Q92793;Q92766;P16157;Q6W2J9;Q9UDT6;Q15746;Q96DF8;Q9P2D1;Q96L73;P22607;P51587;P38398
HP:0030962	Abnormal morphology of the great vessels	390	62	1.91015	1.38656e-07	1.27129e-05	P52952;Q6ZRS2;P15056;Q69YQ0;Q13428;O95996;O00192;P10301;Q9Y4J8;Q68DC2;Q5SW96;P10071;Q92997;P21333;Q9UIG0;Q9NSC2;O43318;Q9BX63;P98175;Q09472;Q8TD19;Q9UHB7;O60566;Q15233;Q92890;Q9BYW2;Q07889;Q96HP0;Q13976;O14686;P62140;P02545;Q92908;Q15283;O95613;Q9H0W8;Q14839;O60315;Q56NI9;Q9NPD8;O43175;P60484;Q96FC9;P11274;P04049;Q15699;Q8IY92;Q92793;Q92766;P41227;P16157;Q6W2J9;O75369;Q9UDT6;Q15746;Q96DF8;Q9P2D1;…
HP:0010936	Abnormality of the lower urinary tract	510	75	1.76698	1.49227e-07	1.3419e-05	Q15555;Q6ZRS2;P10644;P20700;Q6KC79;P15056;Q69YQ0;O95996;Q13620;O00192;Q92796;O14578;O75496;Q03164;P22626;Q6Y7W6;P42695;Q04637;Q15058;Q9BZ23;O96028;P10071;Q9UBP0;Q92997;P21333;Q9UIG0;O95453;Q9NSC2;O43318;Q9BX63;Q09472;Q9UHB7;Q00839;P26358;O60566;Q92890;Q9BYW2;Q6XUX3;O14686;Q13535;P09884;Q9H270;Q8IZT6;P98172;P09651;Q9Y3R0;P02545;Q13415;O95613;Q15149;Q2M1P5;Q8N0X7;Q14839;O60315;Q56NI9;P54253;Q9NPD8;…
HP:0007364	Aplasia/Hypoplasia of the cerebrum	961	120	1.50037	1.54258e-07	1.35747e-05	Q15555;P98164;Q6KC79;O76039;Q2KHM9;P15056;Q69YQ0;Q96PU5;O95996;Q13620;Q13813;O00192;P49815;O00571;Q14004;Q9UMN6;Q13367;O14578;O75496;Q03164;P42695;Q9H173;Q15058;O96028;P10071;Q9UIG0;O95453;Q9UEY8;Q92574;Q9NSC2;Q9BX63;Q9Y6V0;Q96JM3;O75962;Q09472;Q8TD19;Q3V6T2;Q00839;Q14204;O60566;P81274;Q92890;Q9BYW2;Q68CP9;P49454;Q96HP0;Q8TBZ6;Q6XUX3;O00139;O14686;Q01433;O15228;Q13535;Q9Y6D5;Q9H270;Q9HB58;Q8IZT6;…
HP:0004375	Neoplasm of the nervous system	131	30	2.75164	1.5914e-07	1.35747e-05	Q15555;P10644;Q2KHM9;P04626;P15056;P25054;O95996;P49815;P10071;Q92574;O96017;O00522;Q9BYW2;P31040;P02545;Q2M1P5;P52701;P21359;O75665;P07954;Q9UPY3;P60484;P15531;P04049;Q15699;P11388;P46100;Q96L73;P35240;O60333
HP:0004298	Abnormality of the abdominal wall	356	58	1.95758	1.59668e-07	1.35747e-05	Q15555;P98164;P52952;Q6ZRS2;Q6KC79;P15056;Q69YQ0;P25054;Q13620;O00192;O75496;P10301;P98174;P10071;Q92997;P21333;Q9UIG0;Q9NSC2;Q9BX63;Q8TD19;Q92890;Q07889;Q13976;P09884;P98172;P09651;Q9Y3R0;Q92908;Q15283;P36507;A1X283;Q2M1P5;Q9NRR6;P21359;P27986;Q9NPD8;O75665;P60484;P11274;P04049;Q8IY92;Q92766;P41227;Q6W2J9;O75369;Q9UDT6;Q15746;Q9H6X2;Q96DF8;Q9GZU1;Q9P2D1;P46100;Q96L73;Q8TAD8;Q14739;P51587;P38398;…
HP:0000240	Abnormality of skull size	996	123	1.48384	1.88499e-07	1.57397e-05	Q15555;P98164;Q6KC79;O76039;P15056;O95996;Q13620;Q13813;O00192;O00571;Q14004;Q9UMN6;Q13367;O14578;O75496;Q03164;P42695;Q9H173;Q15058;O96028;P10071;Q92997;Q9UIG0;O95453;Q9UEY8;Q9NSC2;Q9BX63;Q9Y6V0;Q96JM3;Q14738;O75962;Q09472;Q8TD19;Q3V6T2;Q00839;Q14204;O60566;Q15233;Q92890;Q9BYW2;Q68CP9;Q07889;Q96HP0;Q8TBZ6;Q6XUX3;O00139;O14686;Q01433;O15228;Q13535;Q9Y6D5;Q9H270;Q9HB58;Q8IZT6;P98172;P78527;Q9Y3R0;…
HP:0000599	Abnormality of the frontal hairline	85	23	3.25125	1.96966e-07	1.61581e-05	P98164;Q6KC79;Q69YQ0;Q13428;Q03164;P98174;O96028;O43318;Q09472;Q9BYW2;Q07889;Q96HP0;P98172;Q9Y3R0;O15040;Q99081;Q15699;Q6UB99;Q92793;O14497;Q96L73;P22607;P38398
HP:0007370	Aplasia/Hypoplasia of the corpus callosum	467	70	1.80104	2.04284e-07	1.64696e-05	Q15555;P98164;Q2KHM9;P15056;Q69YQ0;Q96PU5;O95996;Q13620;Q13813;P49815;O00571;Q14004;Q13367;O14578;P42695;Q15058;O96028;P10071;Q92574;Q9NSC2;Q9Y6V0;Q09472;Q3V6T2;Q00839;Q14204;O60566;P81274;Q9BYW2;Q68CP9;P49454;O00139;Q01433;Q9Y6D5;Q9H270;Q8IZT6;P98172;P78527;O95613;P36507;Q9NXR1;Q96D71;O60341;Q9H0W8;Q2M1P5;P52701;Q9NRR6;O60315;O75665;O15040;Q9Y263;P07954;O43175;Q15699;Q9ULH0;Q2LD37;P32004;Q6UB99;…
HP:0002118	Abnormality of the cerebral ventricles	552	79	1.71961	2.09063e-07	1.65691e-05	P10644;Q6KC79;O76039;Q2KHM9;Q03252;P15056;Q69YQ0;O95996;Q13620;O00192;P49815;O00571;O14578;Q03164;P42695;P49959;Q15058;O96028;P10071;P21333;O95453;Q92574;Q9BX63;Q14738;Q3V6T2;Q00839;P26358;O60566;P81274;Q92890;Q9BYW2;Q68CP9;P49454;Q96HP0;O14686;Q01433;Q9H270;Q8IZT6;Q9Y3R0;P62140;O95613;P36507;Q9NXR1;Q15751;Q9H0W8;P57740;Q2M1P5;Q9NRR6;Q14839;Q56NI9;P54253;P21359;Q9NPD8;O75665;Q9Y263;P07954;O43175;…
HP:0040070	Abnormality of upper limb bone	342	56	1.96745	2.28909e-07	1.78396e-05	Q6ZRS2;P10644;P49585;Q6KC79;O76039;Q2KHM9;P15056;P25054;Q96GP6;P10301;Q03164;O60673;Q9H173;O96028;P10071;Q92997;P21333;Q9UIG0;Q9NSC2;O43318;Q9BX63;P98175;Q09472;Q07889;Q96HP0;O15228;Q13535;P02545;Q15283;O95613;P36507;A1X283;Q2M1P5;Q56NI9;O15357;O00116;Q9NPD8;O75665;Q99081;P60484;P04049;Q8IY92;Q9H4A3;Q92793;Q6W2J9;O75369;Q9UDT6;Q15139;Q9P2D1;Q96L73;P22607;Q8TAD8;Q14739;P35240;P51587;P38398
HP:0000047	Hypospadias	249	45	2.17147	2.38092e-07	1.82511e-05	Q15555;Q6ZRS2;P10644;Q6KC79;P15056;Q69YQ0;O95996;Q13620;O00192;O75496;Q03164;O96028;P10071;Q92997;P21333;Q9NSC2;Q9BX63;Q09472;O60566;Q92890;Q9BYW2;O14686;Q13535;P09884;P98172;Q9Y3R0;P02545;Q13415;O95613;Q2M1P5;O60315;Q56NI9;Q9NPD8;Q96DA6;P04049;Q8IY92;Q92793;Q92766;P41227;Q6W2J9;P46100;Q96L73;P22607;P51587;P38398
HP:0009121	Abnormal axial skeleton morphology	1807	194	1.28999	2.55774e-07	1.92903e-05	Q15555;P98164;P04075;P52952;Q6ZRS2;P10644;P49585;Q6KC79;O95817;O76039;Q2KHM9;Q03252;P15056;Q69YQ0;Q13428;Q96PU5;P25054;O95996;Q05655;Q13620;Q9Y3D7;Q8WWQ0;Q96GP6;Q13813;O00192;P49815;O00571;Q86SQ4;Q92796;Q96MG7;Q14004;Q9UMN6;Q13367;O14578;O75496;P10301;Q6P1J9;Q03164;O60673;P22626;P50851;P42695;P49959;Q9H173;Q15058;P98174;P83876;O96028;O95831;P10071;Q9UBP0;Q92997;P21333;Q9UIG0;Q8WX93;O95453;Q9UEY8;…
HP:0010993	Abnormality of the cerebral subcortex	643	88	1.64442	2.77509e-07	2.05974e-05	Q15555;P98164;P20700;Q2KHM9;P15056;Q69YQ0;Q96PU5;O95996;Q13620;Q13813;P49815;O00571;Q14004;Q13367;O14578;Q03164;P42695;Q15058;Q9BZ23;O96028;O95831;P10071;Q92574;Q9NSC2;Q9Y6V0;P98175;Q09472;Q3V6T2;Q00839;P26358;Q14204;O60566;P81274;Q9BYW2;Q68CP9;P49454;Q9NTI2;Q96HP0;O00139;Q01433;Q13535;Q9Y6D5;Q9H270;P10636;Q8IZT6;P98172;P78527;P31040;O95613;P36507;O43896;Q9NXR1;Q15751;Q96D71;Q9H1B7;O60341;Q9H0W8;…
HP:0001780	Abnormality of toe	455	68	1.79572	3.60542e-07	2.63421e-05	P52952;P10644;Q6KC79;Q2KHM9;Q69YQ0;Q96PU5;P04792;P25054;Q13620;Q96GP6;Q9H4L7;O00192;O75496;Q03164;P83876;O96028;P10071;Q92997;P21333;Q9UIG0;Q9NSC2;O43318;Q9BX63;O75962;Q09472;Q8TD19;Q15233;Q92890;Q68CP9;Q96HP0;Q13535;P98172;Q9Y3R0;P02545;Q92908;O95613;Q2M1P5;Q8N0X7;Q9NRR6;Q56NI9;P35711;Q9NPD8;O75665;Q99081;O43175;O75845;P60484;Q96FC9;P11274;Q2LD37;Q8IY92;Q9H4A3;Q92793;Q92766;Q7Z5J4;P41227;Q6W2J9;…
HP:0100627	Displacement of the external urethral meatus	262	46	2.10959	4.17588e-07	3.00407e-05	Q15555;Q6ZRS2;P10644;Q6KC79;P15056;Q69YQ0;O95996;Q13620;O00192;O75496;Q03164;O96028;P10071;Q92997;P21333;O95453;Q9NSC2;Q9BX63;Q09472;O60566;Q92890;Q9BYW2;O14686;Q13535;P09884;P98172;Q9Y3R0;P02545;Q13415;O95613;Q2M1P5;O60315;Q56NI9;Q9NPD8;Q96DA6;P04049;Q8IY92;Q92793;Q92766;P41227;Q6W2J9;P46100;Q96L73;P22607;P51587;P38398
HP:0001965	Abnormality of the scalp	222	41	2.21908	4.76652e-07	3.377e-05	P98164;P04075;Q6ZRS2;Q6KC79;P15056;Q69YQ0;Q13428;P10301;Q03164;P98174;O96028;O95453;Q92574;O43318;Q09472;Q9BYW2;Q07889;Q96HP0;Q63ZY3;Q13535;P98172;Q9Y3R0;P02545;Q15283;O95613;P36507;Q15149;P21359;O15040;Q99081;P04049;Q15699;Q6UB99;P14923;Q92793;Q15139;O14497;Q9H6X2;Q96L73;P22607;P38398
HP:0001155	Abnormality of the hand	1001	122	1.46442	4.84783e-07	3.38335e-05	Q15555;P52952;Q6ZRS2;P10644;P49585;Q6KC79;O76039;Q2KHM9;Q03252;P15056;Q69YQ0;P04792;P25054;Q13620;Q8WWQ0;Q96GP6;Q9H4L7;O00192;Q86SQ4;O75496;P10301;Q03164;O60673;P50851;Q9H173;Q92597;P46783;P98174;O96028;P10071;Q92997;P21333;Q9UIG0;O95453;Q9NSC2;O43318;Q9BX63;P98175;Q03001;O75962;Q09472;Q8TD19;Q3V6T2;Q14204;O60566;Q92890;P42356;Q9BYW2;Q68CP9;Q07889;Q96HP0;Q13976;O14686;Q13535;P98172;P78527;Q9Y3R0;…
HP:0200007	Abnormal size of the palpebral fissures	176	35	2.38944	5.76821e-07	3.96649e-05	Q15555;P15056;Q13620;Q96GP6;Q03164;P83876;Q14669;Q92997;Q9UIG0;Q9NSC2;Q9BX63;Q9Y6V0;P98175;Q68CP9;Q96HP0;O14686;Q13535;P02545;Q13415;O95613;P36507;Q14839;Q9NPD8;P11274;Q8IY92;Q6UB99;P16157;Q6W2J9;Q9UDT6;Q96DF8;Q8IWS0;P51587;P38398;Q9C0K0;P38159
HP:0000520	Proptosis	184	36	2.35085	5.97518e-07	4.04927e-05	P98164;P52952;Q6KC79;P15056;Q69YQ0;P25054;P10301;O96028;Q92997;P21333;Q9BX63;Q9Y6V0;Q09472;Q9UHB7;Q07889;Q8IZT6;P02545;Q92908;Q15283;A1X283;Q9NXR1;Q15751;Q56NI9;Q9NPD8;Q99081;O43175;P60484;P04049;Q8IY92;Q92793;P41227;O75369;Q96L73;P22607;P51587;P38398
HP:0100037	Abnormality of the scalp hair	216	40	2.22509	6.20069e-07	4.14206e-05	P98164;P04075;Q6ZRS2;Q6KC79;P15056;Q69YQ0;Q13428;P10301;Q03164;P98174;O96028;O95453;Q92574;O43318;Q09472;Q9BYW2;Q07889;Q96HP0;Q63ZY3;Q13535;P98172;Q9Y3R0;P02545;Q15283;O95613;P36507;Q15149;P21359;O15040;Q99081;P04049;Q15699;Q6UB99;P14923;Q92793;Q15139;O14497;Q96L73;P22607;P38398
HP:0009115	Aplasia/hypoplasia involving the skeleton	817	104	1.52951	6.57984e-07	4.33343e-05	Q15555;Q6ZRS2;P10644;P49585;Q6KC79;O76039;Q2KHM9;Q03252;P15056;Q69YQ0;Q13428;Q96PU5;P25054;O95996;Q13620;Q9Y3D7;Q8WWQ0;Q96GP6;O00192;Q86SQ4;O75496;P10301;Q03164;O60673;Q9H173;Q15058;P98174;P83876;O96028;P10071;Q92997;P21333;Q9UIG0;Q9NSC2;O43318;Q9BX63;P98175;O75962;Q09472;Q8TD19;Q00839;Q14204;O60566;Q92890;P42356;Q9BYW2;Q68CP9;Q07889;Q96HP0;Q6XUX3;O14686;O15228;Q13535;P98172;Q9Y3R0;P02545;Q13415;…
HP:0009122	Aplasia/hypoplasia affecting bones of the axial skeleton	626	85	1.63149	6.91336e-07	4.48984e-05	Q15555;Q6ZRS2;P10644;Q6KC79;Q2KHM9;P15056;Q69YQ0;Q13428;Q96PU5;O95996;Q9Y3D7;Q8WWQ0;O00192;Q86SQ4;O75496;P10301;Q03164;O60673;Q15058;P98174;P83876;O96028;P10071;Q92997;P21333;Q9UIG0;O43318;Q9BX63;P98175;O75962;Q09472;Q8TD19;Q00839;O60566;Q92890;P42356;Q9BYW2;Q68CP9;Q07889;Q96HP0;Q6XUX3;O15228;Q13535;P98172;Q9Y3R0;P02545;Q13415;Q15283;O95613;A1X283;P57740;Q2M1P5;Q14839;Q56NI9;O15357;Q15147;P27986;…
HP:0000028	Cryptorchidism	540	76	1.69107	7.79541e-07	4.99333e-05	Q15555;P52952;Q6ZRS2;P10644;Q6KC79;Q2KHM9;P15056;Q69YQ0;Q13428;Q96PU5;O95996;Q13620;O00192;O75496;P10301;Q03164;P98174;O96028;P10071;Q92997;Q9Y6N7;P21333;Q9UIG0;Q9NSC2;O43318;Q9BX63;Q09472;Q9UHB7;O60566;Q15233;Q92890;Q9BYW2;Q68CP9;Q07889;O14686;Q13535;P09884;P98172;Q9Y3R0;P62140;Q92908;Q13415;Q15283;P36507;Q9HD15;O60341;Q2M1P5;Q14839;O60315;Q56NI9;O15357;P21359;Q9NPD8;O75665;Q96DA6;O43175;P04049;…
HP:0009116	Aplasia/Hypoplasia involving bones of the skull	552	77	1.67607	9.33284e-07	5.89735e-05	Q15555;P10644;Q6KC79;Q2KHM9;P15056;Q69YQ0;Q13428;Q96PU5;O95996;Q8WWQ0;O00192;Q86SQ4;O75496;P10301;Q03164;O60673;Q15058;P83876;O96028;P10071;Q92997;P21333;Q9UIG0;O43318;Q9BX63;P98175;O75962;Q09472;Q8TD19;Q00839;O60566;Q92890;P42356;Q9BYW2;Q68CP9;Q07889;Q96HP0;Q6XUX3;O15228;Q13535;P02545;Q13415;Q15283;O95613;A1X283;P57740;Q2M1P5;Q56NI9;Q15147;P27986;Q9NPD8;O75665;Q9Y263;O43175;O75845;P60484;P04049;…
HP:0001172	Abnormality of the thumb	262	45	2.06373	1.08326e-06	6.75378e-05	Q6ZRS2;Q6KC79;Q03252;P25054;Q86SQ4;Q03164;O60673;O96028;P10071;Q92997;P21333;Q9UIG0;Q9NSC2;O43318;Q9BX63;Q09472;Q8TD19;Q9Y3R0;O95613;O60341;P57740;Q2M1P5;Q8N0X7;Q56NI9;O15357;Q9NPD8;O75665;O43175;P60484;Q2LD37;Q8IY92;P32004;Q6UB99;Q92793;P41227;Q6W2J9;O75369;Q9UDT6;Q15139;Q9P2D1;Q96L73;P22607;Q8TAD8;P51587;P38398
HP:0002060	Abnormality of the cerebrum	1313	149	1.36352	1.15837e-06	7.12703e-05	Q15555;P98164;Q6ZRS2;P20700;Q6KC79;O76039;Q2KHM9;P15056;Q69YQ0;Q96PU5;O75140;O95996;Q13620;Q13813;O00192;P49815;O00571;Q14004;Q9UMN6;Q13367;O14578;O75496;Q03164;P22626;Q6Y7W6;P42695;Q9H173;Q04637;Q15058;Q9BZ23;O96028;O95831;P10071;Q9Y6N7;Q9UIG0;O95453;Q9UEY8;P17480;Q92574;Q9NSC2;Q9BX63;Q9Y6V0;Q96JM3;P98175;O75962;Q09472;Q8TD19;Q3V6T2;Q00839;P26358;Q14204;O60566;O00522;P81274;Q92890;P42356;Q9BYW2;…
HP:0000795	Abnormality of the urethra	306	50	1.96331	1.21608e-06	7.38492e-05	Q15555;Q6ZRS2;P10644;Q6KC79;P15056;Q69YQ0;O95996;Q13620;O00192;O75496;Q03164;O96028;P10071;Q92997;P21333;Q9UIG0;O95453;Q9NSC2;O43318;Q9BX63;Q09472;O60566;Q92890;Q9BYW2;O14686;Q13535;P09884;P98172;Q9Y3R0;P02545;Q13415;O95613;Q15149;Q2M1P5;O60315;Q56NI9;Q9NPD8;Q96DA6;P04049;Q8IY92;Q92793;Q92766;P41227;Q6W2J9;Q9UDT6;P46100;Q96L73;P22607;P51587;P38398
HP:0012758	Neurodevelopmental delay	1474	163	1.32871	1.26153e-06	7.49542e-05	Q15555;Q9NZ56;P98164;P52952;P27708;Q6ZRS2;P10644;P49585;P20700;Q6KC79;O76039;Q2KHM9;Q03252;P15056;Q69YQ0;Q13428;Q96PU5;O95996;Q13620;Q9Y3D7;Q8WWQ0;O00192;P49815;Q92796;Q96MG7;Q14004;Q92974;Q9UMN6;Q13367;O14578;O75496;Q03164;O60673;P42695;P49959;Q9H173;Q15058;P53985;P98174;Q9BZ23;O96028;O95831;Q14669;P10071;Q92997;Q9Y6N7;Q8TDJ6;P21333;O95453;Q9UEY8;P17480;Q92574;Q9NSC2;Q9BX63;Q9Y6V0;Q96JM3;Q9Y462;…
HP:0000159	Abnormal lip morphology	735	95	1.55302	1.26633e-06	7.49542e-05	Q15555;P52952;Q6ZRS2;Q6KC79;O76039;P15056;Q69YQ0;Q13428;P25054;Q13620;Q9Y3D7;Q8WWQ0;Q96GP6;O00192;O00571;Q86SQ4;O60716;Q14004;Q92974;O14578;O75496;P10301;Q03164;O60673;P42695;P46783;Q15058;P98174;P83876;O96028;Q14669;P10071;Q92997;P21333;Q9UIG0;O43318;Q9Y6V0;Q96JM3;O75962;Q8TD19;Q3V6T2;Q00839;O60566;Q92890;Q68CP9;Q07889;O14686;Q01433;Q8IZT6;P98172;P78527;Q9Y3R0;P02545;Q92908;Q13415;Q15283;P36507;…
HP:0002973	Abnormality of the forearm	182	35	2.31067	1.33174e-06	7.78401e-05	P10644;Q6KC79;P15056;P25054;Q96GP6;P10301;Q03164;O60673;O96028;P10071;P21333;Q9UIG0;O43318;Q9BX63;P98175;Q09472;Q07889;Q13535;Q15283;O95613;P36507;Q56NI9;Q9NPD8;P60484;P04049;Q8IY92;Q92793;Q7Z5J4;Q6W2J9;O75369;Q9UDT6;Q9P2D1;P22607;P51587;P38398
HP:0001263	Global developmental delay	1238	142	1.37819	1.37869e-06	7.95898e-05	Q15555;Q9NZ56;P98164;P52952;P27708;Q6ZRS2;P10644;P49585;P20700;O76039;Q2KHM9;Q03252;P15056;Q69YQ0;Q13428;Q96PU5;O95996;Q9Y3D7;Q8WWQ0;O00192;P49815;Q92796;Q96MG7;Q14004;Q9UMN6;Q13367;O14578;O75496;Q03164;P42695;Q9H173;Q15058;P53985;P98174;Q9BZ23;O96028;O95831;Q14669;P10071;Q92997;Q9Y6N7;P21333;O95453;Q9UEY8;P17480;Q92574;Q9NSC2;Q9BX63;Q9Y6V0;Q96JM3;Q14738;P98175;Q96RK0;Q09472;Q3V6T2;Q9UHB7;Q00839;…
HP:0000286	Epicanthus	352	55	1.87742	1.44977e-06	8.2672e-05	Q15555;P04075;P10644;Q2KHM9;P15056;Q69YQ0;Q13620;Q8WWQ0;O00192;Q14004;Q03164;O60673;P98174;O96028;Q14669;Q92997;P21333;Q9UIG0;Q9BX63;Q96JM3;Q09472;Q3V6T2;Q00839;O60566;Q92890;Q68CP9;Q07889;P36507;Q2M1P5;Q8N0X7;Q9NRR6;Q14839;P35711;P21359;P27986;Q9NPD8;O75665;O75845;Q96FC9;P04049;Q15699;P35499;Q8IY92;Q92793;Q92766;P41227;P16157;Q9UDT6;O14497;Q9P2D1;P46100;P22607;P51587;P38398;Q9C0K0
HP:0002119	Ventriculomegaly	416	62	1.79077	1.48908e-06	8.38909e-05	Q6KC79;O76039;Q2KHM9;Q03252;Q69YQ0;O95996;Q13620;O00571;O14578;Q03164;P42695;P49959;Q15058;O96028;P10071;O95453;Q9BX63;Q14738;Q3V6T2;Q00839;P26358;O60566;P81274;Q9BYW2;Q68CP9;O14686;Q01433;Q9H270;Q8IZT6;P62140;O95613;Q9NXR1;Q15751;Q9H0W8;Q2M1P5;Q9NRR6;Q14839;P54253;Q9NPD8;O75665;Q9Y263;O43175;Q9ULH0;Q2LD37;Q6IQ26;Q8IY92;P32004;Q6UB99;O00423;O75970;Q7Z5J4;P41227;O14497;Q9H6X2;Q9P2D1;Q96L73;P22607;…
HP:0002818	Abnormality of the radius	168	33	2.36018	1.66527e-06	9.26999e-05	P10644;Q6KC79;P15056;P25054;Q96GP6;P10301;Q03164;O60673;O96028;P10071;P21333;Q9UIG0;O43318;Q9BX63;P98175;Q09472;Q07889;Q13535;Q15283;O95613;Q56NI9;Q9NPD8;P60484;P04049;Q8IY92;Q92793;Q6W2J9;O75369;Q9UDT6;Q9P2D1;P22607;P51587;P38398
HP:0000358	Posteriorly rotated ears	310	50	1.93798	1.81561e-06	9.98797e-05	Q15555;P98164;Q6ZRS2;Q6KC79;Q2KHM9;P15056;Q69YQ0;Q14004;O75496;P10301;Q03164;P98174;O96028;P10071;Q92997;P21333;Q9UIG0;O43318;P98175;O60566;Q68CP9;Q07889;O14686;Q9Y3R0;P62140;Q13415;Q15283;P36507;Q15751;Q9H0W8;Q2M1P5;Q9NRR6;Q56NI9;Q15147;P35711;P21359;O75665;Q9Y263;P04049;Q15699;Q2LD37;Q7Z3K3;O75970;Q7Z5J4;P41227;Q6W2J9;Q9UDT6;Q9P2D1;P46100;Q96L73
HP:0001156	Brachydactyly	267	45	2.02508	1.86973e-06	0.000100823	P52952;Q6ZRS2;P10644;P49585;Q2KHM9;P15056;Q69YQ0;Q13620;P10301;O60673;Q9H173;P98174;P10071;Q92997;P21333;O43318;O75962;Q9UHB7;Q68CP9;Q07889;Q96HP0;P98172;P02545;Q92908;Q15283;O95613;A1X283;Q2M1P5;Q8N0X7;Q56NI9;O15357;P27986;O75665;Q99081;P60484;P04049;Q15699;Q7Z3K3;Q7Z5J4;O75369;O14497;Q9P2D1;P46100;P22607;Q14739
HP:0009118	Aplasia/Hypoplasia of the mandible	542	75	1.66266	1.87587e-06	0.000100823	Q15555;Q6KC79;Q2KHM9;P15056;Q69YQ0;Q13428;Q96PU5;O95996;Q8WWQ0;O00192;Q86SQ4;O75496;P10301;Q03164;O60673;Q15058;P83876;O96028;P10071;Q92997;P21333;Q9UIG0;O43318;Q9BX63;P98175;O75962;Q09472;Q8TD19;Q00839;O60566;Q92890;P42356;Q9BYW2;Q68CP9;Q07889;Q96HP0;Q6XUX3;O15228;Q13535;P02545;Q13415;Q15283;O95613;A1X283;P57740;Q2M1P5;Q56NI9;Q15147;P27986;Q9NPD8;O75665;Q9Y263;O43175;O75845;P60484;P04049;Q8IY92;…
HP:0002250	Abnormal large intestine morphology	146	30	2.46893	1.91258e-06	0.000101628	P10644;Q6KC79;Q13428;P25054;P50851;Q9UIG0;Q8WX93;Q9NSC2;O43318;O96017;Q09472;O60566;O43516;Q6PD74;P09884;P31040;P02545;Q92908;P13498;Q2M1P5;P52701;Q9UPY3;P60484;P41227;Q6W2J9;Q9UDT6;Q15746;P22607;P51587;P38398
HP:0010938	Abnormality of the external nose	664	87	1.57432	2.41237e-06	0.000126744	P98164;Q6ZRS2;P10644;Q6KC79;O76039;Q2KHM9;P15056;P25054;O95996;Q13620;Q9Y3D7;Q8WWQ0;Q96GP6;O00192;Q86SQ4;Q9UMN6;O14578;O75496;Q03164;P46783;Q15058;P98174;P83876;O96028;P10071;Q92997;O43318;P98175;Q09472;O60566;Q92890;Q9BYW2;Q68CP9;P49454;Q96HP0;O14686;O15228;Q13535;P98172;Q9Y3R0;P02545;Q13099;O95613;P36507;Q9BY12;A1X283;Q15149;Q8WWY3;O60341;Q9H0W8;Q2M1P5;Q9NRR6;O60315;Q56NI9;O15357;P35711;P21359;…
HP:0100542	Abnormal localization of kidney	126	27	2.57475	2.75292e-06	0.000143029	Q6KC79;P15056;Q69YQ0;P25054;P10071;Q9UIG0;Q9NSC2;O43318;Q9BX63;P98175;Q9UHB7;Q00839;Q68CP9;Q6XUX3;O14686;Q56NI9;Q9NPD8;O75845;P04049;Q8IY92;Q7Z5J4;Q9UDT6;O14497;Q9P2D1;P52926;P51587;P38398
HP:0000347	Micrognathia	538	74	1.65269	2.84799e-06	0.000146343	Q15555;Q6KC79;Q2KHM9;P15056;Q69YQ0;Q13428;Q96PU5;O95996;Q8WWQ0;O00192;Q86SQ4;O75496;P10301;Q03164;O60673;Q15058;P83876;O96028;P10071;Q92997;P21333;Q9UIG0;O43318;Q9BX63;P98175;O75962;Q09472;Q8TD19;Q00839;O60566;Q92890;P42356;Q9BYW2;Q68CP9;Q07889;Q96HP0;Q6XUX3;O15228;Q13535;P02545;Q13415;Q15283;O95613;A1X283;P57740;Q2M1P5;Q56NI9;Q15147;P27986;Q9NPD8;O75665;Q9Y263;O43175;O75845;P60484;P04049;Q8IY92;…
HP:0040072	Abnormality of forearm bone	180	34	2.26959	2.92405e-06	0.000148439	P10644;Q6KC79;P15056;P25054;Q96GP6;P10301;Q03164;O60673;O96028;P10071;P21333;Q9UIG0;O43318;Q9BX63;P98175;Q09472;Q07889;Q13535;Q15283;O95613;P36507;Q56NI9;Q9NPD8;P60484;P04049;Q8IY92;Q92793;Q6W2J9;O75369;Q9UDT6;Q9P2D1;P22607;P51587;P38398
HP:0000431	Wide nasal bridge	378	57	1.81186	2.95226e-06	0.000148439	Q6ZRS2;P10644;Q2KHM9;P15056;Q69YQ0;Q13428;O00192;Q14004;Q03164;Q15058;P98174;P83876;O96028;P10071;Q92997;P21333;Q9UIG0;O43318;P98175;Q09472;Q92890;Q68CP9;P49454;O14686;O15228;P98172;P78527;Q9Y3R0;P02545;Q13099;O95613;Q9BY12;A1X283;Q8WWY3;O60341;Q9H0W8;Q2M1P5;O60315;Q56NI9;P35711;P27986;O75665;Q9H2P0;O75845;Q6P2Q9;P04049;Q15699;Q92793;Q92766;Q7Z5J4;P41227;O75369;Q9UDT6;O14497;P46100;Q6ZSZ5;P08559
HP:0100006	Neoplasm of the central nervous system	105	24	2.7464	3.04587e-06	0.000151516	Q15555;Q2KHM9;P04626;P15056;P25054;P49815;P10071;Q92574;O96017;O00522;P31040;P02545;Q2M1P5;P52701;P21359;O75665;P07954;Q9UPY3;P60484;P15531;P04049;Q15699;P35240;O60333
HP:0011821	Abnormality of facial skeleton	853	105	1.47905	3.14228e-06	0.000154666	Q15555;P98164;P10644;Q6KC79;Q2KHM9;P15056;Q69YQ0;Q13428;Q96PU5;P25054;O95996;Q13620;Q8WWQ0;Q96GP6;O00192;Q86SQ4;O75496;P10301;Q6P1J9;Q03164;O60673;P50851;Q15058;P98174;P83876;O96028;P10071;Q92997;P21333;Q9UIG0;O95453;O43318;Q9BX63;P98175;O75962;Q09472;Q8TD19;Q3V6T2;Q00839;O60566;Q15233;Q92890;P42356;Q9BYW2;Q68CP9;Q07889;O43516;Q96HP0;Q6XUX3;Q13976;O15228;Q13535;P02545;Q13415;Q15283;O95613;P36507;…
HP:0000689	Dental malocclusion	78	20	3.08089	3.1902e-06	0.000155389	P10644;P49585;P15056;Q92997;P21333;Q9UIG0;Q09472;Q07889;Q13535;Q6ZRV2;Q9Y3R0;A1X283;Q15147;P27986;Q92793;Q6W2J9;Q9UDT6;P22607;P17706;P38398
HP:0000925	Abnormality of the vertebral column	992	118	1.42926	3.33513e-06	0.00015968	Q15555;P04075;Q6ZRS2;P10644;P49585;Q6KC79;O95817;O76039;Q03252;P15056;Q13428;P25054;O95996;Q13620;Q9Y3D7;O00192;O00571;Q86SQ4;P10301;Q03164;P22626;Q9H173;P98174;O96028;O95831;P10071;Q9UBP0;Q92997;P21333;Q9UIG0;Q8WX93;O95453;Q9NSC2;O43318;Q9BX63;O75962;Q09472;Q8TD19;Q00839;O60566;O00522;Q15233;Q92890;Q9BYW2;Q68CP9;Q07889;Q8TBZ6;Q6XUX3;Q13976;O14686;O15228;Q13535;P10636;Q9BYM8;P98172;P09651;Q9Y3R0;…
HP:0100547	Abnormality of forebrain morphology	1334	149	1.34206	3.34658e-06	0.00015968	Q15555;P98164;Q6ZRS2;P20700;Q6KC79;O76039;Q2KHM9;P15056;Q69YQ0;Q96PU5;O75140;O95996;Q13620;Q13813;O00192;P49815;O00571;Q14004;Q9UMN6;Q13367;O14578;O75496;Q03164;P22626;Q6Y7W6;P42695;Q9H173;Q04637;Q15058;Q9BZ23;O96028;O95831;P10071;Q9Y6N7;Q9UIG0;O95453;Q9UEY8;P17480;Q92574;Q9NSC2;Q9BX63;Q9Y6V0;Q96JM3;P98175;O75962;Q09472;Q8TD19;Q3V6T2;Q00839;P26358;Q14204;O60566;O00522;P81274;Q92890;P42356;Q9BYW2;…
HP:0030791	Abnormal jaw morphology	720	92	1.53531	3.41939e-06	0.000161506	Q15555;P10644;Q6KC79;Q2KHM9;P15056;Q69YQ0;Q13428;Q96PU5;O95996;Q13620;Q8WWQ0;Q96GP6;O00192;Q86SQ4;O75496;P10301;Q6P1J9;Q03164;O60673;Q15058;P98174;P83876;O96028;P10071;Q92997;P21333;Q9UIG0;O95453;O43318;Q9BX63;P98175;O75962;Q09472;Q8TD19;Q3V6T2;Q00839;O60566;Q92890;P42356;Q9BYW2;Q68CP9;Q07889;Q96HP0;Q6XUX3;Q13976;O15228;Q13535;P02545;Q13415;Q15283;O95613;A1X283;Q15751;P57740;Q2M1P5;Q56NI9;Q15147;…
HP:0000422	Abnormality of the nasal bridge	701	90	1.54264	3.7239e-06	0.00017216	P98164;Q6ZRS2;P10644;Q6KC79;Q2KHM9;P15056;Q69YQ0;Q13428;Q13620;Q9Y3D7;Q96GP6;O00192;Q86SQ4;Q14004;O75496;Q03164;Q15058;P98174;P83876;O96028;Q14669;P10071;Q92997;P21333;Q9UIG0;O43318;Q9Y6V0;P98175;Q09472;O60566;Q92890;Q68CP9;P49454;Q07889;Q96HP0;O14686;O15228;P98172;P78527;Q9Y3R0;P02545;Q13099;O95613;P38117;P36507;Q9BY12;A1X283;Q9NXR1;Q15751;Q8WWY3;O60341;Q9H0W8;Q2M1P5;Q9NRR6;O60315;Q56NI9;O15357;…
HP:0002997	Abnormality of the ulna	128	27	2.53452	3.79224e-06	0.00017216	P10644;Q6KC79;P15056;P25054;Q96GP6;P10301;Q03164;O60673;O96028;P21333;Q9UIG0;Q9BX63;Q07889;Q15283;O95613;P36507;Q56NI9;Q9NPD8;P04049;Q8IY92;Q6W2J9;O75369;Q9UDT6;Q9P2D1;P22607;P51587;P38398
HP:0009602	Abnormality of thumb phalanx	128	27	2.53452	3.79224e-06	0.00017216	Q6ZRS2;Q6KC79;Q03164;P10071;Q92997;P21333;Q9NSC2;O43318;Q9BX63;Q09472;O95613;Q2M1P5;Q56NI9;O15357;Q9NPD8;P60484;Q8IY92;Q92793;P41227;Q6W2J9;O75369;Q15139;Q96L73;P22607;Q8TAD8;P51587;P38398
HP:0011220	Prominent forehead	128	27	2.53452	3.79224e-06	0.00017216	O76039;P15056;Q69YQ0;O95996;Q9Y3D7;Q92997;P21333;Q14204;Q9BYW2;P78527;P62140;P02545;A1X283;Q15751;O60341;Q9H0W8;Q2M1P5;Q9NRR6;P27986;Q9H2P0;P04049;Q9ULH0;P41227;O75369;Q15139;Q96L73;Q14739
HP:0010566	Hamartoma	60	17	3.40439	4.08377e-06	0.000183613	Q2KHM9;P15056;P25054;P49815;Q6P1J9;P10071;Q92574;Q8TD19;P31040;Q2M1P5;P21359;O75665;P07954;P60484;P22607;P35240;O60333
HP:0025423	Abnormal larynx morphology	86	21	2.93401	4.22032e-06	0.000187945	Q69YQ0;P25054;Q96GP6;O00192;O75496;P10071;P21333;O43318;Q09472;Q9UHB7;Q92890;Q9Y3R0;P02545;O95613;Q2M1P5;Q92793;Q92766;O75369;Q9P2D1;Q8TAD8;Q14739
HP:0007379	Neoplasm of the genitourinary tract	144	29	2.41978	4.38908e-06	0.000193617	Q92733;P10644;P25054;O95996;P49815;Q6P1J9;P49959;Q13263;Q8WX93;Q92574;Q9BX63;O96017;Q09472;O60566;Q9BYW2;Q6PD74;P31040;P02545;P52701;P07954;Q9UPY3;P60484;Q92793;P52926;Q96L73;P22607;P51587;O60333;P38398
HP:0001382	Joint hypermobility	241	41	2.04413	4.43596e-06	0.000193855	Q6ZRS2;P15056;Q13620;O00192;Q14004;O75496;P10301;Q03164;P98174;P21333;Q9UIG0;Q96JM3;Q09472;Q92890;Q68CP9;Q07889;O14686;Q13535;P98172;P62140;P02545;Q13415;Q15283;O95613;O60341;Q8N0X7;P27986;P60484;P11274;P04049;Q92793;Q92766;O75369;Q9UDT6;O14497;Q9H6X2;Q9P2D1;Q96L73;P22607;P35670;Q8IWS0
HP:0011792	Neoplasm by histology	234	40	2.05393	5.1982e-06	0.000225063	Q15555;P10644;Q2KHM9;P04626;P15056;P25054;O95996;P49815;Q6P1J9;P49959;Q13263;P10071;P21333;Q8WX93;Q92574;Q9BX63;O96017;Q09472;Q8TD19;O60566;Q9BYW2;Q07889;P31040;P02545;Q2M1P5;P52701;P21359;O75665;P07954;Q9UPY3;P60484;P15531;P04049;Q96L73;P22607;Q13501;P35240;P51587;O60333;P38398
HP:0000357	Abnormal location of ears	547	74	1.62549	5.41215e-06	0.000232176	Q15555;P98164;Q6ZRS2;Q6KC79;Q2KHM9;P15056;Q69YQ0;Q9Y3D7;O00192;Q86SQ4;Q14004;O75496;P10301;Q03164;Q15058;P98174;O96028;P10071;Q92997;P21333;Q9UIG0;O43318;Q9Y6V0;Q96JM3;P98175;Q03001;Q09472;O60566;Q92890;Q68CP9;Q07889;Q96HP0;O14686;Q13535;P78527;Q9Y3R0;P62140;P02545;Q13415;Q15283;O95613;P36507;A1X283;Q15751;Q9H0W8;Q2M1P5;Q8N0X7;Q9NRR6;Q14839;Q56NI9;Q15147;P35711;P21359;O75665;Q9Y263;P60484;P04049;…
HP:0000549	Abnormal conjugate eye movement	718	91	1.52285	5.69239e-06	0.000241978	Q6ZRS2;P10644;Q6KC79;Q2KHM9;P15056;Q69YQ0;Q13428;Q96PU5;O95996;Q8WWQ0;O00192;Q92796;Q14004;Q92974;O75496;P10301;Q03164;O60673;Q9H173;Q6QNY0;Q15058;P98174;O96028;Q14669;Q92997;P21333;Q9UIG0;Q9UEY8;Q9NSC2;O43318;Q9BX63;Q96JM3;Q14738;Q09472;Q00839;Q15233;Q92890;Q9BYW2;Q68CP9;Q07889;Q9NTI2;Q96HP0;O14686;Q13535;P10636;P98172;P31040;Q13415;Q15283;P36507;Q9H1B7;O60341;Q2M1P5;Q9NRR6;O60315;P54253;P35711;…
HP:0005922	Abnormal hand morphology	244	41	2.01899	6.12373e-06	0.000257969	P49585;Q6KC79;Q03252;P25054;O75496;Q03164;P98174;O96028;Q92997;P21333;O43318;Q9BX63;Q03001;Q8TD19;P42356;Q68CP9;Q96HP0;O14686;P78527;P02545;O95613;Q15751;O60341;Q9H0W8;Q8N0X7;Q56NI9;Q9NPD8;O75665;O43175;P11274;Q2LD37;Q8IY92;P32004;Q6W2J9;O75369;O14497;Q9P2D1;Q96L73;P22607;Q8IWS0;P51587
HP:0010609	Skin tags	62	17	3.29457	6.68004e-06	0.000278892	Q13428;P49815;P83876;O96028;Q92574;Q9NSC2;Q00839;O14686;Q2M1P5;P60484;Q15699;Q6UB99;P41227;Q6W2J9;O75369;Q9H6X2;Q9P2D1
HP:0100871	Abnormality of the palm	271	44	1.95085	6.89265e-06	0.000285222	Q15555;P10644;P49585;Q6KC79;O76039;P15056;Q69YQ0;Q13620;Q9H4L7;Q03164;Q9H173;P98174;O96028;Q92997;P21333;O43318;P98175;Q09472;Q68CP9;Q96HP0;Q13535;P02545;Q13415;P36507;Q15149;Q56NI9;O15357;P27986;O75665;Q9Y263;Q99081;P60484;Q96FC9;P11274;Q6UB99;Q92793;Q7Z5J4;P41227;Q6W2J9;O14497;Q9P2D1;P22607;Q8TAD8;Q14739
HP:0009774	Triangular shaped phalanges of the hand	132	27	2.45771	7.02125e-06	0.000287994	Q6ZRS2;Q6KC79;Q03164;P10071;Q92997;P21333;Q9NSC2;O43318;Q9BX63;Q09472;O95613;Q2M1P5;Q56NI9;O15357;Q9NPD8;P60484;Q8IY92;Q92793;P41227;Q6W2J9;O75369;Q15139;Q96L73;P22607;Q8TAD8;P51587;P38398
HP:0007477	Abnormal dermatoglyphics	179	33	2.21514	7.17093e-06	0.000289786	Q6KC79;P15056;Q69YQ0;P25054;Q9H4L7;P10301;Q03164;P98174;O96028;Q9UIG0;P98175;Q09472;Q68CP9;Q07889;Q96HP0;O14686;Q13535;Q15283;P36507;Q56NI9;O75665;Q9Y263;Q99081;Q96FC9;P04049;Q6UB99;Q92793;P41227;Q6W2J9;Q9UDT6;O14497;Q9P2D1;P22607
HP:0012759	Neurodevelopmental abnormality	1975	202	1.22893	7.18889e-06	0.000289786	Q15555;Q9NZ56;P98164;P04075;P52952;P27708;Q6ZRS2;P10644;P49585;P20700;Q6KC79;O76039;Q2KHM9;Q03252;P15056;Q69YQ0;Q13428;Q96PU5;O75140;O95996;Q6PJT7;Q13620;Q9Y3D7;Q8WWQ0;Q13813;O00192;P49815;O00571;Q92796;Q96MG7;Q14004;Q92974;Q9UMN6;Q13367;O14578;O75496;Q03164;O60673;P22626;P42695;P49959;Q9H173;Q15058;P53985;P98174;Q9BZ23;O96028;O95831;Q14669;P10071;Q9UBP0;Q92997;Q9Y6N7;Q8TDJ6;P21333;Q12955;Q9UIG0;…
HP:0001551	Abnormality of the umbilicus	196	35	2.14562	7.8531e-06	0.000313855	Q15555;P98164;P52952;Q6ZRS2;Q6KC79;Q69YQ0;O00192;O75496;P98174;P10071;Q92997;Q9UIG0;Q9NSC2;Q9BX63;Q92890;P98172;Q9Y3R0;Q92908;A1X283;Q2M1P5;Q9NPD8;Q8IY92;Q92766;Q6W2J9;Q9UDT6;Q15746;Q9H6X2;Q96DF8;Q9P2D1;P46100;Q8TAD8;Q14739;P51587;P38398;Q9C0K0
HP:0002817	Abnormality of the upper limb	1096	126	1.38134	8.2302e-06	0.000326139	Q15555;P52952;Q6ZRS2;P10644;P49585;Q6KC79;O76039;Q2KHM9;Q03252;P15056;Q69YQ0;P04792;P25054;Q13620;Q8WWQ0;Q96GP6;Q9H4L7;O00192;Q86SQ4;O75496;P10301;Q03164;O60673;P50851;Q9H173;Q92597;P46783;P98174;O96028;P10071;Q92997;P21333;Q9UIG0;O95453;Q9NSC2;O43318;Q9BX63;P98175;Q03001;O75962;Q09472;Q8TD19;Q3V6T2;Q14204;O60566;Q92890;P42356;Q9BYW2;Q68CP9;Q07889;Q96HP0;Q13976;O14686;O15228;Q13535;P98172;P78527;…
HP:0002143	Abnormality of the spinal cord	230	39	2.03741	8.43846e-06	0.000331582	P20700;P15056;O00192;O96028;P21333;Q9UIG0;Q9BX63;Q09472;Q8TD19;O00522;Q92890;Q9BYW2;Q68CP9;Q13976;Q9Y3R0;O60341;Q9NRR6;P54253;P21359;Q9NPD8;O75665;O43175;O75845;P60891;P15531;P04049;Q8IY92;Q92793;Q92766;O75369;Q9UDT6;Q15746;O14497;P52926;Q13501;Q99700;P35240;P51587;P38398
HP:0000366	Abnormality of the nose	1174	133	1.36121	8.57944e-06	0.000332038	P98164;P52952;Q6ZRS2;P10644;Q6KC79;O76039;Q2KHM9;P15056;Q69YQ0;Q13428;P25054;O95996;Q05655;Q13620;Q9Y3D7;Q8WWQ0;Q96GP6;O00192;Q86SQ4;Q14004;Q9UMN6;O14578;O75496;Q03164;O60673;Q6Y7W6;P50851;P46783;Q04637;Q15058;P98174;Q15678;P83876;O96028;Q14669;P10071;Q92997;P21333;Q9UIG0;O43318;Q9BX63;Q9Y6V0;P98175;O75962;Q09472;Q3V6T2;Q9UHB7;O60566;Q15233;Q92890;Q9BYW2;Q68CP9;P49454;Q07889;O43516;Q96HP0;Q8TBZ6;…
HP:0010438	Abnormal ventricular septum morphology	282	45	1.91736	8.5921e-06	0.000332038	P98164;P52952;Q6KC79;P15056;Q69YQ0;O00192;Q14004;Q03164;Q9Y4J8;P83876;O96028;P10071;Q92997;Q9UIG0;Q9NSC2;Q09472;Q8TD19;Q15233;Q92890;Q07889;O14686;P62140;P31040;Q92908;P36507;Q9H0W8;Q14839;O60315;Q56NI9;O43175;Q96FC9;P11274;Q6UB99;Q92793;Q92766;P41227;Q6W2J9;O75369;Q9UDT6;Q96DF8;Q9P2D1;P46100;Q96L73;Q14739;P08559
HP:0001999	Abnormal facial shape	706	89	1.5147	9.52266e-06	0.000364983	Q15555;P52952;Q6ZRS2;P10644;Q2KHM9;P15056;Q69YQ0;Q13428;Q96PU5;O95996;Q13620;Q9Y3D7;Q8WWQ0;O00192;O00571;Q86SQ4;O60716;Q96MG7;P10301;Q03164;P98174;O96028;Q14669;Q92997;P21333;Q9UIG0;Q9NSC2;Q9BX63;Q96JM3;Q9Y462;Q9UHB7;Q14204;O60566;Q15233;Q92890;Q9BYW2;Q68CP9;Q07889;O95239;Q6XUX3;Q13535;P98172;P02545;Q15283;O95613;P38117;P36507;A1X283;Q15751;Q2M1P5;Q9NRR6;Q14839;Q15147;P35711;P27986;Q9NPD8;O75665;…
HP:0031816	Abnormal oral morphology	1448	157	1.30278	9.85831e-06	0.000374776	Q15555;P52952;Q6ZRS2;P10644;P49585;Q6KC79;O76039;Q2KHM9;Q03252;P15056;Q69YQ0;Q13428;Q96PU5;P25054;O95996;Q13620;Q9Y3D7;Q8WWQ0;Q96GP6;O00192;P49815;O00571;Q86SQ4;Q92796;O60716;Q14004;Q92974;O14578;O75496;P10301;Q03164;O60673;P42695;P46783;Q15058;P98174;Q15678;Q9BZ23;P83876;O96028;O95831;Q14669;P10071;Q92997;P21333;Q9UIG0;O95453;Q92574;Q9NSC2;O43318;Q9BX63;Q9Y6V0;Q96JM3;Q14738;P98175;Q03001;O75962;…
HP:0000163	Abnormal oral cavity morphology	1437	156	1.30439	1.0082e-05	0.000380189	Q15555;P52952;Q6ZRS2;P10644;P49585;Q6KC79;O76039;Q2KHM9;Q03252;P15056;Q69YQ0;Q13428;Q96PU5;P25054;O95996;Q13620;Q9Y3D7;Q8WWQ0;Q96GP6;O00192;P49815;O00571;Q86SQ4;Q92796;O60716;Q14004;Q92974;O14578;O75496;P10301;Q03164;O60673;P42695;P46783;Q15058;P98174;Q15678;Q9BZ23;P83876;O96028;O95831;Q14669;P10071;Q92997;P21333;Q9UIG0;O95453;Q92574;Q9NSC2;O43318;Q9BX63;Q9Y6V0;Q96JM3;Q14738;P98175;Q03001;O75962;…
HP:0000369	Low-set ears	517	70	1.62685	1.01997e-05	0.000381549	Q15555;P98164;Q6KC79;Q2KHM9;P15056;Q69YQ0;Q9Y3D7;O00192;Q86SQ4;O75496;P10301;Q03164;Q15058;P98174;O96028;P10071;Q92997;P21333;Q9UIG0;O43318;Q9Y6V0;Q96JM3;P98175;Q03001;Q09472;O60566;Q92890;Q68CP9;Q07889;Q96HP0;Q13535;P78527;Q9Y3R0;P62140;P02545;Q13415;Q15283;O95613;P36507;A1X283;Q15751;Q9H0W8;Q2M1P5;Q8N0X7;Q9NRR6;Q14839;Q56NI9;Q15147;P35711;P21359;O75665;Q9Y263;P60484;P04049;Q15699;Q2LD37;Q92793;…
HP:0004426	Abnormality of the cheek	166	31	2.24385	1.0525e-05	0.000390596	P52952;P15056;Q69YQ0;Q13428;P83876;O96028;P21333;Q9NSC2;O43318;Q9Y6V0;Q8TD19;Q3V6T2;Q00839;O14686;P02545;Q92908;O95613;P36507;A1X283;Q2M1P5;O15040;O75845;P10412;Q15699;Q9ULH0;Q6UB99;P41227;P16157;Q6W2J9;O75369;Q9P2D1
HP:0000277	Abnormality of the mandible	688	87	1.5194	1.10344e-05	0.000406276	Q15555;P10644;Q6KC79;Q2KHM9;P15056;Q69YQ0;Q13428;Q96PU5;O95996;Q13620;Q8WWQ0;O00192;Q86SQ4;O75496;P10301;Q6P1J9;Q03164;O60673;Q15058;P83876;O96028;P10071;Q92997;P21333;Q9UIG0;O43318;Q9BX63;P98175;O75962;Q09472;Q8TD19;Q3V6T2;Q00839;O60566;Q92890;P42356;Q9BYW2;Q68CP9;Q07889;Q96HP0;Q6XUX3;Q13976;O15228;Q13535;P02545;Q13415;Q15283;O95613;A1X283;Q15751;P57740;Q2M1P5;Q56NI9;Q15147;P27986;Q9NPD8;O75665;…
HP:0011355	Localized skin lesion	678	86	1.52409	1.11649e-05	0.000407868	P52952;P10644;P15056;Q69YQ0;Q13428;P25054;Q13620;Q9H4L7;O00192;P49815;O60716;P10301;Q03164;O60673;Q5SW96;P83876;O96028;Q92997;P21333;Q9UIG0;O95453;Q92574;Q9NSC2;Q9BX63;Q03001;Q09472;Q13472;Q8TD19;Q00839;O60566;Q92890;Q07889;O43516;Q96HP0;Q6XUX3;O14686;P62140;P02545;Q92908;Q13099;Q13415;Q15283;O95613;P36507;Q9BY12;P13498;Q15149;Q8WWY3;Q2M1P5;P52701;Q56NI9;P21359;P27986;Q9NPD8;O75665;Q6P2Q9;P60484;…
HP:0000252	Microcephaly	771	95	1.48051	1.1445e-05	0.000414858	Q15555;Q6KC79;O76039;Q13620;Q13813;O00192;O00571;Q14004;Q9UMN6;Q13367;O14578;O75496;Q03164;P42695;Q9H173;Q15058;O96028;Q9UIG0;O95453;Q9UEY8;Q9NSC2;Q9BX63;Q9Y6V0;Q96JM3;O75962;Q09472;Q8TD19;Q3V6T2;Q00839;Q14204;O60566;Q92890;Q68CP9;Q96HP0;Q8TBZ6;Q6XUX3;O00139;O14686;Q01433;O15228;Q13535;Q9Y6D5;Q9H270;Q9HB58;Q8IZT6;P98172;P78527;Q9Y3R0;P33991;Q92908;Q13415;O95613;O43896;Q9NXR1;Q9H0W8;P57740;Q8N0X7;…
HP:0000486	Strabismus	699	88	1.51268	1.15661e-05	0.000416022	Q6ZRS2;P10644;Q6KC79;Q2KHM9;P15056;Q69YQ0;Q13428;Q96PU5;O95996;Q8WWQ0;O00192;Q92796;Q14004;Q92974;O75496;P10301;Q03164;O60673;Q9H173;Q6QNY0;Q15058;P98174;O96028;Q14669;Q92997;P21333;Q9UIG0;Q9UEY8;Q9NSC2;O43318;Q9BX63;Q96JM3;Q14738;Q09472;Q00839;Q15233;Q92890;Q9BYW2;Q68CP9;Q07889;Q9NTI2;Q96HP0;O14686;Q13535;P98172;P31040;Q13415;Q15283;P36507;Q9H1B7;O60341;Q2M1P5;Q9NRR6;O60315;P35711;Q9NPD8;O75665;…
HP:0001629	Ventricular septal defect	277	44	1.9086	1.23706e-05	0.000441563	P98164;P52952;Q6KC79;P15056;Q69YQ0;O00192;Q14004;Q03164;Q9Y4J8;P83876;O96028;P10071;Q92997;Q9UIG0;Q9NSC2;Q09472;Q8TD19;Q15233;Q92890;Q07889;O14686;P62140;P31040;Q92908;Q9H0W8;Q14839;O60315;Q56NI9;O43175;Q96FC9;P11274;Q6UB99;Q92793;Q92766;P41227;Q6W2J9;O75369;Q9UDT6;Q96DF8;Q9P2D1;P46100;Q96L73;Q14739;P08559
HP:0040195	Decreased head circumference	773	95	1.47668	1.2832e-05	0.00045361	Q15555;Q6KC79;O76039;Q13620;Q13813;O00192;O00571;Q14004;Q9UMN6;Q13367;O14578;O75496;Q03164;P42695;Q9H173;Q15058;O96028;Q9UIG0;O95453;Q9UEY8;Q9NSC2;Q9BX63;Q9Y6V0;Q96JM3;O75962;Q09472;Q8TD19;Q3V6T2;Q00839;Q14204;O60566;Q92890;Q68CP9;Q96HP0;Q8TBZ6;Q6XUX3;O00139;O14686;Q01433;O15228;Q13535;Q9Y6D5;Q9H270;Q9HB58;Q8IZT6;P98172;P78527;Q9Y3R0;P33991;Q92908;Q13415;O95613;O43896;Q9NXR1;Q9H0W8;P57740;Q8N0X7;…
HP:0000767	Pectus excavatum	192	34	2.12774	1.29021e-05	0.00045361	Q15555;Q6KC79;P15056;Q69YQ0;Q96GP6;P10301;Q03164;P98174;Q92997;P21333;Q9UIG0;O43318;P98175;Q09472;Q68CP9;Q07889;P98172;P62140;P02545;Q15283;P36507;A1X283;Q2M1P5;O60315;O15357;P21359;P60484;P04049;Q92793;P41227;Q6W2J9;O75369;Q9UDT6;P22607
HP:0025015	Abnormal vascular morphology	590	77	1.56812	1.3259e-05	0.000462681	P52952;Q6ZRS2;P10644;P15056;Q69YQ0;Q13428;O95996;Q05655;Q9Y3D7;O00192;P49815;P10301;Q9Y4J8;Q68DC2;Q5SW96;P10071;Q92997;P21333;Q9UIG0;Q92574;Q92736;Q9NSC2;O43318;Q9BX63;P98175;Q09472;Q8TD19;Q9UHB7;O60566;O00522;Q15233;Q92890;Q9BYW2;Q07889;O43516;Q96HP0;Q13976;O14686;P62140;P02545;Q92908;Q15283;O95613;Q9H0W8;Q14839;O60315;Q56NI9;P21359;Q92851;Q9NPD8;O75665;O43175;O75845;P60484;Q96FC9;P11274;P04049;…
HP:0000153	Abnormality of the mouth	1513	162	1.28652	1.36817e-05	0.000473893	Q15555;P52952;Q6ZRS2;P10644;P49585;Q6KC79;O76039;Q2KHM9;Q03252;P15056;Q69YQ0;Q13428;Q96PU5;P25054;O95996;Q13620;Q9Y3D7;Q8WWQ0;Q96GP6;O00192;P49815;O00571;Q86SQ4;Q92796;O60716;Q14004;Q92974;O14578;O75496;P10301;Q03164;O60673;P42695;P49959;P46783;Q15058;P98174;Q15678;Q9BZ23;P83876;O96028;O95831;Q14669;P10071;Q92997;P21333;Q9UIG0;O95453;Q92574;Q9NSC2;O43318;Q9BX63;Q9Y6V0;Q96JM3;Q14738;P98175;Q03001;…
HP:0000189	Narrow palate	129	26	2.42172	1.38333e-05	0.000475622	Q6KC79;P15056;P25054;Q96GP6;O75496;Q92997;O43318;Q9Y6V0;Q09472;Q8TD19;Q15233;Q68CP9;Q13976;Q13415;Q9H0W8;P35711;P60484;P11274;Q92793;P41227;Q6W2J9;Q15746;Q9H6X2;Q96L73;P22607;P38398
HP:0002916	Abnormality of chromosome segregation	12	7	7.00903	1.42562e-05	0.000486585	P52952;Q92574;O60566;Q8IWY9;Q56NI9;Q7Z5J4;Q14739
HP:0003042	Elbow dislocation	72	18	3.00387	1.46961e-05	0.000497964	P10644;Q6KC79;P25054;Q96GP6;O75496;Q03164;P10071;Q92997;P21333;O43318;Q09472;Q68CP9;Q13535;Q13415;Q92793;O75369;O14497;P22607
HP:0000069	Abnormality of the ureter	227	38	2.0114	1.51586e-05	0.00050994	Q6KC79;Q69YQ0;O95996;O00192;O14578;Q03164;P42695;Q15058;P10071;P21333;Q9UIG0;Q9NSC2;O43318;Q9BX63;Q9UHB7;Q00839;Q92890;Q9BYW2;Q6XUX3;O14686;Q8IZT6;P02545;Q92908;Q15149;Q14839;Q9NPD8;Q8IY92;Q92766;Q7Z5J4;P41227;Q6W2J9;Q9UDT6;Q15746;Q9P2D1;P46100;Q96L73;P51587;P38398
HP:0000370	Abnormality of the middle ear	370	54	1.75361	1.53177e-05	0.000511611	Q6ZRS2;P49585;Q6KC79;Q2KHM9;Q69YQ0;Q13428;O95996;Q05655;O00192;O60716;O75496;Q03164;P50851;P83876;O96028;O95831;P21333;Q9UIG0;O43318;Q92890;Q9BYW2;Q68CP9;O43516;O14686;Q9Y3R0;P31040;Q13099;Q9BY12;P13498;Q8WWY3;Q2M1P5;O60315;P27986;O75665;P07954;O75845;Q6P2Q9;Q07617;Q15699;Q6UB99;Q92766;Q7Z5J4;P41227;Q6W2J9;O75369;Q9UDT6;Q9NVR5;Q9P2D1;Q96L73;P22607;Q13501;Q14739;O60333;Q6ZSZ5
HP:0005584	Renal cell carcinoma	53	15	3.40061	1.54863e-05	0.000512551	Q92733;P25054;P49815;Q6P1J9;Q92574;Q09472;O60566;Q6PD74;P31040;P02545;P07954;Q9UPY3;P60484;P22607;O60333
HP:0000035	Abnormality of the testis	704	88	1.50193	1.55651e-05	0.000512551	Q15555;P52952;Q6ZRS2;P10644;Q6KC79;Q2KHM9;P15056;Q69YQ0;Q13428;Q96PU5;O95996;Q13620;O00192;O75496;P10301;Q6P1J9;Q03164;P98174;O96028;P10071;Q92997;Q9Y6N7;P21333;Q9UIG0;O95453;Q9NSC2;O43318;Q9BX63;Q09472;Q9UHB7;O60566;Q15233;Q92890;Q9BYW2;Q68CP9;Q07889;O14686;Q13535;P09884;P98172;Q9Y3R0;P62140;P02545;Q92908;Q13099;Q13415;Q15283;P36507;Q9BY12;Q8WWY3;Q9HD15;O60341;Q2M1P5;Q14839;O60315;Q56NI9;O15357;…
HP:0001537	Umbilical hernia	194	34	2.10581	1.62557e-05	0.000531551	Q15555;P98164;P52952;Q6ZRS2;Q69YQ0;O00192;O75496;P98174;P10071;Q92997;Q9UIG0;Q9NSC2;Q9BX63;Q92890;P98172;Q9Y3R0;Q92908;A1X283;Q2M1P5;Q9NPD8;Q8IY92;Q92766;Q6W2J9;Q9UDT6;Q15746;Q9H6X2;Q96DF8;Q9P2D1;P46100;Q8TAD8;Q14739;P51587;P38398;Q9C0K0
HP:0100835	Benign neoplasm of the central nervous system	66	17	3.0949	1.66664e-05	0.000541195	Q2KHM9;P49815;P10071;Q92574;O96017;O00522;P31040;P02545;Q2M1P5;P52701;P21359;O75665;P07954;P60484;Q15699;P35240;O60333
HP:0010787	Genital neoplasm	101	22	2.61723	1.81492e-05	0.000584663	P10644;P25054;O95996;Q6P1J9;P49959;Q8WX93;Q9BX63;O96017;Q09472;O60566;Q9BYW2;P02545;P52701;P07954;Q9UPY3;P60484;Q92793;P52926;Q96L73;P22607;P51587;P38398
HP:0000235	Abnormality of the fontanelles or cranial sutures	299	46	1.84854	1.82551e-05	0.000584663	P98164;P52952;Q69YQ0;O95996;Q9Y3D7;Q96GP6;O00192;Q96MG7;O75496;P10071;Q92997;P21333;O43318;P98175;Q09472;Q00839;Q92890;Q9BYW2;Q68CP9;O15228;Q13535;P98172;P62140;P02545;Q13415;O95613;P38117;A1X283;Q9H0W8;Q2M1P5;Q14839;Q56NI9;O15357;Q99081;O75845;P60484;Q9H4A3;Q92793;Q92766;P41227;O75369;Q9H6X2;P46100;Q96L73;P22607;Q9C0K0
HP:0004322	Short stature	960	112	1.40181	1.86552e-05	0.000589447	Q15555;P04075;P52952;Q6ZRS2;P10644;P49585;Q6KC79;Q2KHM9;P15056;Q13620;Q9Y3D7;O00192;Q9UMN6;O14578;O75496;P10301;Q03164;P22626;P42695;P49959;Q9H173;P46783;Q15058;P98174;P83876;O96028;P10071;Q92997;Q9Y6N7;Q8TDJ6;P21333;Q9UIG0;O95453;Q9NSC2;O43318;Q9BX63;Q9Y6V0;Q09472;Q9UHB7;Q00839;O60566;Q92890;Q9BYW2;Q68CP9;Q07889;Q9NTI2;Q8TBZ6;Q6XUX3;O14686;Q01433;O15228;Q13535;Q8IZT6;P98172;P09651;P62140;P31040;…
HP:0011039	Abnormality of the helix	94	21	2.68431	1.87596e-05	0.000589447	P15056;Q69YQ0;O00192;P10301;Q9NSC2;Q09472;Q92890;Q07889;Q9Y3R0;P62140;Q15283;P36507;Q15147;P21359;P04049;Q92766;P41227;Q6W2J9;Q9P2D1;Q96L73;P22607
HP:0040064	Abnormality of limbs	1497	160	1.28422	1.87826e-05	0.000589447	Q15555;P52952;Q6ZRS2;P10644;P49585;Q6KC79;O95817;O76039;Q2KHM9;Q03252;P15056;Q69YQ0;Q96PU5;P04792;P25054;O95996;Q13620;Q9Y3D7;Q8WWQ0;Q96GP6;Q9H4L7;O00192;P49815;Q86SQ4;O60716;Q14004;O75496;P10301;Q03164;O60673;P50851;P49959;Q9H173;Q92597;P46783;Q15058;P98174;Q9BZ23;P83876;O96028;O95831;P10071;Q9UBP0;Q92997;P21333;Q9UIG0;O95453;Q92574;Q9NSC2;O43318;Q9BX63;O96017;Q14738;P98175;Q03001;O75962;Q09472;…
HP:0001600	Abnormality of the larynx	139	27	2.33394	1.91744e-05	0.000597731	Q69YQ0;P25054;Q96GP6;O00192;O75496;P10071;P21333;O43318;Q09472;Q9UHB7;Q92890;P09651;Q9Y3R0;P02545;O95613;Q2M1P5;P52701;P35499;Q92793;Q92766;Q7Z5J4;O75369;Q9P2D1;Q8TAD8;Q13501;Q14739;Q99700
HP:0011452	Functional abnormality of the middle ear	238	39	1.96892	1.94544e-05	0.000602443	Q6ZRS2;Q6KC79;Q2KHM9;Q69YQ0;Q13428;O95996;O00192;O60716;O75496;Q03164;P83876;O96028;O95831;P21333;O43318;Q92890;Q9BYW2;Q68CP9;O14686;Q9Y3R0;P31040;Q13099;Q9BY12;Q8WWY3;Q2M1P5;O75665;P07954;O75845;Q6P2Q9;Q15699;Q92766;Q7Z5J4;O75369;Q9P2D1;Q96L73;P22607;Q13501;O60333;Q6ZSZ5
HP:0000348	High forehead	155	29	2.24806	1.98412e-05	0.000606642	P15056;O95996;Q13620;Q8WWQ0;O60716;O75496;P10301;Q03164;O96028;P10071;Q9UIG0;O75962;Q00839;O60566;Q9BYW2;Q68CP9;Q07889;O15228;Q15283;P38117;P36507;A1X283;P04049;Q6UB99;Q9UDT6;Q9H6X2;Q96L73;P22607;Q14739
HP:0007565	Multiple cafe-au-lait spots	54	15	3.33763	1.98495e-05	0.000606642	P15056;P49815;O60673;Q92574;Q9BX63;O60566;O95613;P36507;P21359;Q9NPD8;P60484;Q8IY92;P35240;P51587;P38398
HP:0004415	Pulmonary artery stenosis	48	14	3.50451	2.04991e-05	0.000622428	P52952;P15056;P10301;Q9UIG0;Q07889;P62140;Q92908;Q15283;O60315;P04049;P41227;Q6W2J9;Q9UDT6;Q9C0K0
HP:0000177	Abnormality of upper lip	577	75	1.5618	2.0706e-05	0.000624655	Q15555;Q6ZRS2;Q6KC79;O76039;P15056;Q69YQ0;Q13428;P25054;Q13620;Q9Y3D7;Q8WWQ0;O00192;O00571;Q86SQ4;O60716;Q14004;Q92974;O14578;Q03164;P42695;Q15058;P98174;P83876;O96028;Q14669;P10071;Q92997;P21333;Q9UIG0;O43318;Q9Y6V0;Q96JM3;Q8TD19;Q3V6T2;Q00839;O60566;Q92890;Q68CP9;Q01433;Q8IZT6;P98172;P78527;Q9Y3R0;P36507;A1X283;O60341;Q2M1P5;Q56NI9;O15357;O75665;Q9H2P0;Q9Y263;O43175;O75845;P60484;P11274;Q6IQ26;…
HP:0030310	Upper extremity joint dislocation	74	18	2.92268	2.20716e-05	0.000660496	P10644;Q6KC79;P25054;Q96GP6;O75496;Q03164;P10071;Q92997;P21333;O43318;Q09472;Q68CP9;Q13535;Q13415;Q92793;O75369;O14497;P22607
HP:0005692	Joint hyperflexibility	172	31	2.16558	2.21766e-05	0.000660496	Q6ZRS2;P15056;Q13620;O00192;O75496;P10301;P98174;P21333;Q9UIG0;Q92890;Q68CP9;Q07889;O14686;Q13535;P98172;P02545;Q13415;Q15283;O95613;P27986;P60484;P11274;P04049;Q92766;O75369;Q9UDT6;O14497;Q9H6X2;Q96L73;P22607;Q8IWS0
HP:0001367	Abnormal joint morphology	1085	123	1.36212	2.42363e-05	0.000717271	Q6ZRS2;P10644;P49585;Q6KC79;O95817;O76039;P15056;Q96PU5;P25054;O95996;Q13620;Q96GP6;Q9H4L7;O00192;O00571;Q86SQ4;Q14004;O75496;P10301;Q6P1J9;Q03164;O60673;P50851;P49959;Q9H173;Q15058;P98174;O96028;P10071;Q9UBP0;Q92997;P21333;Q9UIG0;Q9NSC2;O43318;Q9BX63;Q96JM3;O96017;Q14738;Q03001;Q09472;Q8TD19;Q15233;Q92890;P42356;Q9BYW2;Q68CP9;Q07889;O43516;Q8TBZ6;Q6XUX3;O14686;O15228;Q13535;Q9H270;P98172;P62140;…
HP:0000582	Upslanted palpebral fissure	181	32	2.12428	2.44053e-05	0.000717729	Q15555;Q8WWQ0;O00192;Q92796;Q14004;O14578;P42695;Q15058;Q14669;Q92997;O43318;Q9BX63;Q96JM3;O75962;Q00839;O60566;Q15233;Q92890;Q8IZT6;O95613;Q15751;Q14839;Q9NPD8;Q2LD37;Q8IY92;Q6UB99;Q92766;Q7Z5J4;P16157;P46100;P51587;P38398
HP:0031105	Abnormal uterus morphology	96	21	2.62839	2.63869e-05	0.000771156	P98164;P10644;P25054;Q6P1J9;Q9NSC2;Q9BX63;Q09472;O60566;Q9Y3R0;P52701;Q56NI9;Q9NPD8;P07954;O43175;P60484;Q8IY92;Q92793;P52926;P22607;P51587;P38398
HP:0100807	Long fingers	182	32	2.11261	2.73953e-05	0.000790968	Q15555;O76039;Q8WWQ0;Q96GP6;Q9H4L7;O00192;Q03164;O96028;P21333;O43318;O75962;Q3V6T2;Q92890;Q13976;Q15751;O60341;P57740;Q2M1P5;Q14839;O15357;P35711;O75665;Q9Y263;P11274;Q9H4A3;Q92766;Q15746;P46100;P22607;Q8TAD8;Q8IWS0;Q7Z6Z7
HP:0100790	Hernia	368	53	1.73049	2.74031e-05	0.000790968	Q15555;P98164;P52952;Q6ZRS2;Q6KC79;Q69YQ0;Q13620;O00192;O75496;Q03164;P98174;O96028;P10071;Q92997;P21333;Q9UIG0;Q9NSC2;Q9BX63;Q8TD19;Q92890;Q68CP9;Q13976;O14686;P09884;P98172;Q9Y3R0;Q92908;A1X283;P57740;Q2M1P5;Q9NRR6;P27986;Q9NPD8;O75665;P11274;Q8IY92;Q92766;P41227;Q6W2J9;O75369;Q9UDT6;Q15746;O14497;Q9H6X2;Q96DF8;Q9P2D1;P46100;Q96L73;Q8TAD8;Q14739;P51587;P38398;Q9C0K0
HP:0000765	Abnormality of the thorax	602	77	1.53686	2.81777e-05	0.000808338	Q15555;Q6ZRS2;P10644;P49585;Q6KC79;P15056;Q69YQ0;P25054;Q13620;Q9Y3D7;Q96GP6;O00192;P49815;Q92796;O75496;P10301;Q03164;Q9H173;P98174;O96028;P10071;Q92997;P21333;Q9UIG0;Q92574;Q9NSC2;O43318;P98175;Q09472;Q8TD19;O60566;Q92890;Q68CP9;Q07889;O43516;Q13976;Q13535;P98172;Q9Y3R0;P62140;P31040;P02545;Q92908;Q13415;Q15283;O95613;P36507;A1X283;Q2M1P5;Q14839;O60315;O15357;P35711;P21359;O75665;P07954;O75845;…
HP:0000752	Hyperactivity	216	36	2.00258	2.85889e-05	0.000815133	P10644;Q6KC79;O95996;Q13620;Q8WWQ0;O00192;P49815;O00571;Q03164;Q15058;P98174;Q9BZ23;Q14669;Q12955;Q9UIG0;Q92574;Q96RK0;O75962;Q09472;Q92890;Q9UKE5;Q68CP9;Q13535;Q8IZT6;O95613;P52701;Q9NRR6;P35711;Q9H2P0;P11274;Q92793;Q92766;Q7Z5J4;Q9UDT6;Q9P2D1;P46100
HP:0012243	Abnormal reproductive system morphology	1023	117	1.3742	2.89339e-05	0.000819969	Q15555;P98164;P52952;Q6ZRS2;P10644;P20700;Q6KC79;Q2KHM9;P15056;Q69YQ0;Q13428;Q96PU5;P25054;O95996;Q13620;O00192;P49815;O75496;P10301;Q6P1J9;Q03164;P49959;Q9H173;Q15058;P98174;O96028;P10071;Q92997;Q9Y6N7;P21333;Q9UIG0;Q8WX93;O95453;Q92574;Q9NSC2;O43318;Q9BX63;O96017;Q09472;Q9UHB7;O60566;P31751;Q15233;Q92890;Q9BYW2;Q68CP9;Q07889;O43516;Q8TBZ6;P04150;O14686;Q13535;P09884;P98172;P78527;Q9Y3R0;P62140;…
HP:0000598	Abnormality of the ear	1554	164	1.26804	2.95891e-05	0.000833487	Q15555;P98164;Q6ZRS2;P10644;P49585;P20700;Q6KC79;O95817;O76039;Q2KHM9;P18206;Q03252;P15056;Q69YQ0;Q13428;Q96PU5;P25054;O95996;Q05655;Q13620;Q9Y3D7;Q8WWQ0;Q96GP6;O00192;O00571;Q86SQ4;O60716;Q14004;O14578;O75496;P10301;Q03164;O60673;P50851;Q92597;Q13480;Q15058;P98174;P83876;O96028;O95831;P10071;Q92997;Q8TDJ6;P21333;Q9UIG0;O95453;Q92736;Q9NSC2;O43318;Q9BX63;Q9Y6V0;Q96JM3;P98175;Q03001;O75962;Q09472;…
HP:0004299	Hernia of the abdominal wall	314	47	1.7985	3.06522e-05	0.00085826	Q15555;P98164;P52952;Q6ZRS2;Q6KC79;Q69YQ0;Q13620;O00192;O75496;P98174;P10071;Q92997;P21333;Q9UIG0;Q9NSC2;Q9BX63;Q8TD19;Q92890;Q13976;P09884;P98172;Q9Y3R0;Q92908;A1X283;Q2M1P5;Q9NRR6;P27986;Q9NPD8;O75665;P11274;Q8IY92;Q92766;P41227;Q6W2J9;O75369;Q9UDT6;Q15746;Q9H6X2;Q96DF8;Q9P2D1;P46100;Q96L73;Q8TAD8;Q14739;P51587;P38398;Q9C0K0
HP:0040065	Abnormal morphology of bones of the upper limbs	234	38	1.95123	3.09878e-05	0.000861379	Q6ZRS2;P10644;P49585;Q6KC79;Q2KHM9;P25054;Q96GP6;Q03164;O60673;Q9H173;P10071;Q92997;P21333;Q9NSC2;O43318;Q9BX63;P98175;Q09472;Q13535;O95613;Q2M1P5;Q56NI9;O15357;Q9NPD8;O75665;Q99081;P60484;Q8IY92;Q92793;O75369;Q15139;Q9P2D1;Q96L73;P22607;Q8TAD8;Q14739;P51587;P38398
HP:0008897	Postnatal growth retardation	127	25	2.36525	3.1132e-05	0.000861379	P10644;P49585;Q6KC79;P15056;Q03164;O96028;Q8TDJ6;P21333;Q9BX63;Q09472;O60566;Q8IWY9;O14686;Q13535;P02545;P33991;O95613;Q2M1P5;Q56NI9;Q96DA6;Q92793;P41227;Q9P2D1;P46100;P54132
HP:0000826	Precocious puberty	69	17	2.96034	3.13196e-05	0.000861473	O95996;P49815;O00571;O96028;P10071;Q9UIG0;Q92574;Q09472;Q9BYW2;P04150;O14686;P02545;O95613;Q92793;Q7Z5J4;Q9UDT6;Q96L73
HP:0001770	Toe syndactyly	143	27	2.26866	3.27559e-05	0.000895712	Q6KC79;Q96PU5;P25054;Q13620;Q9H4L7;Q03164;P83876;P10071;P21333;Q9NSC2;Q9BX63;O75962;Q8TD19;P98172;Q9Y3R0;Q2M1P5;P35711;Q9NPD8;O43175;O75845;Q96FC9;P11274;Q8IY92;Q7Z5J4;Q6W2J9;P51587;P38398
HP:0000429	Abnormality of the nasal alae	476	64	1.61553	3.39664e-05	0.000923412	P98164;Q6ZRS2;P10644;Q6KC79;O76039;Q2KHM9;P15056;O95996;Q9Y3D7;Q8WWQ0;Q96GP6;Q86SQ4;O75496;Q03164;Q15058;P98174;P83876;P10071;Q92997;O43318;P98175;O60566;Q9BYW2;Q68CP9;O15228;Q9Y3R0;Q13099;O95613;P36507;Q9BY12;A1X283;Q15149;Q8WWY3;O60341;Q9H0W8;Q2M1P5;Q9NRR6;Q56NI9;O15357;P21359;P27986;O75665;P07954;O75845;Q6P2Q9;P60484;P11274;Q15699;Q2LD37;Q6UB99;Q7Z3K3;Q7Z5J4;P41227;Q6W2J9;O75369;O14497;Q9H6X2;…
HP:0000405	Conductive hearing impairment	235	38	1.94293	3.42039e-05	0.000924494	Q6ZRS2;Q6KC79;Q2KHM9;Q69YQ0;Q13428;O95996;O00192;O60716;O75496;Q03164;P83876;O96028;P21333;O43318;Q92890;Q9BYW2;Q68CP9;O14686;Q9Y3R0;P31040;Q13099;Q9BY12;Q8WWY3;Q2M1P5;O75665;P07954;O75845;Q6P2Q9;Q15699;Q92766;Q7Z5J4;O75369;Q9P2D1;Q96L73;P22607;Q13501;O60333;Q6ZSZ5
HP:0000130	Abnormality of the uterus	176	31	2.11636	3.55217e-05	0.000950312	P98164;P10644;Q6KC79;P25054;O00192;Q6P1J9;Q03164;O96028;P10071;Q9NSC2;Q9BX63;Q09472;O60566;Q92890;Q9Y3R0;P57740;P52701;Q56NI9;Q9NPD8;P07954;O43175;P60484;Q8IY92;Q92793;Q92766;Q9P2D1;P52926;P22607;P51587;Q8N4C6;P38398
HP:0012372	Abnormal eye morphology	1747	180	1.238	3.55656e-05	0.000950312	Q15555;P98164;P52952;Q6ZRS2;P10644;P49585;Q6KC79;O76039;Q2KHM9;P15056;Q69YQ0;Q13428;Q96PU5;P25054;O95996;Q8WWQ0;Q96GP6;O00192;P49815;Q86SQ4;O60716;Q14004;Q92974;Q9UMN6;Q13367;O14578;P10301;Q03164;O60673;P22626;P50851;Q9H173;Q6QNY0;Q15058;P98174;Q5SW96;Q9BZ23;P83876;O96028;Q14669;Q13263;P10071;Q92997;Q9Y6N7;P21333;Q9UIG0;O95453;Q92574;P29317;Q9NSC2;O43318;Q9BX63;Q9Y6V0;O96017;Q14738;P98175;Q03001;…
HP:0002282	Heterotopia	63	16	3.05155	3.58588e-05	0.000952702	Q96PU5;O14578;P42695;Q15058;P21333;P81274;O00139;Q9Y6D5;Q8IZT6;O75665;P60484;Q2LD37;Q6UB99;O00423;O75970;P22607
HP:0000388	Otitis media	160	29	2.17781	3.7059e-05	0.000979028	Q6ZRS2;P49585;Q6KC79;Q05655;O00192;P50851;O96028;P21333;Q9UIG0;O43318;Q92890;Q9BYW2;O43516;O14686;P13498;O60315;P27986;O75665;Q07617;Q6UB99;Q92766;Q7Z5J4;P41227;Q6W2J9;Q9UDT6;Q9NVR5;Q96L73;P22607;Q14739
HP:0006496	Aplasia/hypoplasia involving bones of the upper limbs	372	53	1.71188	3.73521e-05	0.000981226	Q15555;P10644;P49585;Q6KC79;O76039;Q03252;P25054;Q13620;Q96GP6;O75496;Q03164;O60673;Q9H173;P98174;O96028;P10071;Q92997;P21333;O43318;Q9BX63;P98175;Q14204;Q68CP9;Q96HP0;O14686;O15228;Q13535;Q9Y3R0;P02545;Q13415;O95613;O60341;Q56NI9;O15357;P27986;O00116;Q9NPD8;O75665;Q9H2P0;P60484;P11274;Q8IY92;Q7Z5J4;Q6W2J9;O75369;O14497;Q9P2D1;P22607;Q8TAD8;Q14739;Q8IWS0;P51587;P38398
HP:0000383	Abnormality of periauricular region	70	17	2.91805	3.82834e-05	0.000994519	P52952;Q69YQ0;Q13428;P83876;O96028;Q9NSC2;Q00839;O14686;Q92908;Q2M1P5;Q15699;Q6UB99;P41227;P16157;Q6W2J9;O75369;Q9P2D1
HP:0000430	Underdeveloped nasal alae	70	17	2.91805	3.82834e-05	0.000994519	Q6ZRS2;O76039;Q96GP6;O75496;P83876;Q9Y3R0;O95613;Q15149;Q56NI9;P27986;O75665;P11274;Q15699;Q6UB99;P41227;O75369;Q96DF8
HP:0009810	Abnormality of upper limb joint	382	54	1.69852	3.90504e-05	0.00100563	Q6ZRS2;P10644;P49585;Q6KC79;O76039;P15056;P25054;Q13620;Q96GP6;Q9H4L7;O75496;P10301;Q03164;Q9H173;P98174;O96028;P10071;Q92997;P21333;Q9UIG0;O43318;Q09472;Q9BYW2;Q68CP9;Q07889;Q13535;P98172;P02545;Q13415;Q15283;O95613;P36507;A1X283;Q9H0W8;P57740;Q56NI9;P21359;Q99081;O43175;P60484;P11274;P04049;Q15699;P32004;Q92793;P41227;Q6W2J9;O75369;Q9UDT6;O14497;Q96L73;P22607;Q8N4C6;Q7Z6Z7
HP:0009924	Aplasia/Hypoplasia involving the nose	84	19	2.71779	3.92915e-05	0.00100563	Q6ZRS2;P10644;O76039;Q96GP6;O75496;P83876;Q9Y3R0;P02545;O95613;Q15149;Q56NI9;P27986;O75665;P11274;Q15699;Q6UB99;P41227;O75369;Q96DF8
HP:0000465	Webbed neck	77	18	2.80881	3.93564e-05	0.00100563	P15056;P10301;Q03164;P46783;O96028;Q92997;O43318;Q07889;P62140;P02545;Q15283;P36507;P21359;P04049;Q2LD37;P41227;Q6W2J9;Q9P2D1
HP:0001654	Abnormal heart valve morphology	211	35	1.99309	4.12808e-05	0.00104907	P52952;P10644;P15056;O00192;P10301;O96028;P21333;Q9UIG0;Q9NSC2;O43318;Q9BX63;Q92890;Q07889;Q96HP0;Q13976;P02545;Q92908;Q15283;P36507;A1X283;Q2M1P5;Q9NPD8;P04049;Q8IY92;Q92766;P41227;P16157;Q6W2J9;Q9UDT6;Q15746;Q9P2D1;P46100;Q8TAD8;P51587;P38398
HP:0010866	Abdominal wall defect	318	47	1.77587	4.28056e-05	0.00108194	Q15555;P98164;P52952;Q6ZRS2;Q6KC79;Q69YQ0;Q13620;O00192;O75496;P98174;P10071;Q92997;P21333;Q9UIG0;Q9NSC2;Q9BX63;Q8TD19;Q92890;Q13976;P09884;P98172;Q9Y3R0;Q92908;A1X283;Q2M1P5;Q9NRR6;P27986;Q9NPD8;O75665;P11274;Q8IY92;Q92766;P41227;Q6W2J9;O75369;Q9UDT6;Q15746;Q9H6X2;Q96DF8;Q9P2D1;P46100;Q96L73;Q8TAD8;Q14739;P51587;P38398;Q9C0K0
HP:0000076	Vesicoureteral reflux	114	23	2.42418	4.33312e-05	0.00108934	Q6KC79;O95996;O00192;O14578;Q03164;P42695;Q15058;P21333;Q9UIG0;Q9NSC2;O43318;Q9UHB7;Q00839;Q92890;Q9BYW2;Q6XUX3;Q8IZT6;Q14839;Q92766;Q9UDT6;Q9P2D1;P46100;Q96L73
HP:0000464	Abnormality of the neck	451	61	1.62515	4.51215e-05	0.00112828	Q15555;P04075;Q6ZRS2;Q6KC79;P15056;Q13428;Q13620;Q9Y3D7;O00192;Q9UMN6;P10301;Q03164;P46783;P98174;O96028;Q92997;P21333;Q9UIG0;O43318;Q14738;Q09472;Q8TD19;O60566;Q92890;Q07889;Q8TBZ6;P10636;P98172;P62140;P02545;Q15283;P36507;O43896;Q15751;Q2M1P5;Q56NI9;O15357;P21359;O75665;O15040;O43175;P60484;P11274;P04049;Q8N490;Q2LD37;P35499;Q6UB99;P49768;Q92793;Q92766;Q7Z3K3;P41227;Q6W2J9;O75369;Q9UDT6;Q9P2D1;…
HP:0100000	Early onset of sexual maturation	71	17	2.87695	4.65858e-05	0.0011587	O95996;P49815;O00571;O96028;P10071;Q9UIG0;Q92574;Q09472;Q9BYW2;P04150;O14686;P02545;O95613;Q92793;Q7Z5J4;Q9UDT6;Q96L73
HP:0001646	Abnormal aortic valve morphology	107	22	2.47047	4.70265e-05	0.00116347	P52952;P15056;O00192;P21333;Q9UIG0;O43318;Q9BX63;Q92890;Q13976;P02545;P36507;Q9NPD8;Q8IY92;Q92766;P41227;Q6W2J9;Q9UDT6;Q15746;Q9P2D1;Q8TAD8;P51587;P38398
HP:0000436	Abnormality of the nasal tip	187	32	2.05612	4.79878e-05	0.001181	P98164;Q6ZRS2;P10644;Q2KHM9;P15056;Q13620;O00192;Q9UMN6;O14578;Q03164;O43318;Q92890;Q68CP9;Q96HP0;O14686;P98172;P02545;A1X283;Q2M1P5;O60315;P35711;O75665;O75845;Q8IY92;Q92766;Q7Z3K3;Q6W2J9;O75369;Q96DF8;P46100;Q8TAD8;P38159
HP:0009592	Astrocytoma	14	7	6.00774	5.33198e-05	0.00129856	P04626;P25054;P49815;Q92574;P52701;P21359;P35240
HP:0100707	Abnormality of the astrocytes	14	7	6.00774	5.33198e-05	0.00129856	P04626;P25054;P49815;Q92574;P52701;P21359;P35240
HP:0001274	Agenesis of corpus callosum	214	35	1.96515	5.60165e-05	0.00135717	P98164;Q2KHM9;Q69YQ0;Q14004;O14578;P42695;Q15058;O96028;P10071;Q9NSC2;Q09472;Q00839;O60566;P81274;Q68CP9;P49454;Q8IZT6;P98172;Q9NXR1;Q2M1P5;P52701;Q9NRR6;O60315;O75665;P07954;O43175;Q15699;Q9ULH0;P32004;O00423;Q92793;O14497;P46100;Q96L73;P08559
HP:0000002	Abnormality of body height	1037	117	1.35565	5.63144e-05	0.00135735	Q15555;P04075;P52952;Q6ZRS2;P10644;P49585;Q6KC79;Q2KHM9;P15056;O95996;Q13620;Q9Y3D7;O00192;Q9UMN6;O14578;O75496;P10301;Q03164;P22626;P42695;P49959;Q9H173;P46783;Q15058;P98174;P83876;O96028;P10071;Q92997;Q9Y6N7;Q8TDJ6;P21333;Q9UIG0;O95453;Q9NSC2;O43318;Q9BX63;Q9Y6V0;Q09472;Q9UHB7;Q00839;O60566;Q15233;Q92890;Q9BYW2;Q68CP9;Q07889;Q9NTI2;Q8TBZ6;Q6XUX3;Q13976;O14686;Q01433;O15228;Q13535;Q8IZT6;P98172;…
HP:0001641	Abnormal pulmonary valve morphology	46	13	3.39568	5.87743e-05	0.00140938	P10644;P15056;O00192;P10301;Q9NSC2;Q92890;Q07889;Q96HP0;Q15283;Q2M1P5;P04049;Q92766;P46100
HP:0011356	Regional abnormality of skin	277	42	1.82184	6.26005e-05	0.00149347	Q6KC79;P15056;Q69YQ0;P25054;Q9H4L7;P49815;P10301;Q03164;P98174;O96028;Q9UIG0;Q92574;P98175;Q09472;Q68CP9;Q07889;Q96HP0;O14686;Q13535;P98172;P02545;Q15283;P36507;Q15149;Q56NI9;O75665;Q9Y263;Q99081;O43175;P60484;Q96FC9;P04049;Q6UB99;Q9H4A3;Q92793;P41227;Q6W2J9;Q9UDT6;O14497;Q9P2D1;P22607;Q14739
HP:0000415	Abnormality of the choanae	109	22	2.42514	6.33316e-05	0.00150324	Q6KC79;Q13428;Q96GP6;O00192;Q03164;Q15678;P83876;P10071;Q9BX63;Q92890;Q9Y3R0;P02545;Q9NPD8;O75665;P11274;Q8IY92;Q92766;Q9H6X2;Q9P2D1;P22607;P51587;P38398
HP:0012210	Abnormal renal morphology	719	87	1.45389	6.47544e-05	0.00152925	P98164;Q6ZRS2;Q6KC79;O76039;Q2KHM9;Q03252;P15056;Q69YQ0;P25054;O95996;Q05655;O00192;P49815;O14578;Q6P1J9;Q03164;Q8N1F7;P42695;Q15058;Q68DC2;Q5SW96;P83876;P10071;Q92997;P21333;Q9UIG0;Q92574;Q9NSC2;O43318;Q9BX63;P98175;Q9UHB7;Q00839;O60566;Q92890;Q9BYW2;Q68CP9;P49454;O43516;Q6XUX3;O14686;Q9NQW6;Q8IZT6;Q9Y3R0;P31040;P02545;P38117;P36507;Q15149;P57740;Q2M1P5;Q8N0X7;Q9NRR6;O75161;Q56NI9;P52565;P21359;…
HP:0009778	Short thumb	66	16	2.91284	6.63959e-05	0.00155571	Q6KC79;Q03252;P25054;Q03164;O96028;P21333;O43318;Q9BX63;O95613;O60341;Q56NI9;Q9NPD8;Q8IY92;Q6W2J9;Q9P2D1;P51587
HP:0001844	Abnormality of the hallux	117	23	2.36202	6.65831e-05	0.00155571	P52952;P10644;Q2KHM9;P04792;Q96GP6;O96028;P10071;P21333;Q9UIG0;Q9NSC2;O43318;Q09472;Q15233;P98172;Q92908;Q2M1P5;P35711;Q99081;P60484;Q92793;P41227;Q9UDT6;P22607
HP:0011338	Abnormality of mouth shape	165	29	2.11181	6.68729e-05	0.00155571	Q6ZRS2;P10644;Q6KC79;P15056;Q03164;O60673;O96028;Q14669;Q92997;Q9Y6V0;Q96JM3;Q14738;Q03001;Q3V6T2;Q9UHB7;O60566;Q15233;O60341;Q2M1P5;Q9NRR6;P35711;P27986;O75845;Q6IQ26;Q7Z3K3;Q7Z5J4;Q96DF8;P52926;P46100
HP:0010785	Gonadal neoplasm	80	18	2.70348	6.77589e-05	0.00156852	P10644;O95996;Q6P1J9;P49959;Q8WX93;Q9BX63;O96017;Q09472;Q9BYW2;P02545;P52701;Q9UPY3;P60484;Q92793;Q96L73;P22607;P51587;P38398
HP:0000202	Oral cleft	467	62	1.5952	6.86527e-05	0.00158138	Q15555;Q6KC79;Q2KHM9;P15056;Q69YQ0;Q13428;Q96PU5;Q96GP6;O00192;O00571;O60716;O75496;Q03164;O60673;P46783;P98174;P83876;O96028;P10071;Q92997;P21333;O43318;Q9BX63;P98175;O60566;Q92890;Q68CP9;P49454;O14686;Q13535;P98172;Q9Y3R0;P02545;Q13415;P36507;Q9H0W8;Q2M1P5;Q9NRR6;O60315;Q56NI9;O15357;Q15147;Q9NPD8;O75665;O43175;P11274;Q15699;Q8IY92;P14923;Q92766;Q7Z5J4;P41227;Q6W2J9;O75369;O14497;Q96DF8;Q9P2D1;…
HP:0001004	Lymphedema	53	14	3.1739	6.95387e-05	0.00158672	P15056;P49815;P10301;Q15678;Q92574;P26358;Q07889;Q15283;P36507;Q2M1P5;O15357;P60484;P04049;Q14739
HP:0002577	Abnormality of the stomach	352	50	1.70674	6.95631e-05	0.00158672	P10644;Q6KC79;O76039;P04626;P15056;Q69YQ0;P25054;O00192;O75496;Q03164;P50851;O96028;P21333;Q9UIG0;O95453;Q9NSC2;O43318;Q96JM3;O96017;Q14738;Q09472;Q8TD19;Q9UHB7;O60566;Q15233;Q92890;Q68CP9;P31040;Q13415;P13498;Q15149;Q9H0W8;P57740;P52701;O60315;P35711;Q92851;O15040;P11274;Q9H4A3;Q92766;Q7Z3K3;Q7Z5J4;P41227;Q6W2J9;Q9UDT6;Q9P2D1;P46100;P22607;Q14739
HP:0002414	Spina bifida	133	25	2.25855	6.99184e-05	0.00158708	P15056;O00192;P21333;Q9UIG0;Q9BX63;Q09472;Q8TD19;Q92890;Q68CP9;Q9Y3R0;Q9NRR6;P21359;Q9NPD8;O75665;O43175;O75845;P04049;Q8IY92;Q92793;Q92766;O75369;Q9UDT6;O14497;P51587;P38398
HP:0011329	Abnormality of cranial sutures	225	36	1.92248	7.03854e-05	0.00158996	Q69YQ0;O95996;Q9Y3D7;Q96GP6;O00192;O75496;P10071;P21333;O43318;Q09472;Q00839;Q92890;Q9BYW2;Q68CP9;Q13535;P98172;P62140;P02545;Q13415;O95613;A1X283;Q9H0W8;Q14839;Q56NI9;Q99081;O75845;P60484;Q9H4A3;Q92793;Q92766;P41227;O75369;Q9H6X2;Q96L73;P22607;Q9C0K0
HP:0000273	Facial grimacing	7	5	8.58249	7.07411e-05	0.00159031	Q9BZ23;P10071;Q09472;Q8N490;Q92793
HP:0000288	Abnormality of the philtrum	400	55	1.65213	7.25677e-05	0.00162357	Q15555;Q6ZRS2;Q6KC79;O76039;P15056;Q69YQ0;P25054;Q13620;Q9Y3D7;Q8WWQ0;O00192;Q14004;Q03164;P98174;P83876;O96028;Q14669;Q92997;P21333;Q9UIG0;O43318;Q9Y6V0;Q96JM3;Q8TD19;Q00839;O60566;Q92890;Q68CP9;P78527;P36507;A1X283;Q2M1P5;O15357;O75665;Q9H2P0;Q9Y263;O43175;O75845;P60484;P11274;Q6IQ26;Q6UB99;Q92766;Q7Z3K3;Q7Z5J4;P41227;Q6W2J9;Q9UDT6;O14617;O14497;Q9H6X2;P46100;Q96L73;Q9C0K0;P08559
HP:0000384	Preauricular skin tag	47	13	3.32343	7.52505e-05	0.00167313	Q13428;P83876;O96028;Q9NSC2;Q00839;O14686;Q2M1P5;Q15699;Q6UB99;P41227;Q6W2J9;O75369;Q9P2D1
HP:0012303	Abnormal aortic arch morphology	35	11	3.77629	7.54982e-05	0.00167313	P52952;O00192;P10071;Q09472;Q92890;Q92908;Q9H0W8;Q92793;Q92766;Q96DF8;Q9P2D1
HP:0010807	Open bite	41	12	3.51673	7.78646e-05	0.00171743	P10644;P15056;Q13428;Q13620;Q92997;Q9UIG0;Q6ZRV2;O75665;P60484;Q7Z5J4;Q9UDT6;P22607
HP:0100242	Sarcoma	103	21	2.44976	7.98089e-05	0.00175205	P10644;P15056;P25054;P49815;Q6P1J9;P21333;Q92574;O96017;Q09472;O60566;Q07889;P31040;P02545;P52701;P21359;P07954;Q9UPY3;P60484;P22607;Q13501;P35240
HP:0001182	Tapered finger	74	17	2.76031	8.18246e-05	0.00178791	Q15555;O76039;Q8WWQ0;Q9H4L7;Q03164;O75962;Q3V6T2;O60341;Q2M1P5;Q14839;O15357;O75665;Q9H4A3;P46100;Q8TAD8;Q8IWS0;Q7Z6Z7
HP:0001713	Abnormal cardiac ventricle morphology	402	55	1.64391	8.35258e-05	0.00181659	P98164;P52952;Q6KC79;P15056;Q69YQ0;O00192;O00571;Q14004;Q03164;Q9Y4J8;Q5SW96;P83876;O96028;P10071;Q92997;P21333;Q9UIG0;Q92736;Q9NSC2;Q09472;Q8TD19;O60566;Q15233;Q92890;Q07889;O14686;P62140;P31040;P02545;Q92908;P36507;Q9H0W8;P52701;Q14839;O60315;Q56NI9;O43175;Q0ZGT2;Q96FC9;P11274;Q6UB99;Q92793;Q92766;P41227;Q6W2J9;O75369;Q9UDT6;Q8N1G0;Q96DF8;Q9P2D1;P46100;Q96L73;P13807;Q14739;P08559
HP:0000889	Abnormality of the clavicle	96	20	2.50322	8.59965e-05	0.0018476	Q6ZRS2;Q96GP6;O75496;P10071;P21333;Q68CP9;P98172;P02545;Q13415;O95613;A1X283;Q2M1P5;Q14839;O15357;P41227;Q6W2J9;O14497;Q9H6X2;P22607;Q14739
HP:0009601	Aplasia/Hypoplasia of the thumb	96	20	2.50322	8.59965e-05	0.0018476	Q6KC79;Q03252;P25054;Q03164;O60673;O96028;P21333;O43318;Q9BX63;Q9Y3R0;O95613;O60341;Q56NI9;Q9NPD8;P60484;Q8IY92;Q6W2J9;Q9P2D1;P22607;P51587
HP:0001627	Abnormal heart morphology	948	108	1.36885	8.6137e-05	0.0018476	P98164;P52952;Q6ZRS2;P10644;Q6KC79;O95817;Q2KHM9;P18206;P15056;Q69YQ0;O95996;Q9Y3D7;O00192;P49815;O00571;Q14004;P10301;Q03164;P22626;Q9Y4J8;Q68DC2;Q15678;Q5SW96;P83876;O96028;P10071;Q92997;P21333;Q9UIG0;Q92574;Q92736;Q9NSC2;O43318;Q9BX63;P98175;Q09472;Q8TD19;Q9UHB7;Q00839;O60566;Q15233;Q92890;Q9BYW2;Q68CP9;Q07889;Q96HP0;Q13976;O14686;Q9HB58;Q9BYM8;P09651;Q9Y3R0;P62140;P31040;P02545;Q92908;Q15283;…
HP:0001601	Laryngomalacia	48	13	3.25419	9.55867e-05	0.00204093	P25054;Q96GP6;O00192;O75496;Q09472;Q9UHB7;Q92890;P02545;O95613;Q2M1P5;Q92793;Q92766;Q9P2D1
HP:0001363	Craniosynostosis	112	22	2.36018	9.73017e-05	0.0020681	Q69YQ0;O95996;Q96GP6;O00192;O75496;P10071;P21333;O43318;Q92890;Q9BYW2;Q13535;P98172;P62140;Q13415;O95613;Q56NI9;Q99081;P60484;Q92766;O75369;Q96L73;P22607
HP:0001679	Abnormal aortic morphology	211	34	1.93614	9.79696e-05	0.00207288	P52952;Q6ZRS2;P15056;Q69YQ0;O00192;Q5SW96;P10071;P21333;Q9UIG0;Q9BX63;Q09472;Q8TD19;O60566;Q92890;Q13976;O14686;P62140;P02545;Q92908;Q9H0W8;Q14839;Q9NPD8;P60484;P11274;Q8IY92;Q92793;Q92766;O75369;Q9UDT6;Q15746;Q96DF8;Q9P2D1;P51587;P38398
HP:0005562	Multiple renal cysts	36	11	3.6714	0.000100761	0.00212233	O95996;O00192;P49815;Q9UIG0;Q92574;Q9NSC2;Q92890;Q9BYW2;Q92766;Q9UDT6;Q96L73
HP:0004377	Hematological neoplasm	203	33	1.95326	0.000104559	0.00219245	P15056;Q05655;P06748;P46783;O95453;Q9BX63;O96017;Q09472;O60566;O43516;Q6PD74;P62263;P09884;Q14980;P33991;P52701;P21359;Q92851;P27986;Q9NPD8;P60484;P11274;P04049;Q8IY92;Q92793;Q93052;O76094;Q9P2D1;P46100;Q96L73;P54132;P51587;P38398
HP:0000009	Functional abnormality of the bladder	247	38	1.84854	0.000105107	0.00219411	P20700;Q6KC79;O95996;O00192;Q92796;O14578;Q03164;P22626;Q6Y7W6;P42695;Q04637;Q15058;Q9BZ23;Q9UBP0;P21333;Q9UIG0;Q9NSC2;O43318;Q9UHB7;Q00839;P26358;Q92890;Q9BYW2;Q6XUX3;Q9H270;Q8IZT6;P09651;Q8N0X7;Q14839;P54253;Q92766;Q9UDT6;Q9P2D1;P46100;Q96L73;Q13501;Q99700;P07741
HP:0009815	Aplasia/hypoplasia of the extremities	474	62	1.57165	0.000107811	0.00224056	Q15555;P10644;P49585;Q6KC79;O76039;Q03252;Q69YQ0;P25054;Q13620;Q9Y3D7;Q96GP6;O75496;Q03164;O60673;Q9H173;P98174;O96028;P10071;Q92997;P21333;Q9NSC2;O43318;Q9BX63;P98175;Q14204;Q68CP9;Q96HP0;O14686;O15228;Q13535;P98172;Q9Y3R0;P02545;Q13415;O95613;O60341;Q2M1P5;Q8N0X7;Q14839;Q56NI9;O15357;P27986;O00116;Q9NPD8;O75665;Q9H2P0;O43175;P60484;P11274;Q8TDR0;Q8IY92;Q7Z5J4;Q6W2J9;O75369;O14497;Q9P2D1;P22607;…
HP:0025270	Abnormality of esophagus physiology	406	55	1.62771	0.000110119	0.00227839	P20700;Q6KC79;O76039;P15056;Q69YQ0;O00192;O75496;Q6P1J9;Q03164;O60673;Q6Y7W6;Q04637;Q9BZ23;O96028;P21333;Q9UIG0;O95453;Q9UEY8;Q9NSC2;O43318;Q96JM3;Q9UHB7;Q15233;Q92890;Q68CP9;P10636;P31040;Q13415;P36507;Q15149;Q9H1B7;Q9H0W8;Q8N0X7;P54253;P35711;P21359;O15040;Q9Y263;P60891;Q8N490;P35499;Q6UB99;P49768;Q9H4A3;Q92766;Q7Z3K3;Q7Z5J4;Q9UDT6;Q9P2D1;P46100;P22607;P35670;Q13501;Q14739;Q99700
HP:0005927	Aplasia/hypoplasia involving bones of the hand	340	48	1.6963	0.0001159	0.00238743	Q15555;P10644;P49585;Q6KC79;O76039;Q03252;P25054;Q13620;O75496;Q03164;O60673;Q9H173;P98174;O96028;P10071;Q92997;P21333;O43318;Q9BX63;Q14204;Q68CP9;Q96HP0;O14686;Q9Y3R0;P02545;Q13415;O95613;O60341;Q56NI9;O15357;P27986;Q9NPD8;O75665;Q9H2P0;P60484;P11274;Q8IY92;Q7Z5J4;Q6W2J9;O75369;O14497;Q9P2D1;P22607;Q8TAD8;Q14739;Q8IWS0;P51587;P38398
HP:0006101	Finger syndactyly	170	29	2.0497	0.000116849	0.00239643	Q69YQ0;P25054;O60716;O60673;P98174;P10071;Q92997;Q9NSC2;Q9BX63;Q8TD19;Q96HP0;P98172;Q9Y3R0;Q13415;Q2M1P5;Q56NI9;Q9NPD8;O75665;O43175;P60484;Q8IY92;P41227;Q6W2J9;O75369;Q96L73;P22607;P54132;P51587;P38398
HP:0001511	Intrauterine growth retardation	350	49	1.68217	0.000120893	0.00246853	P52952;Q6ZRS2;P10644;Q6KC79;P15056;O00192;Q86SQ4;O75496;Q03164;Q15058;O96028;P10071;O95453;Q9BX63;P98175;Q13472;Q8TD19;O60566;Q92890;Q68CP9;O00139;Q13535;P78527;P02545;P33991;Q92908;Q13415;O95613;P57740;Q56NI9;P27986;Q9NPD8;Q96DA6;O43175;O75845;Q96FC9;P11274;P04049;Q8IY92;Q92766;O75369;O14497;Q9P2D1;P52926;P22607;P54132;P51587;Q8N4C6;P38398
HP:0000400	Macrotia	162	28	2.07675	0.000121536	0.00247088	Q6KC79;P15056;O95996;Q8WWQ0;O14578;Q03164;P21333;Q9UIG0;Q9NSC2;Q9Y6V0;O75962;Q9BYW2;O14686;P02545;P36507;Q9NXR1;Q15751;P57740;P27986;O43175;P60484;Q6UB99;P41227;Q9UDT6;O14617;Q96L73;Q8IWS0;P38159
HP:0000164	Abnormality of the dentition	648	79	1.46485	0.000123041	0.00249065	Q15555;P10644;P49585;Q6KC79;P15056;Q69YQ0;Q13428;P25054;O95996;Q13620;Q96GP6;O00192;P49815;O60716;Q03164;O60673;P98174;O96028;P10071;Q92997;P21333;Q9UIG0;O95453;Q92574;O43318;O75962;Q09472;Q15233;Q92890;Q9BYW2;Q68CP9;Q07889;O14686;Q13535;Q6ZRV2;P98172;Q9Y3R0;P02545;Q13415;O95613;O43896;A1X283;Q15149;O60341;P57740;Q2M1P5;Q8N0X7;O60315;Q15147;P35711;P21359;P27986;O75665;O15040;P60484;Q6UB99;P14923;…
HP:0000175	Cleft palate	437	58	1.59473	0.000124753	0.00251442	Q15555;Q6KC79;Q2KHM9;P15056;Q69YQ0;Q13428;Q96PU5;Q96GP6;O00192;O00571;O60716;O75496;Q03164;O60673;P46783;P98174;P83876;O96028;P10071;Q92997;P21333;O43318;Q9BX63;P98175;O60566;Q92890;Q68CP9;P49454;O14686;Q13535;P98172;Q9Y3R0;P02545;Q13415;P36507;Q2M1P5;Q9NRR6;O60315;Q56NI9;O15357;Q15147;Q9NPD8;O75665;O43175;P11274;Q15699;Q8IY92;Q92766;Q7Z5J4;Q6W2J9;O75369;O14497;Q96DF8;Q9P2D1;P22607;Q14739;P51587;…
HP:0010301	Spinal dysraphism	138	25	2.17672	0.000130818	0.002603	P15056;O00192;P21333;Q9UIG0;Q9BX63;Q09472;Q8TD19;Q92890;Q68CP9;Q9Y3R0;Q9NRR6;P21359;Q9NPD8;O75665;O43175;O75845;P04049;Q8IY92;Q92793;Q92766;O75369;Q9UDT6;O14497;P51587;P38398
HP:0045005	Neural tube defect	138	25	2.17672	0.000130818	0.002603	P15056;O00192;P21333;Q9UIG0;Q9BX63;Q09472;Q8TD19;Q92890;Q68CP9;Q9Y3R0;Q9NRR6;P21359;Q9NPD8;O75665;O43175;O75845;P04049;Q8IY92;Q92793;Q92766;O75369;Q9UDT6;O14497;P51587;P38398
HP:0410043	Abnormal neural tube morphology	138	25	2.17672	0.000130818	0.002603	P15056;O00192;P21333;Q9UIG0;Q9BX63;Q09472;Q8TD19;Q92890;Q68CP9;Q9Y3R0;Q9NRR6;P21359;Q9NPD8;O75665;O43175;O75845;P04049;Q8IY92;Q92793;Q92766;O75369;Q9UDT6;O14497;P51587;P38398
HP:0000089	Renal hypoplasia	84	18	2.57475	0.000133065	0.00262689	Q6KC79;O00192;Q15058;P83876;P10071;Q9UIG0;Q9NSC2;Q92890;P49454;Q9Y3R0;P60484;Q92766;P41227;Q6W2J9;Q9UDT6;Q9P2D1;P52926;P46100
HP:0100737	Abnormal hard palate morphology	438	58	1.59109	0.000133142	0.00262689	Q15555;Q6KC79;Q2KHM9;P15056;Q69YQ0;Q13428;Q96PU5;Q96GP6;O00192;O00571;O60716;O75496;Q03164;O60673;P46783;P98174;P83876;O96028;P10071;Q92997;P21333;O43318;Q9BX63;P98175;O60566;Q92890;Q68CP9;P49454;O14686;Q13535;P98172;Q9Y3R0;P02545;Q13415;P36507;Q2M1P5;Q9NRR6;O60315;Q56NI9;O15357;Q15147;Q9NPD8;O75665;O43175;P11274;Q15699;Q8IY92;Q92766;Q7Z5J4;Q6W2J9;O75369;O14497;Q96DF8;Q9P2D1;P22607;Q14739;P51587;…
HP:0010668	Abnormality of the zygomatic bone	206	33	1.92481	0.00014015	0.00275353	P98164;P10644;P15056;Q13428;P25054;Q96GP6;O00192;Q92997;P21333;Q9UIG0;O60566;Q15233;Q92890;Q9BYW2;P02545;P36507;Q15751;Q2M1P5;Q56NI9;O15357;P21359;P27986;O75665;P11274;Q92766;Q7Z5J4;O75369;Q9UDT6;Q9P2D1;P46100;P22607;P54132;Q14739
HP:0011024	Abnormality of the gastrointestinal tract	1069	118	1.32631	0.000144728	0.00283159	P98164;Q6ZRS2;P10644;P20700;Q6KC79;O76039;P04626;P15056;Q69YQ0;Q13428;P25054;Q05655;O00192;P49815;O60716;O75496;Q6P1J9;Q03164;O60673;Q6Y7W6;P50851;P49959;P05783;Q04637;Q9BZ23;O96028;Q13263;P10071;Q92997;P21333;Q9UIG0;Q8WX93;O95453;Q14566;Q9UEY8;Q92574;Q9NSC2;O43318;Q9BX63;Q96JM3;O96017;Q14738;Q09472;Q8TD19;Q9UHB7;Q00839;O60566;Q15233;Q92890;Q68CP9;P49454;O43516;Q6PD74;Q96HP0;O14686;P09884;Q9UDY2;…
HP:0009381	Short finger	181	30	1.99152	0.000152765	0.00297637	P49585;Q6KC79;Q03252;P25054;O75496;Q03164;P98174;O96028;Q92997;P21333;O43318;Q9BX63;Q68CP9;Q96HP0;O14686;P02545;O95613;O60341;Q56NI9;Q9NPD8;O75665;P11274;Q8IY92;Q6W2J9;O75369;O14497;Q9P2D1;P22607;Q8IWS0;P51587
HP:0040073	Abnormal forearm bone morphology	85	18	2.54445	0.000156234	0.00302089	P10644;Q6KC79;P25054;Q96GP6;P10071;P21333;Q9BX63;P98175;Q13535;O95613;Q56NI9;Q9NPD8;Q8IY92;O75369;Q9P2D1;P22607;P51587;P38398
HP:0005288	Abnormality of the nares	421	56	1.59826	0.000156969	0.00302089	P98164;P10644;Q6KC79;O76039;Q2KHM9;P15056;O95996;Q9Y3D7;Q8WWQ0;Q86SQ4;O75496;Q03164;Q15058;P98174;P10071;Q92997;O43318;P98175;O60566;Q9BYW2;Q68CP9;O15228;Q13099;P36507;Q9BY12;A1X283;Q8WWY3;O60341;Q9H0W8;Q2M1P5;Q8N0X7;Q9NRR6;Q56NI9;O15357;O75665;P07954;O75845;Q6P2Q9;P60484;Q2LD37;Q6UB99;Q7Z3K3;Q7Z5J4;P41227;Q6W2J9;O75369;O14497;Q9H6X2;P52926;P46100;Q96L73;P22607;P38398;Q7Z6Z7;Q6ZSZ5;P08559
HP:0031703	Abnormal ear morphology	1398	147	1.26343	0.000157082	0.00302089	Q15555;P98164;Q6ZRS2;P10644;P49585;Q6KC79;O95817;O76039;Q2KHM9;P18206;P15056;Q69YQ0;Q13428;P25054;O95996;Q05655;Q13620;Q9Y3D7;Q8WWQ0;Q96GP6;O00192;Q86SQ4;O60716;Q14004;O14578;O75496;P10301;Q03164;P50851;Q13480;Q15058;P98174;P83876;O96028;O95831;P10071;Q92997;P21333;Q9UIG0;Q92736;Q9NSC2;O43318;Q9BX63;Q9Y6V0;Q96JM3;P98175;Q03001;O75962;Q09472;P26358;O60566;P81274;Q9H2D6;Q92890;Q9BYW2;Q68CP9;Q07889;…
HP:0011729	Abnormality of joint mobility	853	98	1.38044	0.000157634	0.00302089	Q6ZRS2;P49585;Q6KC79;O95817;O76039;P15056;Q96PU5;P25054;Q13620;Q96GP6;Q9H4L7;O00192;O00571;Q86SQ4;Q14004;O75496;P10301;Q03164;O60673;P49959;Q9H173;Q15058;P98174;O96028;P10071;Q92997;P21333;Q9UIG0;Q9NSC2;O43318;Q96JM3;Q03001;Q09472;Q8TD19;Q15233;Q92890;P42356;Q68CP9;Q07889;Q8TBZ6;O14686;O15228;Q13535;Q9H270;P98172;P62140;P31040;P02545;Q13415;Q15283;O95613;A1X283;Q9NXR1;Q15149;Q15751;O60341;Q9H0W8;…
HP:0010461	Abnormality of the male genitalia	843	97	1.38256	0.000163089	0.00311268	Q15555;P52952;Q6ZRS2;P10644;P20700;Q6KC79;Q2KHM9;P15056;Q69YQ0;Q13428;Q96PU5;O95996;Q13620;O00192;O75496;P10301;Q6P1J9;Q03164;P49959;P98174;O96028;P10071;Q92997;Q9Y6N7;P21333;Q9UIG0;O95453;Q9NSC2;O43318;Q9BX63;O96017;Q09472;Q9UHB7;O60566;Q15233;Q92890;Q9BYW2;Q68CP9;Q07889;O14686;Q13535;P09884;P98172;P78527;Q9Y3R0;P62140;P02545;Q92908;Q13099;Q13415;Q15283;O95613;P36507;Q9BY12;Q15149;Q8WWY3;Q9HD15;…
HP:0000032	Abnormality of male external genitalia	822	95	1.38865	0.000166158	0.00315555	Q15555;P52952;Q6ZRS2;P10644;P20700;Q6KC79;Q2KHM9;P15056;Q69YQ0;Q13428;Q96PU5;O95996;Q13620;O00192;O75496;P10301;Q6P1J9;Q03164;P98174;O96028;P10071;Q92997;Q9Y6N7;P21333;Q9UIG0;O95453;Q9NSC2;O43318;Q9BX63;Q09472;Q9UHB7;O60566;Q15233;Q92890;Q9BYW2;Q68CP9;Q07889;O14686;Q13535;P09884;P98172;P78527;Q9Y3R0;P62140;P02545;Q92908;Q13099;Q13415;Q15283;O95613;P36507;Q9BY12;Q15149;Q8WWY3;Q9HD15;O60341;Q2M1P5;…
HP:0011314	Abnormality of long bone morphology	501	64	1.53491	0.000167274	0.00315555	Q6ZRS2;P10644;P49585;Q6KC79;P15056;P25054;O95996;Q9Y3D7;Q96GP6;O75496;P22626;Q9H173;O96028;P10071;Q92997;P21333;Q9UIG0;Q9NSC2;O43318;Q9BX63;O96017;P98175;Q09472;Q9BYW2;O15228;Q13535;P98172;P09651;P02545;Q13415;O95613;P36507;A1X283;Q2M1P5;Q8N0X7;O75161;Q56NI9;O15357;P21359;P27986;O00116;Q9NPD8;O75665;P60484;P11274;Q8TDR0;Q8IY92;Q9H4A3;Q92793;Q6W2J9;O75369;Q9UDT6;Q15139;Q9H6X2;Q9P2D1;P46100;Q96L73;…
HP:0002162	Low posterior hairline	71	16	2.70771	0.000168913	0.00315555	P04075;Q6ZRS2;Q6KC79;P15056;P10301;Q03164;O96028;Q09472;Q07889;P98172;Q15283;P36507;P21359;P04049;Q6UB99;Q92793
HP:0030141	Abnormality of the posterior hairline	71	16	2.70771	0.000168913	0.00315555	P04075;Q6ZRS2;Q6KC79;P15056;P10301;Q03164;O96028;Q09472;Q07889;P98172;Q15283;P36507;P21359;P04049;Q6UB99;Q92793
HP:0000363	Abnormality of earlobe	64	15	2.81613	0.000169236	0.00315555	P15056;Q13620;O00192;P98174;P10071;Q92890;Q13535;P02545;O95613;O60315;Q56NI9;P11274;Q92766;Q9P2D1;Q8IWS0
HP:0001510	Growth delay	1263	135	1.28431	0.000169385	0.00315555	Q15555;P04075;P52952;Q6ZRS2;P10644;P49585;Q6KC79;Q2KHM9;P15056;Q13620;Q9Y3D7;O00192;Q86SQ4;Q9UMN6;O14578;O75496;P10301;Q03164;P22626;P50851;P42695;P49959;Q9H173;P46783;Q15058;P98174;P83876;O96028;P10071;Q92997;Q9Y6N7;Q8TDJ6;P21333;Q9UIG0;O95453;Q9NSC2;O43318;Q9BX63;Q9Y6V0;P98175;Q03001;Q09472;Q13472;Q8TD19;Q9UHB7;Q00839;O60566;Q15233;Q92890;Q9BYW2;Q68CP9;Q07889;Q8IWY9;Q9NTI2;Q8TBZ6;Q6XUX3;O00139;…
HP:0045060	Aplasia/hypoplasia involving bones of the extremities	442	58	1.57669	0.000172113	0.00319366	Q15555;P10644;P49585;Q6KC79;O76039;Q03252;Q69YQ0;P25054;Q13620;Q96GP6;O75496;Q03164;O60673;Q9H173;P98174;O96028;P10071;Q92997;P21333;Q9NSC2;O43318;Q9BX63;P98175;Q14204;Q68CP9;Q96HP0;O14686;O15228;Q13535;Q9Y3R0;P02545;Q13415;O95613;O60341;Q8N0X7;Q14839;Q56NI9;O15357;P27986;O00116;Q9NPD8;O75665;Q9H2P0;P60484;P11274;Q8TDR0;Q8IY92;Q7Z5J4;Q6W2J9;O75369;O14497;Q9P2D1;P22607;Q8TAD8;Q14739;Q8IWS0;P51587;…
HP:0002699	Abnormality of the foramen magnum	8	5	7.50967	0.000175794	0.00323033	P21333;Q09472;P81274;Q92793;P22607
HP:0002888	Ependymoma	8	5	7.50967	0.000175794	0.00323033	P04626;P49815;Q92574;P52701;P35240
HP:0009811	Abnormality of the elbow	191	31	1.95016	0.000176162	0.00323033	P10644;P49585;Q6KC79;P15056;P25054;Q13620;Q96GP6;O75496;Q03164;Q9H173;P10071;Q92997;P21333;O43318;Q09472;Q68CP9;Q07889;Q13535;P02545;Q13415;O95613;P36507;Q56NI9;P21359;P04049;Q92793;Q6W2J9;O75369;O14497;P22607;Q7Z6Z7
HP:0000811	Abnormal external genitalia	845	97	1.37929	0.0001792	0.0032732	Q15555;P52952;Q6ZRS2;P10644;P20700;Q6KC79;Q2KHM9;P15056;Q69YQ0;Q13428;Q96PU5;O95996;Q13620;O00192;O75496;P10301;Q6P1J9;Q03164;Q9H173;P98174;O96028;P10071;Q92997;Q9Y6N7;P21333;Q9UIG0;O95453;Q9NSC2;O43318;Q9BX63;Q09472;Q9UHB7;O60566;Q15233;Q92890;Q9BYW2;Q68CP9;Q07889;P04150;O14686;Q13535;P09884;P98172;P78527;Q9Y3R0;P62140;P02545;Q92908;Q13099;Q13415;Q15283;O95613;P36507;Q9BY12;Q15149;Q8WWY3;Q9HD15;…
HP:0001328	Specific learning disability	149	26	2.09666	0.000181943	0.00331037	P10644;O00192;P49815;O75496;P22626;Q9H173;Q92997;Q92574;Q92890;O43516;P10636;P09651;Q13415;P36507;Q8N0X7;P21359;O75845;P49768;Q92766;Q96DF8;P52926;Q96L73;Q9NUM4;P54132;Q13501;P38159
HP:0000812	Abnormal internal genitalia	463	60	1.55708	0.000186425	0.00337262	P98164;Q6ZRS2;P10644;Q6KC79;Q13428;P25054;O00192;P49815;Q6P1J9;Q03164;P49959;Q15058;O96028;P10071;Q9Y6N7;Q9UIG0;Q8WX93;O95453;Q92574;Q9NSC2;Q9BX63;O96017;Q09472;O60566;P31751;Q92890;Q9BYW2;O43516;Q8TBZ6;P04150;Q9Y3R0;P02545;Q9HD15;P57740;Q2M1P5;P52701;O75161;Q56NI9;Q9NPD8;O75665;P07954;O43175;Q9UPY3;P60484;Q8TDR0;Q8IY92;Q92793;Q92766;Q6W2J9;Q9UDT6;Q9H6X2;Q9P2D1;P52926;Q96L73;P22607;P35670;Q8IWS0;…
HP:0001018	Abnormal palmar dermatoglyphics	141	25	2.1304	0.000186869	0.00337262	Q6KC79;P15056;Q69YQ0;Q9H4L7;Q03164;P98174;O96028;P98175;Q09472;Q68CP9;Q96HP0;Q13535;P36507;Q56NI9;O75665;Q9Y263;Q99081;Q96FC9;Q6UB99;Q92793;P41227;Q6W2J9;O14497;Q9P2D1;P22607
HP:0030063	Neuroepithelial neoplasm	51	13	3.06277	0.000187528	0.00337262	Q15555;P04626;P15056;P25054;P49815;Q92574;O96017;P52701;P21359;Q9UPY3;P15531;P04049;P35240
HP:0000014	Abnormality of the bladder	272	40	1.76698	0.000188876	0.00338341	P20700;Q6KC79;O95996;O00192;Q92796;O14578;Q03164;P22626;Q6Y7W6;P42695;Q04637;Q15058;Q9BZ23;Q9UBP0;P21333;Q9UIG0;Q9NSC2;O43318;Q9UHB7;Q00839;P26358;Q92890;Q9BYW2;Q6XUX3;Q9H270;Q8IZT6;P09651;Q15149;Q8N0X7;Q14839;P54253;Q92766;Q9UDT6;Q15746;Q9P2D1;P46100;Q96L73;Q13501;Q99700;P07741
HP:0006265	Aplasia/Hypoplasia of fingers	218	34	1.87397	0.000189575	0.00338341	P49585;Q6KC79;Q03252;P25054;O75496;Q03164;O60673;P98174;O96028;Q92997;P21333;O43318;Q9BX63;Q68CP9;Q96HP0;O14686;Q9Y3R0;P02545;O95613;O60341;Q56NI9;Q9NPD8;O75665;P60484;P11274;Q8IY92;Q6W2J9;O75369;O14497;Q9P2D1;P22607;Q8IWS0;P51587;P38398
HP:0009731	Cerebral hamartoma	12	6	6.00774	0.000190485	0.00338672	Q2KHM9;P49815;P10071;Q92574;Q2M1P5;O75665
HP:0000036	Abnormality of the penis	544	68	1.50193	0.000196473	0.00347996	Q15555;Q6ZRS2;P10644;P20700;Q6KC79;P15056;Q69YQ0;Q13428;O95996;Q13620;O00192;O75496;Q03164;O96028;P10071;Q92997;Q9Y6N7;P21333;Q9UIG0;O95453;Q9NSC2;Q9BX63;Q09472;O60566;Q92890;Q9BYW2;O14686;Q13535;P09884;P98172;P78527;Q9Y3R0;P02545;Q13099;Q13415;O95613;Q9BY12;Q8WWY3;Q9HD15;O60341;Q2M1P5;Q9NRR6;Q14839;O60315;Q56NI9;Q9NPD8;O75665;Q96DA6;O75845;Q6P2Q9;P60484;P04049;Q2LD37;Q8IY92;Q92793;Q92766;P41227;…
HP:0011304	Broad thumb	58	14	2.90029	0.000199807	0.00352565	Q6ZRS2;P10071;Q92997;P21333;Q9NSC2;Q09472;O15357;P60484;Q92793;O75369;Q15139;Q96L73;P22607;Q8TAD8
HP:0030966	Abnormal pulmonary artery morphology	72	16	2.67011	0.000201047	0.0035342	P52952;P15056;P10301;Q92997;Q9UIG0;Q07889;Q96HP0;P62140;Q92908;Q15283;O60315;P04049;P41227;Q6W2J9;Q9UDT6;Q9C0K0
HP:0009485	Radial deviation of the hand or of fingers of the hand	65	15	2.7728	0.000203705	0.00356751	P15056;P98174;Q92997;P21333;Q56NI9;P27986;O75665;O43175;P60484;Q6UB99;P41227;Q6W2J9;O75369;P46100;P22607
HP:0005280	Depressed nasal bridge	329	46	1.67998	0.000206614	0.00358979	P98164;P10644;Q6KC79;P15056;Q69YQ0;Q13620;Q9Y3D7;Q96GP6;Q86SQ4;O75496;Q03164;Q14669;P10071;Q92997;P21333;O43318;Q9Y6V0;O60566;Q68CP9;Q07889;Q96HP0;O15228;Q9Y3R0;P38117;P36507;A1X283;Q9H0W8;O15357;P35711;P21359;P07954;P60484;P04049;Q2LD37;Q7Z3K3;Q7Z5J4;P41227;P16157;O75369;Q15139;O14497;Q9H6X2;Q9P2D1;P46100;P22607;Q14739
HP:0000453	Choanal atresia	102	20	2.35598	0.00020757	0.00358979	Q6KC79;Q13428;O00192;Q03164;Q15678;P83876;P10071;Q9BX63;Q92890;P02545;Q9NPD8;O75665;P11274;Q8IY92;Q92766;Q9H6X2;Q9P2D1;P22607;P51587;P38398
HP:0002705	High, narrow palate	102	20	2.35598	0.00020757	0.00358979	Q6KC79;P15056;P25054;Q96GP6;O75496;Q92997;O43318;Q9Y6V0;Q15233;Q68CP9;Q13976;Q13415;Q9H0W8;P11274;P41227;Q6W2J9;Q15746;Q9H6X2;Q96L73;P22607
HP:0009890	High anterior hairline	27	9	4.00516	0.000208547	0.00358979	P98164;Q69YQ0;P98174;O96028;Q9BYW2;Q07889;P98172;Q15699;Q96L73
HP:0000766	Abnormality of the sternum	301	43	1.7165	0.000208816	0.00358979	Q15555;Q6KC79;P15056;Q69YQ0;Q96GP6;P10301;Q03164;Q9H173;P98174;O96028;Q92997;P21333;Q9UIG0;O43318;P98175;Q09472;O60566;Q68CP9;Q07889;Q13976;P98172;Q9Y3R0;P62140;P02545;Q13415;Q15283;P36507;A1X283;Q2M1P5;O60315;O15357;P35711;P21359;P60484;P04049;Q92793;P41227;Q6W2J9;O75369;Q9UDT6;Q15746;P22607;Q14739
HP:0004328	Abnormal anterior segment morphology	946	106	1.34634	0.000212049	0.00361923	Q15555;P98164;P10644;P49585;Q6KC79;Q13428;P25054;Q96GP6;O00192;P49815;Q92974;Q9UMN6;Q03164;O60673;P22626;Q9H173;Q6QNY0;P98174;O96028;Q13263;P21333;Q9UIG0;O95453;Q92574;P29317;Q9NSC2;Q9BX63;Q03001;Q09472;Q8TD19;Q9UHB7;P26358;O60566;Q92890;Q68CP9;P49454;Q07889;O43516;P08670;Q9NTI2;Q96HP0;Q13976;O14686;O15228;P09884;P09651;Q9Y3R0;P31040;P02545;Q8NC56;O60292;Q13099;P38117;P36507;Q9BY12;Q15149;Q8WWY3;…
HP:0005918	Abnormality of phalanx of finger	485	62	1.536	0.000212076	0.00361923	Q6ZRS2;P10644;Q6KC79;O76039;Q2KHM9;Q13620;Q9H4L7;O00192;O75496;Q03164;P98174;O96028;P10071;Q92997;P21333;Q9NSC2;O43318;Q9BX63;Q09472;Q92890;Q68CP9;Q96HP0;O14686;Q13535;P98172;Q9Y3R0;P02545;Q13415;O95613;A1X283;Q9H0W8;P57740;Q2M1P5;Q9NRR6;Q56NI9;O15357;Q9NPD8;O75665;O75845;P60484;P11274;Q15699;Q8IY92;P32004;Q9H4A3;Q92793;Q92766;Q7Z5J4;P41227;Q6W2J9;O75369;Q15139;O14497;Q9P2D1;Q96L73;P22607;Q8TAD8;…
HP:0000078	Abnormality of the genital system	1134	123	1.30327	0.00021597	0.00367227	Q15555;P98164;P52952;Q6ZRS2;P10644;P20700;Q6KC79;Q2KHM9;P15056;Q69YQ0;Q13428;Q96PU5;P25054;O95996;Q13620;O00192;P49815;O75496;P10301;Q6P1J9;Q03164;O60673;P49959;Q9H173;P46783;Q15058;P98174;O96028;P10071;Q92997;Q9Y6N7;Q8TDJ6;P21333;Q9UIG0;Q8WX93;O95453;Q92574;Q9NSC2;O43318;Q9BX63;O96017;Q09472;Q9UHB7;O60566;P31751;Q15233;Q92890;Q9BYW2;Q68CP9;Q07889;O43516;Q8TBZ6;P04150;O14686;Q13535;P09884;P98172;…
HP:0004565	Severe platyspondyly	5	4	9.61238	0.000220297	0.00370543	P49585;Q9Y3D7;O15357;P22607
HP:0008625	Severe sensorineural hearing impairment	5	4	9.61238	0.000220297	0.00370543	P15056;P81274;Q9H2D6;P04049
HP:0012714	Severe hearing impairment	5	4	9.61238	0.000220297	0.00370543	P15056;P81274;Q9H2D6;P04049
HP:0000365	Hearing impairment	1035	114	1.32344	0.000224187	0.00375733	P98164;Q6ZRS2;P10644;P49585;P20700;Q6KC79;O95817;O76039;Q2KHM9;P18206;Q03252;P15056;Q69YQ0;Q13428;Q96PU5;P25054;O95996;O00192;O00571;O60716;O75496;P10301;Q03164;O60673;Q92597;Q13480;P83876;O96028;O95831;P10071;Q92997;Q8TDJ6;P21333;Q9UIG0;O95453;Q9NSC2;O43318;Q9BX63;Q9Y6V0;Q09472;Q9UHB7;P26358;O60566;P81274;Q9H2D6;Q92890;Q9BYW2;Q68CP9;Q07889;O14686;P09884;Q9H270;Q8IZT6;P98172;P78527;Q9Y3R0;P31040;…
HP:0010784	Uterine neoplasm	33	10	3.64105	0.000226233	0.0037781	P10644;P25054;Q6P1J9;Q09472;O60566;P52701;P07954;P60484;P52926;P22607
HP:0030448	Soft tissue sarcoma	80	17	2.55329	0.000227549	0.00378456	P10644;P15056;P25054;P49815;Q6P1J9;P21333;Q92574;Q09472;O60566;Q07889;P52701;P21359;P07954;Q9UPY3;P60484;P22607;P35240
HP:0009726	Renal neoplasm	95	19	2.4031	0.000228239	0.00378456	Q92733;P25054;P49815;Q6P1J9;Q13263;Q92574;Q09472;O60566;Q6PD74;P31040;P02545;P52701;P07954;Q9UPY3;P60484;Q96L73;P22607;P51587;O60333
HP:0008678	Renal hypoplasia/aplasia	238	36	1.81747	0.000229344	0.00378945	Q6KC79;Q2KHM9;P25054;O00192;O14578;P42695;Q15058;P83876;P10071;Q9UIG0;Q9NSC2;Q9BX63;Q92890;Q68CP9;P49454;O14686;Q8IZT6;Q9Y3R0;Q2M1P5;Q9NPD8;O75665;O43175;P60484;Q8IY92;Q92766;Q7Z5J4;P41227;Q6W2J9;Q9UDT6;O14497;Q9P2D1;P52926;P46100;P22607;P51587;P38398
HP:0030060	Nervous tissue neoplasm	52	13	3.00387	0.000231617	0.00380014	Q15555;P04626;P15056;P25054;P49815;Q92574;O96017;P52701;P21359;Q9UPY3;P15531;P04049;P35240
HP:0030061	Neuroectodermal neoplasm	52	13	3.00387	0.000231617	0.00380014	Q15555;P04626;P15056;P25054;P49815;Q92574;O96017;P52701;P21359;Q9UPY3;P15531;P04049;P35240
HP:0000008	Abnormality of female internal genitalia	437	57	1.56724	0.000233374	0.00380228	P98164;P10644;Q6KC79;Q13428;P25054;O00192;P49815;Q6P1J9;Q03164;P49959;Q15058;O96028;P10071;Q9Y6N7;Q9UIG0;Q8WX93;O95453;Q92574;Q9NSC2;Q9BX63;O96017;Q09472;O60566;P31751;Q92890;Q9BYW2;O43516;Q8TBZ6;P04150;Q9Y3R0;P02545;Q9HD15;P57740;Q2M1P5;P52701;O75161;Q56NI9;Q9NPD8;O75665;P07954;O43175;Q9UPY3;P60484;Q8TDR0;Q8IY92;Q92793;Q92766;Q6W2J9;Q9UDT6;Q9H6X2;Q9P2D1;P52926;P22607;P35670;P51587;Q8N4C6;P38398
HP:0100491	Abnormality of lower limb joint	437	57	1.56724	0.000233374	0.00380228	Q6KC79;O95817;P15056;P25054;O95996;Q96GP6;O00192;O75496;Q03164;Q9H173;P98174;O96028;P10071;Q9UBP0;Q92997;P21333;Q9UIG0;Q9NSC2;O43318;Q9BX63;Q14738;Q09472;Q92890;Q9BYW2;Q68CP9;Q6XUX3;O14686;Q13535;P02545;Q13415;P36507;A1X283;Q2M1P5;Q8N0X7;Q14839;Q56NI9;O15357;P21359;Q9NPD8;O75665;P60484;Q8IY92;Q9H4A3;Q92793;Q92766;Q6W2J9;O75369;Q9UDT6;O14497;Q9GZU1;P46100;Q96L73;P22607;Q8IWS0;P51587;P38398;Q7Z6Z7
HP:0010460	Abnormality of the female genitalia	497	63	1.52309	0.000238686	0.00387533	P98164;P10644;Q6KC79;Q69YQ0;Q13428;P25054;O00192;P49815;O75496;Q6P1J9;Q03164;P49959;Q15058;O96028;P10071;Q92997;Q9Y6N7;Q9UIG0;Q8WX93;O95453;Q92574;Q9NSC2;Q9BX63;O96017;Q09472;O60566;P31751;Q92890;Q9BYW2;O43516;Q8TBZ6;P04150;Q13535;Q9Y3R0;P02545;Q13415;O95613;Q9HD15;P57740;Q2M1P5;P52701;O75161;Q56NI9;Q9NPD8;O75665;P07954;O43175;Q9UPY3;P60484;Q8TDR0;Q8IY92;Q92793;Q92766;Q6W2J9;Q9UDT6;Q9H6X2;Q9P2D1;…
HP:0009594	Retinal hamartoma	17	7	4.94755	0.000242429	0.00391191	P49815;Q92574;P31040;P07954;P60484;P35240;O60333
HP:0009466	Radial deviation of finger	59	14	2.85113	0.000242612	0.00391191	P15056;P98174;Q92997;P21333;Q56NI9;P27986;O75665;O43175;Q6UB99;P41227;Q6W2J9;O75369;P46100;P22607
HP:0004279	Short palm	88	18	2.45771	0.00024829	0.00398971	Q15555;P10644;P49585;O76039;Q13620;Q9H173;P98174;Q92997;P21333;O43318;P02545;Q13415;O15357;P27986;P11274;Q7Z5J4;P22607;Q8TAD8
HP:0003549	Abnormality of connective tissue	1071	117	1.31262	0.000252521	0.0040438	Q15555;P98164;P52952;Q6ZRS2;Q6KC79;O95817;O76039;P18206;Q03252;Q69YQ0;Q13428;Q96PU5;P25054;Q13620;Q96GP6;Q9H4L7;O00192;P49815;Q86SQ4;Q14004;O75496;Q6P1J9;Q03164;O60673;Q9H173;Q15058;P98174;O96028;O95831;P10071;Q92997;P21333;Q9UIG0;Q92574;Q9NSC2;O43318;Q9BX63;Q03001;Q09472;Q8TD19;P31751;Q92890;P42356;Q68CP9;Q8TBZ6;Q13976;O14686;O15228;Q13535;Q6ZRV2;P09884;Q9H270;P98172;Q9Y3R0;P31040;P02545;Q92908;…
HP:0010674	Abnormality of the curvature of the vertebral column	767	89	1.39423	0.000253949	0.00405212	P10644;P49585;O95817;O76039;Q03252;P15056;P25054;O95996;Q13620;O00192;O00571;Q86SQ4;P10301;P22626;Q9H173;P98174;O96028;O95831;Q92997;P21333;Q9UIG0;O95453;O43318;Q9BX63;O75962;Q09472;Q8TD19;Q00839;O00522;Q15233;Q92890;Q9BYW2;Q68CP9;Q07889;Q8TBZ6;Q6XUX3;Q13976;O14686;O15228;Q13535;P10636;Q9BYM8;P98172;P09651;P02545;Q15283;O95613;P36507;A1X283;Q15149;Q15751;Q8N0X7;Q9NRR6;P35711;P21359;Q9NPD8;O43175;…
HP:0001373	Joint dislocation	285	41	1.72854	0.000254774	0.00405212	P10644;Q6KC79;P25054;O95996;Q96GP6;O00192;O75496;Q03164;Q9H173;O96028;P10071;Q92997;P21333;Q9UIG0;O43318;Q9BX63;Q14738;Q09472;Q92890;Q9BYW2;Q68CP9;Q6XUX3;O14686;Q13535;P02545;Q13415;Q2M1P5;Q9NPD8;O75665;P60484;Q8IY92;Q92793;Q92766;O75369;Q9UDT6;O14497;Q96L73;P22607;P17706;P51587;P38398
HP:0012471	Thick vermilion border	169	28	1.99073	0.000256797	0.00407045	O76039;P15056;Q13620;O14578;O75496;P10301;P46783;Q9UIG0;O75962;Q68CP9;Q07889;Q13415;Q15283;A1X283;Q9H0W8;O75665;O43175;O75845;P04049;Q6IQ26;Q6UB99;P41227;Q9UDT6;O14497;Q9H6X2;P46100;P38398;P38159
HP:0006292	Abnormality of dental eruption	144	25	2.08602	0.000263321	0.00415975	P10644;Q6KC79;Q69YQ0;P25054;O95996;Q03164;P98174;P10071;Q92997;P21333;O43318;Q9BYW2;P02545;A1X283;O60315;P27986;P14923;Q7Z5J4;P41227;Q6W2J9;Q9H6X2;Q9P2D1;Q96L73;P22607;Q9C0K0
HP:0012443	Abnormality of brain morphology	1741	175	1.20776	0.000281338	0.00442217	Q15555;P98164;P27708;Q6ZRS2;P10644;P49585;P20700;Q6KC79;O76039;Q2KHM9;Q03252;P15056;Q69YQ0;Q96PU5;O75140;O95996;Q13620;Q13813;O00192;P49815;O00571;Q14004;Q92974;Q9UMN6;Q13367;O14578;O75496;Q03164;P22626;Q6Y7W6;P42695;P49959;Q9H173;Q04637;Q15058;Q5SW96;Q9BZ23;O96028;O95831;P10071;Q9Y6N7;Q8TDJ6;P21333;Q9UIG0;O95453;Q9UEY8;P17480;Q92574;Q9NSC2;Q9BX63;Q9Y6V0;Q96JM3;Q14738;P98175;O75962;Q09472;Q8TD19;…
HP:0002011	Morphological abnormality of the central nervous system	1909	189	1.18959	0.000281823	0.00442217	Q15555;P98164;P27708;Q6ZRS2;P10644;P49585;P20700;Q6KC79;O76039;Q2KHM9;Q03252;P04626;P15056;Q69YQ0;Q13428;Q96PU5;O75140;P25054;O95996;Q13620;Q13813;O00192;P49815;O00571;Q14004;Q92974;Q9UMN6;Q13367;O14578;O75496;Q03164;P22626;Q6Y7W6;P42695;P49959;Q9H173;Q04637;Q15058;Q5SW96;Q9BZ23;O96028;O95831;P10071;Q9UBP0;Q9Y6N7;Q8TDJ6;P21333;Q9UIG0;O95453;Q9UEY8;P17480;Q92574;Q9NSC2;Q9BX63;Q9Y6V0;Q96JM3;O96017;…
HP:0040069	Abnormality of lower limb bone	500	63	1.51395	0.000284112	0.00444317	P10644;P49585;Q6KC79;O76039;Q2KHM9;Q69YQ0;P25054;Q13620;Q96GP6;O00192;O75496;Q03164;Q9H173;Q15058;P98174;O96028;P10071;Q92997;P21333;Q9NSC2;O43318;Q9BX63;O96017;Q09472;Q92890;Q68CP9;Q96HP0;Q13535;P98172;Q9Y3R0;P02545;Q13415;O95613;A1X283;Q2M1P5;Q8N0X7;Q9NRR6;Q14839;Q56NI9;O15357;P21359;O00116;Q9NPD8;O75665;Q9Y263;O43175;O75845;P60484;P11274;Q8TDR0;Q8IY92;Q9H4A3;Q92793;Q92766;O75369;O14497;Q9P2D1;…
HP:0011563	Abnormal ventriculoarterial connection	145	25	2.07163	0.000294351	0.00458795	P52952;P15056;Q69YQ0;O00192;Q9UIG0;Q9NSC2;Q9BX63;P98175;Q92890;Q96HP0;P02545;Q92908;Q14839;Q9NPD8;O43175;Q96FC9;Q15699;Q8IY92;Q92766;Q6W2J9;Q9UDT6;Q96DF8;Q9P2D1;P51587;P38398
HP:0004414	Abnormality of the pulmonary artery	82	17	2.49101	0.000311294	0.00483591	P52952;P15056;P10301;Q92997;Q9UIG0;Q07889;Q96HP0;P62140;P02545;Q92908;Q15283;O60315;P04049;P41227;Q6W2J9;Q9UDT6;Q9C0K0
HP:0006919	Abnormal aggressive, impulsive or violent behavior	171	28	1.96745	0.00031459	0.00487094	Q6KC79;Q13620;Q8WWQ0;O00571;Q03164;Q9BZ23;Q14669;Q9UBP0;Q12955;O75962;Q09472;Q15233;Q9BYW2;P10636;Q9NXR1;Q9NRR6;P35711;P49768;Q92793;Q7Z3K3;Q7Z5J4;P41227;Q6W2J9;Q96DF8;P46100;Q9NUM4;P35670;Q13501
HP:0000729	Autistic behavior	215	33	1.84424	0.000321377	0.0049596	P10644;Q6KC79;O76039;O75140;O00192;P49815;O00571;Q13367;Q03164;O60673;Q9UIG0;Q92574;Q09472;Q92890;Q9BYW2;Q9Y6D5;P10636;Q9H0W8;Q9H2P0;Q99081;P60484;Q6UB99;P49768;Q92793;Q92766;Q7Z5J4;P41227;Q6W2J9;Q9UDT6;Q9P2D1;P46100;Q9NUM4;Q13501
HP:0001760	Abnormality of the foot	934	104	1.33791	0.000325691	0.00500964	Q15555;P52952;P10644;Q6KC79;O95817;O76039;Q2KHM9;P15056;Q69YQ0;Q96PU5;P04792;P25054;Q13620;Q96GP6;Q9H4L7;O00192;Q86SQ4;O75496;Q03164;O60673;P49959;Q9H173;Q92597;Q15058;P98174;Q9BZ23;P83876;O96028;O95831;P10071;Q9UBP0;Q92997;P21333;Q9UIG0;Q9NSC2;O43318;Q9BX63;P98175;Q03001;O75962;Q09472;Q8TD19;Q14204;Q15233;Q92890;P42356;Q9BYW2;Q68CP9;Q96HP0;Q13976;Q13535;P98172;Q9Y3R0;P02545;Q92908;Q13415;O95613;…
HP:0002442	Dyscalculia	13	6	5.54561	0.000329161	0.00504642	P22626;P10636;P09651;P49768;Q9NUM4;Q13501
HP:0008572	External ear malformation	75	16	2.5633	0.000331346	0.00506331	Q15555;P98174;Q9NSC2;Q9BX63;Q9Y3R0;Q56NI9;P27986;Q9NPD8;Q8IY92;P41227;P16157;Q6W2J9;Q9P2D1;P22607;P51587;P38398
HP:0010568	Hamartoma of the eye	23	8	4.1793	0.000340203	0.00516489	P49815;Q92574;P31040;P21359;P07954;P60484;P35240;O60333
HP:0030670	Hamartoma of the orbital region	23	8	4.1793	0.000340203	0.00516489	P49815;Q92574;P31040;P21359;P07954;P60484;P35240;O60333
HP:0000678	Dental crowding	68	15	2.65047	0.000345966	0.00523215	Q96GP6;Q92997;O75962;Q09472;Q15233;Q13535;Q9Y3R0;P02545;Q15147;P35711;O15040;Q92793;P41227;Q6W2J9;P22607
HP:0100836	Malignant neoplasm of the central nervous system	54	13	2.89262	0.000346871	0.00523215	Q15555;P04626;P15056;P25054;P49815;Q92574;O96017;P52701;P21359;Q9UPY3;P15531;P04049;P35240
HP:0003196	Short nose	234	35	1.79719	0.000351166	0.0052798	P98164;P10644;Q6KC79;P15056;Q69YQ0;P25054;Q9Y3D7;Q8WWQ0;O75496;Q03164;P46783;P98174;P83876;Q14669;P10071;Q92997;P21333;Q9UIG0;O75962;Q3V6T2;Q9UHB7;O60566;P36507;Q2M1P5;O15357;O75665;Q9H2P0;O75845;P60484;Q2LD37;Q7Z5J4;O75369;Q9UDT6;P46100;P54132
HP:0100834	Neoplasm of the large intestine	61	14	2.75765	0.000352288	0.0052798	P10644;P25054;Q8WX93;O96017;Q09472;O60566;Q6PD74;P31040;P52701;Q9UPY3;P60484;P22607;P51587;P38398
HP:0100007	Neoplasm of the peripheral nervous system	41	11	3.22367	0.000362574	0.00541659	P10644;P25054;O00522;P31040;P02545;P21359;P07954;P15531;P46100;P35240;O60333
HP:0011545	Abnormal connection of the cardiac segments	147	25	2.04345	0.000366254	0.00543851	P52952;P15056;Q69YQ0;O00192;Q9UIG0;Q9NSC2;Q9BX63;P98175;Q92890;Q96HP0;P02545;Q92908;Q14839;Q9NPD8;O43175;Q96FC9;Q15699;Q8IY92;Q92766;Q6W2J9;Q9UDT6;Q96DF8;Q9P2D1;P51587;P38398
HP:0001836	Camptodactyly of toe	9	5	6.67527	0.00036865	0.00543851	Q96GP6;P10071;P21333;P22607;Q8IWS0
HP:0005324	Disturbance of facial expression	9	5	6.67527	0.00036865	0.00543851	Q9BZ23;P10071;Q09472;Q8N490;Q92793
HP:0000049	Shawl scrotum	18	7	4.67269	0.000368693	0.00543851	Q69YQ0;P98174;Q09472;P98172;Q13415;Q92793;P46100
HP:0009804	Reduced number of teeth	199	31	1.87176	0.000375972	0.00552845	P10644;Q13428;P25054;O60716;O60673;P98174;O96028;Q92997;P21333;Q9UIG0;O95453;O43318;O75962;O14686;Q13535;P02545;O95613;O43896;P27986;O75665;P60484;Q6UB99;P41227;Q6W2J9;O75369;Q9UDT6;Q9P2D1;P52926;P22607;P54132;Q9C0K0
HP:0002538	Abnormality of the cerebral cortex	226	34	1.80764	0.000383149	0.00560121	P15056;Q96PU5;O75140;Q13620;P49815;O00571;Q14004;O14578;O75496;P42695;Q15058;Q92574;Q3V6T2;Q14204;P81274;P42356;Q96HP0;O00139;Q13535;Q8IZT6;P78527;Q9Y3R0;P38117;Q9NXR1;P57740;Q9NRR6;O75665;P07954;O43175;P60484;Q2LD37;O00423;O75970;Q99700
HP:0006288	Advanced eruption of teeth	29	9	3.72894	0.000383691	0.00560121	Q69YQ0;O95996;P10071;P21333;Q9BYW2;P02545;P14923;Q96L73;Q9C0K0
HP:0010161	Abnormality of the phalanges of the toes	91	18	2.37669	0.000384515	0.00560121	P10071;P21333;Q9NSC2;O43318;Q9BX63;Q09472;Q68CP9;P98172;P02545;Q2M1P5;Q9NPD8;Q8IY92;Q9H4A3;Q92793;O14497;P22607;P51587;P38398
HP:0000194	Open mouth	76	16	2.52957	0.000388569	0.0056427	P10644;P15056;O60673;Q96JM3;Q14738;Q03001;Q3V6T2;Q15233;Q2M1P5;Q9NRR6;P35711;Q6IQ26;Q7Z3K3;Q7Z5J4;Q96DF8;P46100
HP:0000045	Abnormality of the scrotum	99	19	2.306	0.000398469	0.00576855	Q15555;Q6ZRS2;Q69YQ0;Q13428;P98174;P10071;Q9NSC2;Q09472;O60566;P98172;Q9Y3R0;Q13415;O60315;P60484;Q2LD37;Q92793;Q9P2D1;P46100;Q8IWS0
HP:0000079	Abnormality of the urinary system	1321	138	1.25521	0.000429796	0.00620286	Q15555;P98164;Q92733;P27708;Q6ZRS2;P10644;P20700;Q6KC79;O76039;Q2KHM9;Q03252;P15056;Q69YQ0;P25054;O95996;Q05655;Q13620;O00192;P49815;Q92796;O14578;O75496;Q6P1J9;Q03164;P26038;Q8N1F7;P22626;Q6Y7W6;P42695;P46783;Q04637;Q15058;Q68DC2;P53985;Q5SW96;Q9BZ23;P83876;O96028;Q13263;P10071;Q9UBP0;Q92997;P21333;Q9UIG0;O95453;Q92574;Q9NSC2;O43318;Q9BX63;P98175;Q09472;P53004;Q9UHB7;Q00839;P26358;O60566;Q92890;…
HP:0007378	Neoplasm of the gastrointestinal tract	183	29	1.90409	0.000435074	0.0062305	P10644;P04626;P25054;Q05655;P49959;Q13263;Q8WX93;Q9BX63;O96017;Q09472;O60566;Q6PD74;Q9UDY2;P31040;P02545;P52701;Q9NRR6;Q92851;P07954;Q9UPY3;P60484;P11717;P46100;Q96L73;P22607;P54132;P35670;P51587;P38398
HP:0000364	Hearing abnormality	1051	114	1.3033	0.000435709	0.0062305	P98164;Q6ZRS2;P10644;P49585;P20700;Q6KC79;O95817;O76039;Q2KHM9;P18206;Q03252;P15056;Q69YQ0;Q13428;Q96PU5;P25054;O95996;O00192;O00571;O60716;O75496;P10301;Q03164;O60673;Q92597;Q13480;P83876;O96028;O95831;P10071;Q92997;Q8TDJ6;P21333;Q9UIG0;O95453;Q9NSC2;O43318;Q9BX63;Q9Y6V0;Q09472;Q9UHB7;P26358;O60566;P81274;Q9H2D6;Q92890;Q9BYW2;Q68CP9;Q07889;O14686;P09884;Q9H270;Q8IZT6;P98172;P78527;Q9Y3R0;P31040;…
HP:0031704	Abnormal ear physiology	1051	114	1.3033	0.000435709	0.0062305	P98164;Q6ZRS2;P10644;P49585;P20700;Q6KC79;O95817;O76039;Q2KHM9;P18206;Q03252;P15056;Q69YQ0;Q13428;Q96PU5;P25054;O95996;O00192;O00571;O60716;O75496;P10301;Q03164;O60673;Q92597;Q13480;P83876;O96028;O95831;P10071;Q92997;Q8TDJ6;P21333;Q9UIG0;O95453;Q9NSC2;O43318;Q9BX63;Q9Y6V0;Q09472;Q9UHB7;P26358;O60566;P81274;Q9H2D6;Q92890;Q9BYW2;Q68CP9;Q07889;O14686;P09884;Q9H270;Q8IZT6;P98172;P78527;Q9Y3R0;P31040;…
HP:0001710	Conotruncal defect	132	23	2.09361	0.000439826	0.00627021	P52952;P15056;Q69YQ0;O00192;Q9UIG0;Q9NSC2;Q9BX63;P98175;Q92890;Q96HP0;Q92908;Q14839;Q9NPD8;Q96FC9;Q15699;Q8IY92;Q92766;Q6W2J9;Q9UDT6;Q96DF8;Q9P2D1;P51587;P38398
HP:0000733	Stereotypy	77	16	2.49672	0.000454112	0.00645418	O76039;P15056;Q03164;O96028;Q96JM3;Q09472;Q68CP9;P10636;P35711;Q9H2P0;P49768;Q92793;Q7Z5J4;P41227;Q9NUM4;Q13501
HP:0002087	Abnormality of the upper respiratory tract	331	45	1.63352	0.000464918	0.0065798	P04626;P15056;Q69YQ0;Q13428;P25054;Q05655;Q96GP6;O00192;O75496;P50851;P10071;P21333;Q9UIG0;O95453;O43318;Q9BX63;Q09472;Q9UHB7;Q92890;P09651;Q9Y3R0;P02545;O95613;P13498;Q2M1P5;P52701;P27986;Q9NPD8;Q9UPY3;Q07617;P35499;Q8IY92;Q92793;Q92766;Q7Z5J4;O75369;Q9UDT6;Q9P2D1;Q8TAD8;P54132;Q13501;Q14739;Q99700;P51587;P38398
HP:0000006	Autosomal dominant inheritance	1392	144	1.24298	0.000465764	0.0065798	Q15555;Q13618;Q92733;P52952;Q13424;Q6ZRS2;P10644;P20700;Q6KC79;O95817;P18206;P04626;P15056;Q69YQ0;Q13428;Q96PU5;O75140;P04792;P25054;Q9H4L7;Q13813;P49815;Q14004;Q9UMN6;O75496;Q6P1J9;Q03164;Q9Y4J8;P06748;P46783;Q96J92;P53985;O96028;P10071;Q9UBP0;Q92997;O95453;Q14566;P11171;Q92574;Q92736;P29317;Q9NSC2;O43318;Q9BX63;Q96JM3;O96017;Q14738;O75962;Q09472;P53004;Q9UHB7;Q00839;P26358;Q14204;O00522;P31751;…
HP:0009733	Glioma	24	8	4.00516	0.000473877	0.00667424	P04626;P25054;P49815;Q92574;O96017;P52701;P21359;P35240
HP:0007018	Attention deficit hyperactivity disorder	133	23	2.07786	0.000492015	0.00690889	Q6KC79;Q8WWQ0;O00192;P49815;Q03164;Q15058;P98174;Q9BZ23;Q9UIG0;Q92574;Q96RK0;O75962;Q92890;Q68CP9;Q8IZT6;O95613;P52701;P35711;P11274;Q92766;Q7Z5J4;Q9UDT6;Q9P2D1
HP:0002974	Radioulnar synostosis	63	14	2.67011	0.00050188	0.00702282	Q6KC79;P15056;P25054;P10301;Q03164;O96028;Q9UIG0;Q07889;Q15283;Q56NI9;P04049;Q6W2J9;Q9UDT6;P22607
HP:0000736	Short attention span	150	25	2.00258	0.000503132	0.00702282	Q6KC79;Q8WWQ0;O00192;P49815;Q03164;Q15058;P98174;Q9BZ23;Q9UIG0;Q92574;Q96RK0;O75962;Q09472;Q92890;Q68CP9;Q8IZT6;O95613;P52701;P35711;P11274;Q92793;Q92766;Q7Z5J4;Q9UDT6;Q9P2D1
HP:0000294	Low anterior hairline	56	13	2.78931	0.000507723	0.00706581	Q6KC79;Q13428;Q03164;O43318;Q09472;Q96HP0;O15040;Q99081;Q6UB99;Q92793;O14497;P22607;P38398
HP:0000506	Telecanthus	117	21	2.15662	0.000517032	0.00717401	Q6ZRS2;Q69YQ0;O00192;Q03164;P10071;Q92997;P21333;O43318;Q00839;Q92890;P98172;P02545;P38117;P36507;P27986;O75665;P10412;Q6UB99;Q92766;P46100;P22607
HP:0000581	Blepharophimosis	101	19	2.26034	0.00051898	0.00717974	Q15555;Q13620;Q96GP6;Q03164;P83876;Q9UIG0;Q9NSC2;Q13535;P02545;Q13415;P11274;Q8IY92;P16157;Q6W2J9;Q9UDT6;Q96DF8;Q8IWS0;P38398;P38159
HP:0001428	Somatic mutation	78	16	2.46471	0.000528942	0.00729596	P04626;P25054;P49815;Q6P1J9;Q92574;Q8TD19;P62263;Q14980;P21359;Q92851;P11274;P11717;P52926;P22607;P35240;P51587
HP:0030406	Primary peritoneal carcinoma	14	6	5.14949	0.000536043	0.00737216	P49959;Q9BX63;O96017;P60484;P51587;P38398
HP:0012252	Abnormal respiratory system morphology	838	94	1.3478	0.000560994	0.00769269	P52952;P10644;Q6KC79;P29597;P04626;P15056;Q69YQ0;Q13428;P25054;Q05655;Q96GP6;O00192;P49815;Q86SQ4;Q96MG7;O75496;P10301;P26038;P50851;Q9BZ23;O96028;Q13263;P10071;Q92997;P21333;Q9UIG0;O95453;Q92574;O43318;Q9BX63;Q96JM3;Q09472;Q8TD19;Q9UHB7;O60566;Q92890;Q68CP9;Q07889;O43516;Q96HP0;Q13976;O14686;P09884;P78527;P09651;Q9Y3R0;P62140;P02545;P33991;Q92908;Q15283;O95613;P38117;P13498;P57740;Q2M1P5;P52701;…
HP:0000527	Long eyelashes	71	15	2.53848	0.00056642	0.00774438	Q6ZRS2;Q6KC79;Q92974;Q03164;Q92997;Q09472;Q9UHB7;Q68CP9;O14686;Q13415;Q6IQ26;Q92793;P41227;O14497;P38398
HP:0001636	Tetralogy of Fallot	126	22	2.09794	0.000568088	0.00774454	P52952;P15056;Q69YQ0;O00192;Q9UIG0;Q9NSC2;Q9BX63;P98175;Q92890;Q96HP0;Q92908;Q14839;Q9NPD8;Q96FC9;Q15699;Q8IY92;Q92766;Q9UDT6;Q96DF8;Q9P2D1;P51587;P38398
HP:0002664	Neoplasm	679	79	1.39797	0.000590397	0.00802527	Q15555;Q92733;P10644;Q2KHM9;P04626;P15056;Q13428;P25054;O95996;Q05655;P49815;Q6P1J9;P06748;P49959;P46783;O96028;Q13263;P10071;Q92997;P21333;Q8WX93;O95453;Q92574;Q9BX63;O96017;Q09472;Q8TD19;O60566;O00522;Q9BYW2;Q07889;O43516;Q6PD74;P62263;Q13535;P09884;Q9UDY2;Q14980;P31040;P02545;P33991;P36507;Q2M1P5;P52701;Q9NRR6;Q56NI9;P21359;Q92851;P27986;Q9NPD8;O75665;P07954;Q9UPY3;P60484;P11274;P15531;P04049;…
HP:0000238	Hydrocephalus	259	37	1.7165	0.000597081	0.00809261	P10644;P15056;O00192;P49815;O96028;P10071;P21333;Q92574;Q9BX63;Q14738;Q00839;O60566;P81274;Q92890;P49454;Q96HP0;O14686;Q9Y3R0;P36507;Q15751;Q2M1P5;Q9NRR6;Q56NI9;P21359;Q9NPD8;O75665;P60484;Q2LD37;Q6IQ26;Q8IY92;P32004;O00423;Q92766;O75970;P22607;P51587;P38398
HP:0000307	Pointed chin	57	13	2.74037	0.000609374	0.00823535	P21333;Q9UIG0;O43318;Q96JM3;Q9BYW2;O60315;P11274;Q6UB99;Q7Z3K3;O14646;Q9UDT6;Q96L73;Q7Z6Z7
HP:0002566	Intestinal malrotation	79	16	2.43351	0.000614109	0.00827354	P98164;Q6KC79;O00192;Q03164;O96028;P21333;Q00839;Q92890;P49454;O14686;Q92908;Q92766;Q6W2J9;Q15746;P52926;Q14739
HP:0000136	Bifid uterus	6	4	8.01032	0.000617508	0.00827354	Q9NSC2;Q09472;O43175;Q92793
HP:0002700	Large foramen magnum	6	4	8.01032	0.000617508	0.00827354	P21333;Q09472;P81274;Q92793
HP:0009826	Limb undergrowth	187	29	1.86336	0.000628836	0.00840125	P10644;P49585;Q6KC79;P25054;Q9Y3D7;Q96GP6;Q03164;P10071;Q92997;P21333;Q9BX63;P98175;O15228;Q13535;P98172;O95613;Q2M1P5;Q56NI9;O15357;O00116;Q9NPD8;O43175;Q8IY92;O75369;Q9P2D1;P22607;Q14739;P51587;P38398
HP:0030311	Lower extremity joint dislocation	214	32	1.79671	0.000637912	0.00849823	Q6KC79;P25054;O95996;O00192;Q03164;Q9H173;O96028;P10071;Q92997;P21333;Q9UIG0;O43318;Q9BX63;Q14738;Q09472;Q92890;Q9BYW2;Q6XUX3;O14686;Q13535;P02545;Q9NPD8;O75665;P60484;Q8IY92;Q92793;Q92766;O75369;Q9UDT6;Q96L73;P51587;P38398
HP:0003826	Stillbirth	25	8	3.84495	0.000647182	0.00857286	P21333;P49454;P02545;Q56NI9;O43175;P60484;O75369;Q14739
HP:0100634	Neuroendocrine neoplasm	25	8	3.84495	0.000647182	0.00857286	P10644;P25054;P31040;P02545;P21359;P07954;P46100;O60333
HP:0001163	Abnormality of the metacarpal bones	170	27	1.90834	0.000662987	0.00875742	P10644;P49585;Q6KC79;O76039;Q2KHM9;P25054;Q96GP6;Q03164;O60673;Q9H173;O96028;P10071;P21333;Q9NSC2;O43318;Q96HP0;O95613;A1X283;Q2M1P5;Q56NI9;O75665;Q99081;P60484;O75369;P22607;Q14739;P35240
HP:0002814	Abnormality of the lower limb	1129	120	1.27711	0.000672252	0.00885479	Q15555;P52952;P10644;P49585;Q6KC79;O95817;O76039;Q2KHM9;P15056;Q69YQ0;Q96PU5;P04792;P25054;O95996;Q13620;Q96GP6;Q9H4L7;O00192;Q86SQ4;O75496;Q03164;O60673;P49959;Q9H173;Q92597;Q15058;P98174;Q9BZ23;P83876;O96028;O95831;P10071;Q9UBP0;Q92997;P21333;Q9UIG0;Q9NSC2;O43318;Q9BX63;O96017;Q14738;P98175;Q03001;O75962;Q09472;Q8TD19;Q14204;Q15233;Q92890;P42356;Q9BYW2;Q68CP9;Q96HP0;Q6XUX3;Q13976;O14686;Q13535;…
HP:0000349	Widow's peak	10	5	6.00774	0.00068728	0.00900202	P98164;Q69YQ0;P98174;P98172;Q15699
HP:0002281	Gray matter heterotopias	10	5	6.00774	0.00068728	0.00900202	P21333;P81274;Q9Y6D5;O75665;Q6UB99
HP:0006501	Aplasia/Hypoplasia of the radius	80	16	2.4031	0.000710749	0.00928342	P10644;Q6KC79;P25054;O60673;Q9BX63;P98175;Q13535;Q56NI9;Q9NPD8;P60484;Q8IY92;O75369;Q9P2D1;P22607;P51587;P38398
HP:0011793	Neoplasm by anatomical site	652	76	1.40058	0.00073271	0.00954359	Q15555;Q92733;P10644;Q2KHM9;P04626;P15056;Q13428;P25054;O95996;Q05655;P49815;Q6P1J9;P06748;P49959;P46783;O96028;Q13263;P10071;Q92997;Q8WX93;O95453;Q92574;Q9BX63;O96017;Q09472;O60566;O00522;Q9BYW2;O43516;Q6PD74;P62263;Q13535;P09884;Q9UDY2;Q14980;P31040;P02545;P33991;P36507;Q2M1P5;P52701;Q9NRR6;Q56NI9;P21359;Q92851;P27986;Q9NPD8;O75665;P07954;Q9UPY3;P60484;P11274;P15531;P04049;Q15699;P35499;Q8IY92;…
HP:0031653	Abnormal heart valve physiology	216	32	1.78007	0.000752805	0.0097781	P52952;P10644;P15056;Q9Y4J8;Q68DC2;Q5SW96;Q92997;P21333;Q9UIG0;O95453;O43318;Q8TD19;O60566;Q07889;Q13976;P62140;P02545;Q92908;P36507;O60315;Q56NI9;P35711;P21359;P11274;P04049;Q6UB99;Q6W2J9;Q9UDT6;Q15746;Q9P2D1;P46100;Q8TAD8
HP:0002079	Hypoplasia of the corpus callosum	244	35	1.72353	0.000782233	0.0101322	Q15555;Q96PU5;Q13620;Q13813;O00571;Q13367;Q9Y6V0;Q3V6T2;Q14204;O60566;P81274;Q68CP9;O00139;Q01433;Q9Y6D5;Q9H270;Q8IZT6;P98172;P78527;O95613;P36507;Q96D71;O60341;Q9H0W8;O60315;O15040;Q9Y263;Q6UB99;Q7Z3K3;Q7Z5J4;Q6W2J9;O14497;P22607;Q9NUM4;Q8TAD8
HP:0002778	Abnormal trachea morphology	121	21	2.08533	0.00082129	0.0106087	Q69YQ0;Q13428;O75496;P21333;Q9UIG0;O95453;O43318;Q9BX63;Q9UHB7;Q9Y3R0;O95613;P13498;Q2M1P5;Q9NPD8;Q8IY92;O75369;Q9UDT6;Q9P2D1;Q14739;P51587;P38398
HP:0000750	Delayed speech and language development	439	55	1.50536	0.000854264	0.0110042	Q15555;Q6ZRS2;P10644;Q6KC79;Q96PU5;Q13620;Q92796;Q14004;Q13367;O75496;Q03164;P49959;O95831;Q14669;P21333;Q96JM3;Q9Y462;Q14738;O75962;Q09472;Q3V6T2;Q00839;Q9UKE5;Q9BYW2;Q68CP9;Q9H270;Q8IZT6;P62140;Q15751;Q96D71;O60341;Q8N0X7;Q9NRR6;O60315;P35711;P21359;P27986;P60891;Q9ULH0;Q2LD37;Q6IQ26;Q9NR82;P32004;Q6UB99;Q92793;Q7Z5J4;Q15139;O14497;Q9GZU1;P52926;Q96L73;Q9NUM4;P38398;Q7Z6Z7;Q9C0K0
HP:0000324	Facial asymmetry	105	19	2.17423	0.000857184	0.0110115	O60716;Q03164;O96028;P21333;Q9NSC2;Q9BX63;Q13535;P98172;P35711;Q9NPD8;O75665;Q99081;P60484;P11274;Q8IY92;Q9P2D1;P22607;P51587;P38398
HP:0000722	Obsessive-compulsive behavior	59	13	2.64748	0.000864781	0.011032	Q6KC79;Q03164;Q9BZ23;Q9UIG0;O75962;P10636;Q9H2P0;P11274;P49768;Q9UDT6;Q9P2D1;Q9NUM4;Q13501
HP:0010991	Abnormality of the abdominal musculature	59	13	2.64748	0.000864781	0.011032	P15056;Q69YQ0;P10301;Q07889;P09651;Q15283;P36507;P21359;P60484;P04049;O75369;Q9GZU1;Q96L73
HP:0002539	Cortical dysplasia	26	8	3.69707	0.000868219	0.011032	Q96PU5;O75140;Q13620;P49815;O00571;Q92574;O00139;Q8IZT6
HP:0045025	Narrow palpebral fissure	26	8	3.69707	0.000868219	0.011032	Q03164;Q14669;Q68CP9;Q96HP0;O95613;Q96DF8;Q8IWS0;P38159
HP:0006483	Abnormal number of teeth	227	33	1.74674	0.000874665	0.0110838	P10644;Q13428;P25054;O60716;O60673;P98174;O96028;Q92997;P21333;Q9UIG0;O95453;O43318;O75962;Q09472;O14686;Q13535;P02545;O95613;O43896;P27986;O75665;P60484;Q6UB99;Q92793;P41227;Q6W2J9;O75369;Q9UDT6;Q9P2D1;P52926;P22607;P54132;Q9C0K0
HP:0000734	Disinhibition	52	12	2.7728	0.000880151	0.0110932	Q8WWQ0;Q6Y7W6;Q04637;Q9BZ23;Q9UBP0;Q09472;P26358;P10636;P49768;Q92793;Q9NUM4;Q13501
HP:0045009	Abnormal morphology of the radius	52	12	2.7728	0.000880151	0.0110932	P10644;Q6KC79;P25054;P10071;P21333;P98175;Q13535;O95613;Q56NI9;Q8IY92;O75369;P22607
HP:0000272	Malar flattening	182	28	1.84854	0.000888302	0.0111659	P98164;P10644;Q13428;P25054;Q96GP6;O00192;Q92997;P21333;O60566;Q15233;Q92890;Q9BYW2;P02545;Q15751;Q2M1P5;Q56NI9;O15357;P21359;P27986;P11274;Q92766;Q7Z5J4;O75369;Q9P2D1;P46100;P22607;P54132;Q14739
HP:0002650	Scoliosis	710	81	1.37078	0.000926489	0.0116147	P10644;P49585;O95817;O76039;Q03252;P15056;P25054;O95996;Q13620;O00192;O00571;Q86SQ4;P10301;Q9H173;P98174;O96028;O95831;Q92997;P21333;Q9UIG0;O95453;O43318;Q9BX63;Q09472;Q8TD19;Q00839;O00522;Q15233;Q92890;Q9BYW2;Q68CP9;Q07889;Q8TBZ6;Q6XUX3;Q13976;O14686;O15228;Q13535;P10636;Q9BYM8;P98172;P02545;Q15283;O95613;P36507;A1X283;Q15751;Q8N0X7;Q9NRR6;P35711;P21359;Q9NPD8;O43175;P60484;P60891;P10412;P04049;…
HP:0000077	Abnormality of the kidney	916	100	1.31173	0.000950868	0.0118884	P98164;Q92733;P27708;Q6ZRS2;Q6KC79;O76039;Q2KHM9;Q03252;P15056;Q69YQ0;P25054;O95996;Q05655;O00192;P49815;O14578;Q6P1J9;Q03164;Q8N1F7;P42695;Q15058;Q68DC2;Q5SW96;P83876;O96028;Q13263;P10071;Q92997;P21333;Q9UIG0;Q92574;Q9NSC2;O43318;Q9BX63;P98175;Q09472;Q9UHB7;Q00839;O60566;Q92890;Q9BYW2;Q68CP9;P49454;O43516;Q6PD74;Q6XUX3;Q63ZY3;O14686;Q9NQW6;Q8IZT6;Q9Y3R0;P31040;P02545;P38117;P36507;Q15149;P57740;…
HP:0000927	Abnormality of skeletal maturation	294	40	1.63476	0.000969622	0.0120905	Q6ZRS2;P10644;Q6KC79;P15056;O95996;Q9Y3D7;O75496;P10301;Q03164;O96028;P10071;Q92997;P21333;Q9UIG0;O43318;Q09472;Q9BYW2;Q07889;Q13535;P62140;Q13415;Q15283;O95613;P57740;O15357;P27986;P60484;P10412;P04049;Q6UB99;Q92793;O75369;Q9UDT6;O14497;Q9H6X2;Q9P2D1;P46100;Q96L73;P54132;Q8N4C6
HP:0100238	Synostosis involving bones of the upper limbs	98	18	2.20692	0.00097479	0.0120931	Q6KC79;P15056;P25054;P10301;Q03164;O96028;P21333;Q9UIG0;O43318;Q07889;Q15283;Q56NI9;Q99081;P04049;Q6W2J9;O75369;Q9UDT6;P22607
HP:0002721	Immunodeficiency	192	29	1.81484	0.000974998	0.0120931	P29597;Q03252;Q05655;Q13620;O00192;P50851;O96028;O95453;O60566;Q92890;Q7Z5L9;O43516;Q9HB58;Q9BYM8;P78527;Q9Y3R0;P11586;P13498;P27986;P60484;P11274;P60891;P17812;Q92766;O14646;O14617;Q9P2D1;P46100;Q9C0K0
HP:0000745	Diminished motivation	39	10	3.08089	0.000989214	0.0121725	Q6Y7W6;Q04637;Q9BZ23;Q9UBP0;P26358;P10636;P54253;P49768;Q9NUM4;Q13501
HP:0002692	Hypoplastic facial bones	39	10	3.08089	0.000989214	0.0121725	P15056;Q13428;Q9UIG0;P02545;P36507;O75665;Q15699;Q9UDT6;Q9P2D1;P54132
HP:0003839	Abnormality of upper limb epiphysis morphology	39	10	3.08089	0.000989214	0.0121725	Q6ZRS2;P10644;O96028;P21333;Q9NSC2;O15228;Q13535;O95613;P22607;P35240
HP:0010786	Urinary tract neoplasm	107	19	2.13359	0.00108785	0.0133511	Q92733;P25054;P49815;Q6P1J9;Q13263;Q92574;Q09472;O60566;Q6PD74;P31040;P02545;P52701;P07954;Q9UPY3;P60484;Q96L73;P22607;P51587;O60333
HP:0002894	Neoplasm of the pancreas	68	14	2.47378	0.00112809	0.0138088	P10644;P49815;Q6P1J9;P49959;Q8WX93;O95453;Q92574;Q9BX63;O96017;Q6PD74;P52701;P60484;P51587;P38398
HP:0003083	Dislocated radial head	27	8	3.56014	0.00114598	0.0139911	P10644;Q6KC79;Q96GP6;P21333;O43318;Q09472;Q13535;Q92793
HP:0010845	EEG with generalized slow activity	11	5	5.46158	0.0011747	0.0143045	O76039;P10636;P49768;Q9NUM4;Q13501
HP:0002380	Fasciculations	61	13	2.56068	0.00120454	0.0145541	P04792;P22626;O95831;P10636;P09651;O43896;P54253;P35499;P49768;Q92734;Q9NUM4;Q13501;Q99700
HP:0011425	Fetal ultrasound soft marker	61	13	2.56068	0.00120454	0.0145541	P15056;Q96GP6;P10301;Q07889;P10636;P98172;Q92908;Q15283;O75665;P04049;P49768;Q9NUM4;Q13501
HP:0100013	Neoplasm of the breast	61	13	2.56068	0.00120454	0.0145541	P10644;P25054;P49959;Q8WX93;Q9BX63;O96017;Q6PD74;Q13535;P02545;P52701;P60484;P51587;P38398
HP:0010055	Broad hallux	40	10	3.00387	0.00122356	0.0147457	P52952;Q2KHM9;P10071;P21333;Q09472;P98172;Q92908;Q92793;P41227;P22607
HP:0011337	Abnormality of mouth size	269	37	1.65269	0.00123622	0.0148417	Q15555;Q6ZRS2;O76039;Q13428;Q13620;O00192;Q14004;O75496;P83876;Q14669;P21333;Q9UIG0;Q9NSC2;Q09472;Q15233;Q92890;Q68CP9;P49454;P02545;Q13415;A1X283;Q15147;O75665;P60484;Q96FC9;P11274;P04049;Q6UB99;Q92793;Q92766;Q7Z5J4;Q9UDT6;O14497;Q9P2D1;P46100;Q8TAD8;Q9C0K0
HP:0000483	Astigmatism	84	16	2.28866	0.00123786	0.0148417	P49585;Q6KC79;Q92974;Q9UMN6;Q6QNY0;Q9BX63;Q14839;Q9NPD8;P10412;Q9ULH0;Q8IY92;Q6UB99;Q7Z3K3;O14617;P51587;P38398
HP:0008373	Puberty and gonadal disorders	538	64	1.42935	0.00125185	0.014971	P04075;P10644;Q6KC79;P15056;O95996;Q13620;P49815;O00571;O75496;P10301;Q03164;O60673;P49959;Q9H173;P46783;P98174;O96028;P10071;Q9Y6N7;Q8TDJ6;Q9UIG0;Q92574;Q9NSC2;O43318;Q9BX63;Q09472;P31751;Q15233;Q9BYW2;Q07889;O43516;Q8TBZ6;P04150;O14686;P02545;Q13099;Q15283;O95613;Q9BY12;Q8WWY3;Q9HD15;P57740;Q9NPD8;O75665;O43175;Q6P2Q9;P04049;Q8TDR0;Q658P3;Q8IY92;Q92793;Q7Z5J4;P16157;Q9UDT6;Q9H6X2;Q9P2D1;P46100;…
HP:0001837	Broad toe	47	11	2.81213	0.00126958	0.0151057	P52952;Q2KHM9;P10071;Q92997;P21333;Q09472;P98172;Q92908;Q92793;P41227;P22607
HP:0010614	Fibroma	47	11	2.81213	0.00126958	0.0151057	P10644;P25054;P49815;Q6P1J9;P21333;Q92574;Q07889;P52701;P21359;P60484;P35240
HP:0009768	Broad phalanges of the hand	69	14	2.43792	0.00131104	0.0155595	Q6ZRS2;P10071;Q92997;P21333;Q9NSC2;Q09472;O15357;P60484;Q92793;O75369;Q15139;Q96L73;P22607;Q8TAD8
HP:0000280	Coarse facial features	160	25	1.87742	0.00133444	0.0157971	P52952;P15056;O95996;Q13620;P21333;Q9UIG0;Q9UHB7;Q9BYW2;Q68CP9;P36507;A1X283;Q14839;O75665;Q6IQ26;P32004;P41227;Q9UDT6;O14497;Q9GZU1;P46100;Q96L73;Q8IWS0;P38398;Q7Z6Z7;P38159
HP:0000463	Anteverted nares	407	51	1.50563	0.00134468	0.0158599	P98164;P10644;Q6KC79;O76039;Q2KHM9;P15056;O95996;Q9Y3D7;Q8WWQ0;Q86SQ4;O75496;Q03164;Q15058;P98174;P10071;Q92997;O43318;P98175;O60566;Q9BYW2;Q68CP9;O15228;Q13099;P36507;Q9BY12;A1X283;Q8WWY3;O60341;Q9H0W8;Q2M1P5;Q9NRR6;O15357;O75665;P07954;O75845;Q6P2Q9;P60484;Q2LD37;Q6UB99;Q7Z3K3;Q7Z5J4;Q6W2J9;O75369;O14497;Q9H6X2;P46100;Q96L73;P22607;P38398;Q6ZSZ5;P08559
HP:0005864	Pseudoarthrosis	7	4	6.86599	0.00134653	0.0158599	Q6ZRS2;P98172;P02545;P21359
HP:0009824	Upper limb undergrowth	77	15	2.34068	0.00137831	0.0161934	P10644;Q6KC79;P25054;Q96GP6;Q9BX63;P98175;Q13535;Q56NI9;Q9NPD8;Q8IY92;Q9P2D1;P22607;Q14739;P51587;P38398
HP:0012718	Morphological abnormality of the gastrointestinal tract	817	90	1.32361	0.0014291	0.0167062	P98164;Q6ZRS2;P10644;Q6KC79;O76039;P04626;P15056;Q69YQ0;Q13428;P25054;Q05655;O00192;O60716;O75496;Q03164;P50851;P05783;O96028;P10071;Q92997;P21333;Q9UIG0;Q8WX93;O95453;Q14566;Q9NSC2;O43318;Q9BX63;Q96JM3;O96017;Q14738;Q09472;Q8TD19;Q9UHB7;Q00839;O60566;Q15233;Q92890;Q68CP9;P49454;O43516;Q6PD74;Q96HP0;O14686;P09884;Q9UDY2;Q9Y3R0;P31040;P05787;P02545;Q92908;Q13415;P13498;Q15149;Q9H0W8;P57740;Q2M1P5;…
HP:0025033	Abnormality of digestive system morphology	817	90	1.32361	0.0014291	0.0167062	P98164;Q6ZRS2;P10644;Q6KC79;O76039;P04626;P15056;Q69YQ0;Q13428;P25054;Q05655;O00192;O60716;O75496;Q03164;P50851;P05783;O96028;P10071;Q92997;P21333;Q9UIG0;Q8WX93;O95453;Q14566;Q9NSC2;O43318;Q9BX63;Q96JM3;O96017;Q14738;Q09472;Q8TD19;Q9UHB7;Q00839;O60566;Q15233;Q92890;Q68CP9;P49454;O43516;Q6PD74;Q96HP0;O14686;P09884;Q9UDY2;Q9Y3R0;P31040;P05787;P02545;Q92908;Q13415;P13498;Q15149;Q9H0W8;P57740;Q2M1P5;…
HP:0000719	Inappropriate behavior	22	7	3.82311	0.00147552	0.0171204	P10071;P10636;P49768;P46100;Q9NUM4;P35670;Q13501
HP:0000742	Self-mutilation	22	7	3.82311	0.00147552	0.0171204	Q09472;Q9NXR1;Q9NRR6;Q92793;Q7Z5J4;P41227;Q6W2J9
HP:0009617	Abnormality of the distal phalanx of the thumb	22	7	3.82311	0.00147552	0.0171204	P10071;P21333;O43318;Q09472;Q2M1P5;Q92793;O75369
HP:0003995	Abnormality of the radial head	28	8	3.43299	0.0014903	0.0172491	P10644;Q6KC79;Q96GP6;P21333;O43318;Q09472;Q13535;Q92793
HP:0040066	Abnormal morphology of bones of the lower limbs	253	35	1.66222	0.0015162	0.0175055	P10644;P49585;Q96GP6;Q9H173;P10071;Q92997;P21333;Q9NSC2;O43318;Q9BX63;O96017;Q09472;Q68CP9;Q13535;P98172;P02545;Q13415;O95613;Q14839;O15357;P21359;O00116;Q9NPD8;P11274;Q8TDR0;Q8IY92;Q92793;O75369;O14497;Q9P2D1;P46100;P22607;Q14739;P51587;P38398
HP:0000474	Thickened nuchal skin fold	48	11	2.75355	0.00152729	0.0175901	P15056;P10301;Q07889;P10636;P98172;Q15283;O75665;P04049;P49768;Q9NUM4;Q13501
HP:0010935	Abnormality of the upper urinary tract	940	101	1.29102	0.00157732	0.0180372	P98164;Q92733;P27708;Q6ZRS2;Q6KC79;O76039;Q2KHM9;Q03252;P15056;Q69YQ0;P25054;O95996;Q05655;O00192;P49815;O14578;Q6P1J9;Q03164;Q8N1F7;P42695;Q15058;Q68DC2;Q5SW96;P83876;O96028;Q13263;P10071;Q92997;P21333;Q9UIG0;Q92574;Q9NSC2;O43318;Q9BX63;P98175;Q09472;Q9UHB7;Q00839;O60566;Q92890;Q9BYW2;Q68CP9;P49454;O43516;Q6PD74;Q6XUX3;Q63ZY3;O14686;Q9NQW6;Q8IZT6;Q9Y3R0;P31040;P02545;Q92908;P38117;P36507;Q15149;…
HP:0001642	Pulmonic stenosis	78	15	2.31067	0.00158054	0.0180372	P15056;Q68DC2;Q9UIG0;O43318;Q8TD19;Q07889;P62140;Q92908;P36507;O60315;P21359;P04049;Q6W2J9;Q9UDT6;Q9P2D1
HP:0000233	Thin vermilion border	207	30	1.74137	0.00158153	0.0180372	P52952;Q6ZRS2;Q6KC79;Q69YQ0;Q8WWQ0;Q86SQ4;Q14004;Q92974;O14578;Q03164;P42695;Q15058;P83876;Q92997;Q00839;Q8IZT6;P78527;P02545;Q92908;O60341;Q2M1P5;P21359;O75665;Q9H2P0;O75845;P11274;P41227;P52926;P46100;Q9C0K0
HP:0002020	Gastroesophageal reflux	207	30	1.74137	0.00158153	0.0180372	Q6KC79;O76039;P15056;O00192;O75496;Q03164;O96028;P21333;Q9UIG0;O95453;Q9NSC2;O43318;Q96JM3;Q9UHB7;Q15233;Q92890;Q68CP9;Q13415;Q9H0W8;P35711;O15040;Q9H4A3;Q92766;Q7Z3K3;Q7Z5J4;Q9UDT6;Q9P2D1;P46100;P22607;Q14739
HP:0006503	Aplasia/hypoplasia involving forearm bones	94	17	2.17301	0.00160301	0.0182327	P10644;Q6KC79;P25054;Q96GP6;O60673;Q9BX63;P98175;Q13535;Q56NI9;Q9NPD8;P60484;Q8IY92;O75369;Q9P2D1;P22607;P51587;P38398
HP:0100568	Neoplasm of the endocrine system	86	16	2.23544	0.00160648	0.0182327	P10644;P15056;P25054;Q6P1J9;O96017;P31040;P02545;P52701;P21359;P07954;Q9UPY3;P60484;P35499;P46100;Q96L73;O60333
HP:0012369	Abnormality of malar bones	189	28	1.78007	0.00161373	0.0182707	P98164;P10644;Q13428;P25054;Q96GP6;O00192;Q92997;P21333;O60566;Q15233;Q92890;Q9BYW2;P02545;Q15751;Q2M1P5;Q56NI9;O15357;P21359;P27986;P11274;Q92766;Q7Z5J4;O75369;Q9P2D1;P46100;P22607;P54132;Q14739
HP:0010490	Abnormality of the palmar creases	136	22	1.94368	0.00163255	0.0184392	Q6KC79;P15056;Q69YQ0;Q9H4L7;Q03164;P98174;O96028;P98175;Q09472;Q68CP9;Q96HP0;Q13535;P36507;Q56NI9;O75665;Q9Y263;Q99081;Q96FC9;Q6UB99;Q92793;O14497;P22607
HP:0003045	Abnormality of the patella	63	13	2.47938	0.00164901	0.0185801	O00192;O75496;P21333;Q9UIG0;Q09472;Q92890;Q68CP9;Q13415;Q56NI9;Q92793;Q92766;Q9UDT6;O14497
HP:0001513	Obesity	283	38	1.61339	0.0016731	0.0187612	P10644;Q6KC79;P15056;O95996;Q13620;O00192;Q03164;Q9UIG0;Q09472;Q9UHB7;P31751;Q92890;Q9BYW2;O14686;P02545;Q13099;O95613;Q9BY12;Q8WWY3;Q2M1P5;Q9NRR6;O75665;Q9H2P0;Q6P2Q9;P60484;Q8TDR0;Q92793;Q92766;Q7Z5J4;Q9UDT6;Q9P2D1;P46100;Q96L73;P22607;Q8IWS0;Q7Z6Z7;Q6ZSZ5;P38159
HP:0031093	Abnormal breast morphology	283	38	1.61339	0.0016731	0.0187612	Q15555;P10644;Q6KC79;P15056;P25054;Q13620;O75496;P10301;Q03164;O60673;P49959;O96028;Q8WX93;Q9BX63;O96017;P31751;Q07889;Q6PD74;Q13535;P98172;Q9Y3R0;P02545;Q13415;Q15283;A1X283;Q9HD15;O60341;P57740;P52701;O60315;O75665;P60484;P04049;Q9H6X2;Q9P2D1;Q8IWS0;P51587;P38398
HP:0100631	Neoplasm of the adrenal gland	35	9	3.08969	0.00172924	0.0193443	P10644;P25054;O96017;P31040;P07954;P60484;P35499;Q96L73;O60333
HP:0010622	Neoplasm of the skeletal system	56	12	2.57475	0.00175793	0.0196183	P10644;Q13428;P25054;P49815;P10071;Q92574;O96017;P02545;P52701;P60484;P22607;Q13501
HP:0002446	Astrocytosis	17	6	4.24076	0.00178149	0.0197868	P49815;Q92574;P10636;P49768;Q9NUM4;Q13501
HP:0011380	Morphological abnormality of the semicircular canal	17	6	4.24076	0.00178149	0.0197868	P15056;P10301;Q07889;Q15283;P04049;Q9P2D1
HP:0006009	Broad phalanx	79	15	2.28142	0.00180705	0.0200231	Q6ZRS2;P10071;Q92997;P21333;Q9NSC2;Q09472;P98172;O15357;P60484;Q92793;O75369;Q15139;Q96L73;P22607;Q8TAD8
HP:0012316	Fibrous tissue neoplasm	49	11	2.69735	0.00182631	0.0201138	P10644;P25054;P49815;Q6P1J9;P21333;Q92574;Q07889;P52701;P21359;P60484;P35240
HP:0000022	Abnormality of male internal genitalia	42	10	2.86083	0.00182814	0.0201138	Q6ZRS2;P49959;Q9BX63;O96017;Q09472;P60484;Q92793;Q8IWS0;P51587;P38398
HP:0100273	Neoplasm of the colon	42	10	2.86083	0.00182814	0.0201138	P10644;P25054;Q8WX93;O96017;O60566;Q6PD74;P31040;P52701;P51587;P38398
HP:0000119	Abnormality of the genitourinary system	1785	174	1.17126	0.00184668	0.0202701	Q15555;P98164;Q92733;P52952;P27708;Q6ZRS2;P10644;P20700;Q6KC79;O76039;Q2KHM9;Q03252;P15056;Q69YQ0;Q13428;Q96PU5;P25054;O95996;Q05655;Q13620;O00192;P49815;Q92796;O14578;O75496;P10301;Q6P1J9;Q03164;P26038;Q8N1F7;O60673;P22626;Q6Y7W6;P42695;P49959;Q9H173;P46783;Q04637;Q15058;Q68DC2;P53985;P98174;Q5SW96;Q9BZ23;P83876;O96028;Q13263;P10071;Q9UBP0;Q92997;Q9Y6N7;Q8TDJ6;P21333;Q9UIG0;Q8WX93;O95453;Q92574;…
HP:0011138	Abnormality of skin adnexa morphology	1000	106	1.27364	0.0018689	0.0204659	Q15555;P98164;P04075;Q6ZRS2;P10644;Q6KC79;O76039;Q2KHM9;Q03252;P15056;Q69YQ0;Q13428;P25054;O95996;Q13620;Q8WWQ0;Q96GP6;Q9H4L7;P49815;O60716;Q92974;P10301;Q03164;Q6QNY0;P98174;O96028;P10071;Q92997;P21333;Q9UIG0;O95453;Q92574;O43318;Q03001;O75962;Q09472;Q8TD19;Q9UHB7;Q00839;Q9BYW2;Q68CP9;Q07889;Q6PD74;Q96HP0;P04150;Q6XUX3;Q63ZY3;O14686;Q13535;P09884;Q8IZT6;P98172;Q9Y3R0;P62140;P31040;P02545;Q13415;…
HP:0001003	Multiple lentigines	12	5	5.00645	0.00187772	0.0205145	P10644;P15056;Q6XUX3;P36507;P04049
HP:0100240	Synostosis of joints	155	24	1.86046	0.00188661	0.0205636	Q6KC79;P15056;P25054;P10301;Q03164;P98174;O96028;P21333;Q9UIG0;Q9NSC2;O43318;Q07889;Q15283;O95613;Q56NI9;P35711;O75665;Q99081;P04049;Q6UB99;Q6W2J9;O75369;Q9UDT6;P22607
HP:0000818	Abnormality of the endocrine system	967	103	1.27983	0.0018919	0.0205733	Q13618;P04075;P52952;P10644;Q6KC79;P15056;Q13428;P25054;O95996;Q13620;O00192;P49815;O00571;Q96MG7;O75496;P10301;Q6P1J9;Q03164;O60673;P50851;P49959;Q9H173;P46783;Q96J92;P53985;P98174;O96028;P10071;Q9Y6N7;Q8TDJ6;Q9UIG0;Q8WX93;O95453;Q92574;Q9NSC2;O43318;Q9BX63;O96017;Q09472;Q8TD19;O60566;P31751;Q15233;Q92890;Q9BYW2;Q07889;O43516;Q8TBZ6;P04150;O14686;Q9Y3R0;P31040;P02545;P33991;Q92908;Q13099;Q15283;…
HP:0012385	Camptodactyly	228	32	1.68638	0.00190484	0.0206464	Q6ZRS2;O76039;Q13620;Q96GP6;Q9H4L7;Q14004;O75496;P98174;P10071;Q92997;P21333;O43318;Q8TD19;P98172;P02545;Q13415;A1X283;Q9H0W8;P57740;Q8N0X7;O43175;P11274;P10412;Q15699;Q2LD37;P32004;P41227;Q6W2J9;Q9P2D1;Q96L73;P22607;Q8IWS0
HP:0010669	Hypoplasia of the zygomatic bone	29	8	3.31462	0.00191187	0.0206464	P15056;Q13428;Q9UIG0;P36507;O75665;Q9UDT6;Q9P2D1;P54132
HP:0200021	Down-sloping shoulders	29	8	3.31462	0.00191187	0.0206464	Q13620;Q9UIG0;P98172;P02545;P41227;Q6W2J9;Q9UDT6;Q9P2D1
HP:0000260	Wide anterior fontanel	64	13	2.44064	0.00191767	0.0206614	P98164;Q96MG7;P10071;Q92997;P21333;Q09472;P38117;A1X283;Q9H0W8;Q2M1P5;Q92793;Q9H6X2;P22607
HP:0001883	Talipes	295	39	1.58849	0.00194927	0.0209536	Q6KC79;P04792;Q96GP6;O00192;Q86SQ4;Q03164;O60673;Q92597;P98174;O96028;P10071;P21333;O43318;P98175;Q03001;Q8TD19;Q92890;P42356;Q96HP0;Q13535;P02545;Q13415;A1X283;Q9NXR1;Q56NI9;O75665;O75845;P60484;P10412;Q2LD37;P32004;Q9HDC5;Q92766;P16157;Q6W2J9;O75369;Q9P2D1;P46100;Q96L73
HP:0000179	Thick lower lip vermilion	104	18	2.0796	0.00197989	0.0212339	O76039;P15056;Q13620;P10301;P46783;Q9UIG0;Q68CP9;Q07889;Q13415;Q15283;Q9H0W8;O43175;P04049;Q9UDT6;O14497;Q9H6X2;P46100;P38159
HP:0001500	Broad finger	72	14	2.33634	0.00201492	0.0215109	Q6ZRS2;P10071;Q92997;P21333;Q9NSC2;Q09472;O15357;P60484;Q92793;O75369;Q15139;Q96L73;P22607;Q8TAD8
HP:0009821	Forearm undergrowth	72	14	2.33634	0.00201492	0.0215109	P10644;Q6KC79;P25054;Q96GP6;Q9BX63;P98175;Q13535;Q56NI9;Q9NPD8;Q8IY92;Q9P2D1;P22607;P51587;P38398
HP:0002023	Anal atresia	121	20	1.98603	0.00202158	0.0215329	Q69YQ0;Q05655;O00192;O60716;P10071;Q9NSC2;Q9BX63;Q92890;O14686;Q9Y3R0;Q2M1P5;Q9NPD8;P60484;Q8IY92;Q92766;P41227;Q6W2J9;Q9P2D1;P51587;P38398
HP:0003745	Sporadic	88	16	2.18463	0.00206329	0.0218872	Q6KC79;Q69YQ0;P49815;O96028;Q92574;Q09472;P62263;P10636;P15531;P49768;Q92793;Q7Z5J4;O75369;Q9P2D1;Q96L73;P22607
HP:0000086	Ectopic kidney	57	12	2.52957	0.00206421	0.0218872	Q6KC79;Q69YQ0;P25054;P10071;Q9UIG0;Q9NSC2;Q68CP9;O14686;Q8IY92;Q9UDT6;O14497;P52926
HP:0000481	Abnormal cornea morphology	528	62	1.41091	0.00210177	0.022235	Q15555;P49585;Q6KC79;Q96GP6;O00192;Q92974;Q9UMN6;Q03164;O60673;Q6QNY0;P98174;O96028;Q9UIG0;Q9NSC2;Q9BX63;Q03001;Q09472;O60566;Q92890;P49454;O43516;O14686;P09884;Q9Y3R0;P02545;Q13099;Q9BY12;Q15149;Q8WWY3;Q14839;Q56NI9;P27986;Q9NPD8;O75665;O75845;Q6P2Q9;P60484;P10412;Q9ULH0;Q8IY92;Q6UB99;Q9H4A3;Q92793;Q92766;Q7Z3K3;Q7Z5J4;P41227;P16157;Q6W2J9;O75369;Q9UDT6;O14617;Q9H6X2;Q96DF8;Q9GZU1;P22607;P35670;…
HP:0000954	Single transverse palmar crease	113	19	2.0203	0.00212296	0.0224085	Q6KC79;Q9H4L7;Q03164;P98174;O96028;P98175;Q09472;Q68CP9;Q96HP0;Q13535;Q56NI9;O75665;Q9Y263;Q99081;Q96FC9;Q6UB99;Q92793;O14497;P22607
HP:0000769	Abnormality of the breast	287	38	1.5909	0.00216861	0.0228388	Q15555;P10644;Q6KC79;P15056;P25054;Q13620;O75496;P10301;Q03164;O60673;P49959;O96028;Q8WX93;Q9BX63;O96017;P31751;Q07889;Q6PD74;Q13535;P98172;Q9Y3R0;P02545;Q13415;Q15283;A1X283;Q9HD15;O60341;P57740;P52701;O60315;O75665;P60484;P04049;Q9H6X2;Q9P2D1;Q8IWS0;P51587;P38398
HP:0000204	Cleft upper lip	139	22	1.90173	0.00217815	0.0228877	Q6KC79;Q69YQ0;Q13428;O00571;O60716;P98174;P83876;O96028;P10071;Q92997;P98172;Q9Y3R0;Q2M1P5;Q56NI9;O75665;O43175;P14923;Q7Z5J4;P41227;Q6W2J9;O75369;Q9P2D1
HP:0005656	Positional foot deformity	297	39	1.57779	0.00221123	0.0231832	Q6KC79;P04792;Q96GP6;O00192;Q86SQ4;Q03164;O60673;Q92597;P98174;O96028;P10071;P21333;O43318;P98175;Q03001;Q8TD19;Q92890;P42356;Q96HP0;Q13535;P02545;Q13415;A1X283;Q9NXR1;Q56NI9;O75665;O75845;P60484;P10412;Q2LD37;P32004;Q9HDC5;Q92766;P16157;Q6W2J9;O75369;Q9P2D1;P46100;Q96L73
HP:0000403	Recurrent otitis media	65	13	2.4031	0.00222148	0.0232144	Q6ZRS2;P49585;P50851;P21333;O43318;Q9BYW2;O14686;O60315;Q07617;P41227;Q6W2J9;P22607;Q14739
HP:0001763	Pes planus	193	28	1.74318	0.00222414	0.0232144	Q15555;Q13620;Q9H173;P98174;P21333;Q9UIG0;Q9NSC2;Q9BX63;Q09472;Q15233;Q13976;Q13535;P02545;Q15751;P35711;Q9NPD8;P11274;Q8IY92;Q92793;Q7Z5J4;O75369;Q9UDT6;Q15746;Q9P2D1;P46100;Q96L73;P51587;P38398
HP:0004422	Biparietal narrowing	58	12	2.48596	0.00241286	0.0251179	Q2KHM9;P15056;Q13620;Q00839;P36507;Q2M1P5;Q9NRR6;O75665;O75845;P60484;Q6UB99;Q9GZU1
HP:0002644	Abnormality of pelvic girdle bone morphology	428	52	1.45982	0.00241724	0.0251179	P49585;Q6KC79;P25054;O95996;Q9Y3D7;O75496;Q03164;Q9H173;O96028;P10071;Q92997;P21333;Q9UIG0;O43318;Q9BX63;Q14738;Q03001;Q09472;Q9BYW2;Q68CP9;Q6XUX3;O14686;O15228;Q13535;Q9Y3R0;P02545;Q13415;O95613;A1X283;Q14839;Q56NI9;O15357;Q9NPD8;O75665;P60484;Q8TDR0;Q8IY92;Q6UB99;Q9H4A3;Q92793;O75369;Q9UDT6;O14497;Q9H6X2;Q96L73;P22607;Q13501;Q14739;Q8IWS0;P51587;Q8N4C6;P38398
HP:0100736	Abnormal soft palate morphology	123	20	1.95374	0.00247361	0.0256466	Q6ZRS2;Q69YQ0;Q13428;O75496;Q15058;P83876;P10071;O43318;Q9BX63;Q13415;Q2M1P5;Q9NPD8;O43175;Q8IY92;Q7Z5J4;Q6W2J9;Q96DF8;Q9P2D1;P51587;P38398
HP:0012125	Prostate cancer	18	6	4.00516	0.00248789	0.0256807	P49959;Q9BX63;O96017;P60484;P51587;P38398
HP:0100787	Prostate neoplasm	18	6	4.00516	0.00248789	0.0256807	P49959;Q9BX63;O96017;P60484;P51587;P38398
HP:0001607	Subglottic stenosis	8	4	6.00774	0.00251727	0.0257565	P21333;O43318;Q9Y3R0;Q8TAD8
HP:0006766	Papillary renal cell carcinoma	8	4	6.00774	0.00251727	0.0257565	Q92733;Q6P1J9;P02545;P07954
HP:0008242	Pseudohypoaldosteronism	8	4	6.00774	0.00251727	0.0257565	Q13618;Q96J92;Q9H4A3;P08235
HP:0009792	Teratoma	8	4	6.00774	0.00251727	0.0257565	O95996;Q9BYW2;Q96L73;P22607
HP:0002357	Dysphasia	51	11	2.59157	0.00256768	0.026215	Q13428;O00192;Q92890;P10636;Q15149;P49768;Q92766;Q7Z5J4;P46100;Q9NUM4;Q13501
HP:0002088	Abnormal lung morphology	702	78	1.33505	0.00258852	0.0263196	P52952;P10644;Q6KC79;P29597;P04626;P15056;Q69YQ0;Q05655;O00192;P49815;Q86SQ4;Q96MG7;O75496;P10301;P26038;P50851;Q9BZ23;O96028;Q13263;P10071;Q92997;P21333;Q9UIG0;O95453;Q92574;Q96JM3;Q09472;Q8TD19;Q9UHB7;O60566;Q92890;Q68CP9;Q07889;O43516;Q96HP0;Q13976;O14686;P09884;P78527;Q9Y3R0;P62140;P02545;P33991;Q92908;Q15283;O95613;P38117;P13498;P57740;O60315;O15357;P27986;O75665;O15040;O43175;Q9UPY3;P60484;…
HP:0002777	Tracheal stenosis	24	7	3.50451	0.00258918	0.0263196	P21333;O43318;Q9UHB7;Q9Y3R0;O95613;Q2M1P5;O75369
HP:0001956	Truncal obesity	37	9	2.92268	0.00262598	0.0265781	P10644;Q6KC79;Q03164;Q09472;P31751;O95613;Q9NRR6;Q92793;Q8IWS0
HP:0005924	Abnormality of the epiphyses of the hand	37	9	2.92268	0.00262598	0.0265781	Q6ZRS2;P10644;O96028;P21333;Q9NSC2;Q13535;O95613;P22607;P35240
HP:0000777	Abnormality of the thymus	44	10	2.73079	0.002654	0.0268037	Q13428;O00192;Q96MG7;Q8TD19;Q92890;O43516;Q9Y3R0;P60484;Q92766;Q9P2D1
HP:0040211	Abnormality of the skin of the palm	196	28	1.7165	0.00280333	0.0282508	Q6KC79;P15056;Q69YQ0;Q9H4L7;Q03164;P98174;O96028;P98175;Q09472;Q68CP9;Q96HP0;Q13535;P36507;Q15149;Q56NI9;O75665;Q9Y263;Q99081;P60484;Q96FC9;Q6UB99;Q92793;P41227;Q6W2J9;O14497;Q9P2D1;P22607;Q14739
HP:0000419	Abnormality of the nasal septum	13	5	4.62134	0.00284557	0.0284922	Q09472;Q15233;P21359;Q92793;O75369
HP:0012286	Abnormal hypothalamus morphology	13	5	4.62134	0.00284557	0.0284922	Q2KHM9;P15056;P10071;Q2M1P5;O75665
HP:0030223	Perseveration	13	5	4.62134	0.00284557	0.0284922	Q15233;P10636;P49768;Q9NUM4;Q13501
HP:0011843	Abnormality of skeletal physiology	493	58	1.41359	0.00285919	0.0285674	Q6ZRS2;P10644;Q6KC79;P15056;O95996;Q9Y3D7;O75496;P10301;Q6P1J9;Q03164;P22626;Q9H173;Q9BZ23;O96028;P10071;Q92997;P21333;Q9UIG0;O95453;O43318;O96017;Q09472;P26358;Q9BYW2;Q07889;Q13535;P09651;P62140;Q13415;Q15283;O95613;A1X283;P13498;P57740;O15357;P27986;O75845;P60484;P15531;P10412;P04049;Q6UB99;Q9H4A3;Q92793;O75369;Q9UDT6;Q8N1G0;O14497;Q9H6X2;Q9P2D1;P46100;Q96L73;P54132;P35670;Q13501;Q14739;Q8IWS0;…
HP:0000340	Sloping forehead	116	19	1.96805	0.00289486	0.0288622	O14578;P42695;Q15058;P10071;Q9BX63;Q3V6T2;O60566;Q13535;Q8IZT6;O95613;Q9NXR1;Q2M1P5;Q9NPD8;O43175;O75845;Q96FC9;Q8IY92;P51587;P38398
HP:0410030	Cleft lip	151	23	1.83017	0.00290442	0.0288959	Q6KC79;Q69YQ0;Q13428;O00571;O60716;P98174;P83876;O96028;P10071;Q92997;P98172;Q9Y3R0;Q9H0W8;Q2M1P5;Q56NI9;O75665;O43175;P14923;Q7Z5J4;P41227;Q6W2J9;O75369;Q9P2D1
HP:0003026	Short long bone	160	24	1.80232	0.00291611	0.0289506	P10644;Q6KC79;P25054;Q9Y3D7;Q96GP6;Q9H173;P21333;Q9NSC2;O43318;Q9BX63;P98175;O15228;Q13535;A1X283;Q56NI9;O15357;O00116;Q9NPD8;Q8IY92;O75369;Q9P2D1;P22607;P51587;P38398
HP:0000236	Abnormality of the anterior fontanelle	83	15	2.17147	0.00300186	0.0297388	P98164;Q96MG7;P10071;Q92997;P21333;Q09472;Q13535;Q13415;P38117;A1X283;Q9H0W8;Q2M1P5;Q92793;Q9H6X2;P22607
HP:0004324	Increased body weight	312	40	1.54045	0.00303633	0.0300167	P10644;Q6KC79;P15056;O95996;Q13620;O00192;Q03164;P10071;Q9UIG0;Q09472;Q9UHB7;P31751;Q92890;Q9BYW2;O14686;P02545;Q13099;O95613;Q9BY12;Q8WWY3;Q2M1P5;Q9NRR6;O75665;Q9H2P0;Q6P2Q9;P60484;Q8TDR0;Q92793;Q92766;Q7Z5J4;Q9UDT6;Q9P2D1;P46100;Q96L73;P22607;P35670;Q8IWS0;Q7Z6Z7;Q6ZSZ5;P38159
HP:0000268	Dolichocephaly	134	21	1.88302	0.00308872	0.0304702	P52952;P15056;O95996;Q03164;O96028;P10071;Q9BX63;P42356;Q9BYW2;Q92908;O15357;Q9NPD8;O75665;P60484;P04049;Q8IY92;P46100;Q96L73;P54132;P51587;P38398
HP:0001250	Seizures	1321	133	1.20973	0.00311308	0.0306458	Q15555;Q9NZ56;P98164;P27708;P49585;Q6KC79;O76039;Q2KHM9;Q03252;P15056;Q96PU5;O75140;O95996;Q13620;Q13813;O00192;P49815;O00571;Q92796;Q13367;O14578;Q03164;P42695;P53985;Q9BZ23;O96028;O95831;Q14669;P10071;Q9UBP0;Q9Y6N7;P21333;Q12955;Q9UEY8;P17480;Q92574;Q92736;Q9Y6V0;Q14738;Q96RK0;O75962;Q09472;Q8TD19;Q3V6T2;Q00839;Q14204;O60566;O00522;P31751;P81274;Q15233;Q92890;Q9BYW2;Q68CP9;O95239;Q9NTI2;Q96HP0;…
HP:0004930	Abnormality of the pulmonary vasculature	100	17	2.04263	0.00319054	0.0312534	P52952;P15056;P10301;Q92997;Q9UIG0;Q07889;Q96HP0;P62140;P02545;Q92908;Q15283;O60315;P04049;P41227;Q6W2J9;Q9UDT6;Q9C0K0
HP:0000396	Overfolded helix	38	9	2.84577	0.00319485	0.0312534	O00192;Q9NSC2;Q92890;P62140;Q15147;Q92766;P41227;Q6W2J9;Q9P2D1
HP:0002463	Language impairment	38	9	2.84577	0.00319485	0.0312534	P22626;P10636;P09651;Q9H2P0;P11274;P60891;P49768;Q9NUM4;Q13501
HP:0011282	Abnormality of hindbrain morphology	633	71	1.34771	0.00330464	0.032156	P49585;P20700;Q6KC79;O76039;Q2KHM9;Q69YQ0;Q13620;Q13813;Q92974;Q13367;O14578;Q03164;P49959;Q9H173;Q15058;O96028;P10071;Q8TDJ6;P21333;Q9UIG0;O95453;P17480;Q9NSC2;Q9Y6V0;P98175;Q3V6T2;P26358;Q14204;O60566;P81274;Q15233;P42356;Q9BYW2;Q68CP9;P49454;Q9NTI2;Q96HP0;Q13535;Q9H270;Q8IZT6;P78527;P62140;P36507;O43896;Q9NXR1;Q15751;Q96D71;Q9H1B7;Q9H0W8;Q2M1P5;Q8N0X7;Q9NRR6;Q14839;P54253;O75665;O15040;O43175;…
HP:0011283	Abnormality of the metencephalon	633	71	1.34771	0.00330464	0.032156	P49585;P20700;Q6KC79;O76039;Q2KHM9;Q69YQ0;Q13620;Q13813;Q92974;Q13367;O14578;Q03164;P49959;Q9H173;Q15058;O96028;P10071;Q8TDJ6;P21333;Q9UIG0;O95453;P17480;Q9NSC2;Q9Y6V0;P98175;Q3V6T2;P26358;Q14204;O60566;P81274;Q15233;P42356;Q9BYW2;Q68CP9;P49454;Q9NTI2;Q96HP0;Q13535;Q9H270;Q8IZT6;P78527;P62140;P36507;O43896;Q9NXR1;Q15751;Q96D71;Q9H1B7;Q9H0W8;Q2M1P5;Q8N0X7;Q9NRR6;Q14839;P54253;O75665;O15040;O43175;…
HP:0002438	Cerebellar malformation	255	34	1.60206	0.00330775	0.032156	P49585;Q2KHM9;Q69YQ0;Q13620;P49959;Q9H173;P10071;Q9UIG0;Q9NSC2;P98175;O60566;Q9BYW2;Q68CP9;P49454;Q96HP0;Q13535;P78527;P62140;Q9H0W8;Q2M1P5;Q9NRR6;Q14839;P54253;O75665;O43175;O75845;Q6IQ26;P32004;Q9UDT6;O14497;Q9P2D1;P52926;Q96L73;P22607
HP:0012732	Anorectal anomaly	217	30	1.66113	0.00332479	0.0321778	Q69YQ0;Q13428;Q05655;O00192;O60716;P10071;Q92997;Q9UIG0;O95453;Q9NSC2;Q9BX63;Q92890;O14686;Q9Y3R0;P31040;P13498;Q2M1P5;P52701;Q14839;Q9NPD8;Q9UPY3;P60484;Q8IY92;Q92766;P41227;Q6W2J9;Q9UDT6;Q9P2D1;P51587;P38398
HP:0000343	Long philtrum	236	32	1.62922	0.00333826	0.0321778	Q15555;Q6KC79;O76039;P15056;Q69YQ0;Q8WWQ0;O00192;Q03164;P98174;Q14669;Q92997;Q9UIG0;O43318;Q9Y6V0;Q8TD19;O60566;Q92890;P78527;P36507;Q2M1P5;O15357;Q9Y263;O75845;P60484;Q6UB99;Q92766;Q6W2J9;Q9UDT6;Q9H6X2;Q96L73;Q9C0K0;P08559
HP:0001338	Partial agenesis of the corpus callosum	25	7	3.36433	0.0033444	0.0321778	P98164;P81274;Q68CP9;Q9ULH0;P32004;O14497;Q96L73
HP:0008775	Abnormality of the prostate	25	7	3.36433	0.0033444	0.0321778	P49959;Q9BX63;O96017;P60484;Q8IWS0;P51587;P38398
HP:0009942	Duplication of thumb phalanx	25	7	3.36433	0.0033444	0.0321778	Q9NSC2;Q2M1P5;Q56NI9;Q9NPD8;P41227;Q6W2J9;P22607
HP:0100705	Abnormality of the glial cells	109	18	1.98421	0.00338317	0.0322436	P20700;P04626;P25054;P49815;Q6Y7W6;Q04637;Q92574;O96017;P10636;P31040;P38117;P52701;P21359;P49768;Q92734;Q9NUM4;Q13501;P35240
HP:0006711	Aplasia/Hypoplasia involving bones of the thorax	135	21	1.86907	0.00338528	0.0322436	Q6ZRS2;Q6KC79;Q9Y3D7;O75496;Q03164;P21333;P98175;O60566;Q13535;P98172;Q9Y3R0;P02545;Q13415;O95613;Q14839;O15357;P41227;Q6W2J9;O75369;P22607;Q14739
HP:0005830	Flexion contracture of toe	19	6	3.79436	0.00338571	0.0322436	Q96GP6;P10071;P21333;Q6W2J9;P22607;Q8IWS0
HP:0012126	Stomach cancer	19	6	3.79436	0.00338571	0.0322436	P10644;P04626;P25054;O96017;O60566;Q92851
HP:0100492	Joint contractures involving the joints of the feet	19	6	3.79436	0.00338571	0.0322436	Q96GP6;P10071;P21333;Q6W2J9;P22607;Q8IWS0
HP:0011328	Abnormality of fontanelles	153	23	1.80625	0.0034489	0.0327786	P98164;P52952;Q9Y3D7;Q96MG7;P10071;Q92997;P21333;P98175;Q09472;O15228;Q13535;P02545;Q13415;P38117;A1X283;Q9H0W8;Q2M1P5;O15357;Q92793;Q9H6X2;P46100;Q96L73;P22607
HP:0002597	Abnormality of the vasculature	1063	110	1.24337	0.00353077	0.0334638	P52952;Q6ZRS2;P10644;Q6KC79;P15056;Q69YQ0;Q13428;O95996;Q05655;Q9Y3D7;O00192;P49815;P10301;Q03164;Q9Y4J8;P50851;P49959;P05783;Q6QNY0;Q68DC2;Q5SW96;O96028;P10071;Q92997;P21333;Q9UIG0;O95453;Q92574;Q92736;Q9NSC2;O43318;Q9BX63;P98175;Q09472;Q8TD19;Q9UHB7;O60566;O00522;Q15233;Q92890;Q9BYW2;Q68CP9;P49454;Q07889;O43516;Q96HP0;P04150;Q13976;O14686;Q13535;Q9UDY2;P62140;P31040;P05787;P02545;Q92908;Q13099;…
HP:0002898	Embryonal neoplasm	53	11	2.49378	0.00353531	0.0334638	P25054;O95996;Q6P1J9;Q13263;O96017;O60566;Q9BYW2;Q9UPY3;Q96L73;P22607;P51587
HP:0000496	Abnormality of eye movement	1212	123	1.21939	0.00372286	0.0351449	Q6ZRS2;P10644;P49585;P20700;Q6KC79;Q2KHM9;P15056;Q69YQ0;Q13428;Q96PU5;P25054;O95996;Q8WWQ0;O00192;Q92796;Q14004;Q92974;Q9UMN6;O75496;P10301;Q03164;O60673;P49959;Q9H173;Q6QNY0;Q15058;P98174;O96028;Q14669;Q9UBP0;Q92997;P21333;Q9UIG0;Q9UEY8;Q9NSC2;O43318;Q9BX63;Q96JM3;Q14738;Q09472;Q00839;P26358;O60566;Q15233;Q92890;Q9BYW2;Q68CP9;Q07889;Q9NTI2;Q96HP0;O00139;O14686;Q13535;P10636;P98172;P31040;Q13099;…
HP:0012719	Functional abnormality of the gastrointestinal tract	604	68	1.35274	0.00373544	0.0351449	P20700;Q6KC79;O76039;P15056;Q69YQ0;P25054;O00192;P49815;O75496;Q6P1J9;Q03164;O60673;Q6Y7W6;P50851;Q04637;Q9BZ23;O96028;P21333;Q9UIG0;Q8WX93;O95453;Q9UEY8;Q92574;Q9NSC2;O43318;Q96JM3;Q9UHB7;Q15233;Q92890;Q68CP9;O43516;Q96HP0;P09884;P10636;P31040;Q13415;P36507;Q15149;Q9H1B7;Q9H0W8;Q8N0X7;P52701;P54253;P35711;P21359;O15040;Q9Y263;P60891;Q8N490;P35499;Q6UB99;P49768;Q9H4A3;Q92766;Q7Z3K3;Q7Z5J4;Q9UDT6;…
HP:0002645	Wormian bones	46	10	2.61206	0.00375465	0.0351449	Q9Y3D7;P21333;Q68CP9;P02545;A1X283;Q14839;Q56NI9;Q9H4A3;P22607;Q9C0K0
HP:0003002	Breast carcinoma	46	10	2.61206	0.00375465	0.0351449	P49959;Q8WX93;Q9BX63;O96017;Q6PD74;Q13535;P52701;P60484;P51587;P38398
HP:0006495	Aplasia/Hypoplasia of the ulna	61	12	2.3637	0.00375643	0.0351449	P10644;P25054;Q96GP6;Q9BX63;Q56NI9;Q9NPD8;Q8IY92;O75369;Q9P2D1;P22607;P51587;P38398
HP:0002967	Cubitus valgus	32	8	3.00387	0.00375801	0.0351449	P15056;Q13620;Q9H173;Q07889;P36507;P21359;P04049;Q6W2J9
HP:0000368	Low-set, posteriorly rotated ears	200	28	1.68217	0.00377218	0.0352071	Q15555;Q6KC79;Q2KHM9;P15056;P10301;Q03164;P98174;O96028;P10071;Q9UIG0;O60566;Q68CP9;Q07889;Q9Y3R0;Q15283;P36507;Q2M1P5;Q9NRR6;P21359;O75665;P04049;Q15699;Q7Z5J4;P41227;Q6W2J9;Q9UDT6;Q9P2D1;Q96L73
HP:0000796	Urethral obstruction	39	9	2.7728	0.00385654	0.035832	Q6ZRS2;P21333;Q9UIG0;O95453;Q9NSC2;O43318;P09884;Q15149;Q9UDT6
HP:0100012	Neoplasm of the eye	39	9	2.7728	0.00385654	0.035832	P49815;Q92574;O96017;P31040;P21359;P07954;P60484;P35240;O60333
HP:0000499	Abnormal eyelash morphology	191	27	1.69852	0.00386214	0.035832	Q6ZRS2;Q6KC79;P15056;Q13428;O60716;Q92974;Q03164;Q92997;O95453;Q09472;Q9UHB7;Q68CP9;Q63ZY3;O14686;Q9Y3R0;P02545;Q13415;P36507;P21359;O43175;Q15699;Q6IQ26;Q92793;P41227;O14497;Q9H6X2;P38398
HP:0000154	Wide mouth	128	20	1.87742	0.003989	0.0369358	Q6ZRS2;O76039;Q13428;Q13620;Q14669;Q9UIG0;Q9NSC2;Q15233;Q68CP9;P49454;A1X283;O75665;Q96FC9;P04049;Q6UB99;Q7Z5J4;Q9UDT6;O14497;P46100;Q8TAD8
HP:0000508	Ptosis	490	57	1.39772	0.00403236	0.0372635	P04075;Q6KC79;P15056;Q69YQ0;Q13428;P25054;O00192;Q14004;Q92974;P10301;Q03164;O60673;P98174;O96028;P10071;Q92997;P21333;Q9BX63;Q09472;Q92890;Q68CP9;Q07889;O14686;Q9BYM8;P62140;P31040;P02545;Q15283;P36507;Q15149;O60341;Q9NRR6;Q14839;O60315;P21359;Q9NPD8;Q9H2P0;Q99081;O75845;P60484;P15531;P04049;Q15699;P35499;Q8IY92;Q92793;Q92766;P41227;Q6W2J9;O14497;Q9P2D1;P46100;P22607;Q8IWS0;P51587;P38398;P08559
HP:0000448	Prominent nose	54	11	2.4476	0.0041182	0.0376325	Q6ZRS2;O95996;Q13620;Q09472;Q15233;Q13535;O95613;Q8N0X7;Q6IQ26;P54132;Q8N4C6
HP:0003043	Abnormality of the shoulder	54	11	2.4476	0.0041182	0.0376325	Q13620;Q96GP6;P21333;Q9UIG0;P98172;P02545;Q13415;P41227;Q6W2J9;Q9UDT6;Q9P2D1
HP:0011390	Morphological abnormality of the inner ear	54	11	2.4476	0.0041182	0.0376325	P15056;Q13428;P10301;Q07889;Q13415;Q15283;P60484;Q96FC9;P04049;Q9P2D1;P22607
HP:0002666	Pheochromocytoma	14	5	4.29124	0.00412863	0.0376325	P10644;P31040;P21359;P07954;O60333
HP:0011203	EEG with abnormally slow frequencies	14	5	4.29124	0.00412863	0.0376325	O76039;P10636;P49768;Q9NUM4;Q13501
HP:0011381	Aplasia of the semicircular canal	14	5	4.29124	0.00412863	0.0376325	P15056;P10301;Q07889;Q15283;P04049
HP:0410067	Increased level of L-fucose in urine	14	5	4.29124	0.00412863	0.0376325	P04626;P25054;P05783;P05787;Q92851
HP:0002823	Abnormality of femur morphology	192	27	1.68968	0.00415777	0.0378244	P49585;Q96GP6;Q9H173;Q92997;P21333;Q9BX63;O96017;Q09472;Q68CP9;P02545;Q13415;O95613;Q14839;O00116;Q9NPD8;P11274;Q8TDR0;Q8IY92;Q92793;O75369;O14497;Q9P2D1;P46100;P22607;Q14739;P51587;P38398
HP:0000199	Tongue nodules	9	4	5.34021	0.00423616	0.0380197	Q2KHM9;P98175;Q2M1P5;O75665
HP:0000748	Inappropriate laughter	9	4	5.34021	0.00423616	0.0380197	P10071;P10636;P49768;P46100
HP:0009193	Pseudoepiphyses of the metacarpals	9	4	5.34021	0.00423616	0.0380197	O96028;Q9NSC2;O95613;P35240
HP:0011204	EEG with continuous slow activity	9	4	5.34021	0.00423616	0.0380197	P10636;P49768;Q9NUM4;Q13501
HP:0012671	Abulia	9	4	5.34021	0.00423616	0.0380197	P10636;P49768;Q9NUM4;Q13501
HP:0030212	Collectionism	9	4	5.34021	0.00423616	0.0380197	P10636;P49768;Q9NUM4;Q13501
HP:0030213	Emotional blunting	9	4	5.34021	0.00423616	0.0380197	P10636;P49768;Q9NUM4;Q13501
HP:0005306	Capillary hemangioma	26	7	3.23494	0.00425668	0.0381307	P10071;Q92997;Q09472;Q56NI9;O75665;P60484;Q92793
HP:0000574	Thick eyebrow	86	15	2.09572	0.00427333	0.0382067	Q6KC79;Q69YQ0;Q8WWQ0;Q03164;O43318;O75962;Q09472;Q9UHB7;Q68CP9;Q6UB99;Q92793;Q6W2J9;O14497;P52926;Q8IWS0
HP:0004275	Duplication of hand bones	174	25	1.72636	0.0043268	0.0385374	Q2KHM9;O00192;O96028;P10071;Q92997;P21333;Q9NSC2;Q92890;P98172;Q2M1P5;Q9NRR6;Q56NI9;Q9NPD8;O75665;O75845;P60484;Q92766;Q7Z5J4;P41227;Q6W2J9;O75369;Q9P2D1;P22607;P54132;Q14739
HP:0009142	Duplication of bones involving the upper extremities	174	25	1.72636	0.0043268	0.0385374	Q2KHM9;O00192;O96028;P10071;Q92997;P21333;Q9NSC2;Q92890;P98172;Q2M1P5;Q9NRR6;Q56NI9;Q9NPD8;O75665;O75845;P60484;Q92766;Q7Z5J4;P41227;Q6W2J9;O75369;Q9P2D1;P22607;P54132;Q14739
HP:0006505	Abnormality of limb epiphysis morphology	78	14	2.15662	0.00436827	0.0388328	Q6ZRS2;P10644;Q9H173;O96028;Q92997;P21333;Q9NSC2;Q09472;O15228;Q13535;O95613;Q92793;P22607;P35240
HP:0100606	Neoplasm of the respiratory system	47	10	2.55649	0.00442629	0.0392739	P04626;P15056;P49815;Q13263;Q92574;P02545;P52701;Q9UPY3;P60484;P51587
HP:0006740	Transitional cell carcinoma of the bladder	20	6	3.60464	0.00450418	0.0398139	P25054;Q09472;O60566;Q6PD74;P60484;P22607
HP:0011376	Morphological abnormality of the vestibule of the inner ear	20	6	3.60464	0.00450418	0.0398139	P15056;P10301;Q07889;Q15283;P04049;Q9P2D1
HP:0001317	Abnormal cerebellum morphology	630	70	1.33505	0.00452463	0.0399192	P49585;P20700;Q6KC79;O76039;Q2KHM9;Q69YQ0;Q13620;Q13813;Q13367;O14578;Q03164;P49959;Q9H173;Q15058;O96028;P10071;Q8TDJ6;P21333;Q9UIG0;O95453;P17480;Q9NSC2;Q9Y6V0;P98175;Q3V6T2;P26358;Q14204;O60566;P81274;Q15233;P42356;Q9BYW2;Q68CP9;P49454;Q9NTI2;Q96HP0;Q13535;Q9H270;Q8IZT6;P78527;P62140;P36507;O43896;Q9NXR1;Q15751;Q96D71;Q9H1B7;Q9H0W8;Q2M1P5;Q8N0X7;Q9NRR6;Q14839;P54253;O75665;O15040;O43175;O75845;…
HP:0002750	Delayed skeletal maturation	260	34	1.57126	0.00453989	0.0399336	Q6ZRS2;Q6KC79;P15056;Q9Y3D7;O75496;P10301;Q03164;O96028;Q92997;Q9UIG0;O43318;Q09472;Q07889;Q13535;P62140;Q13415;Q15283;O95613;P57740;O15357;P27986;P60484;P04049;Q6UB99;Q92793;O75369;Q9UDT6;O14497;Q9H6X2;Q9P2D1;P46100;Q96L73;P54132;Q8N4C6
HP:0011004	Abnormal systemic arterial morphology	329	41	1.49737	0.00454335	0.0399336	P52952;Q6ZRS2;P10644;P15056;Q69YQ0;O00192;Q5SW96;P10071;P21333;Q9UIG0;Q9BX63;Q09472;Q8TD19;O60566;Q92890;Q13976;O14686;P62140;P02545;Q92908;O95613;Q9H0W8;Q14839;P21359;Q9NPD8;O75845;P60484;P11274;Q8IY92;Q92793;Q92766;O75369;Q9UDT6;Q8N1G0;Q15746;Q9H6X2;Q96DF8;Q9P2D1;P51587;O60333;P38398
HP:0000476	Cystic hygroma	33	8	2.91284	0.00460979	0.0403659	P15056;P10301;Q07889;Q15283;Q56NI9;P04049;Q2LD37;Q14739
HP:0003003	Colon cancer	33	8	2.91284	0.00460979	0.0403659	P10644;P25054;Q8WX93;O60566;Q6PD74;P52701;P51587;P38398
HP:0002715	Abnormality of the immune system	1334	133	1.19795	0.00465126	0.0406529	P04075;Q6ZRS2;P10644;P49585;Q6KC79;P29597;O95817;P18206;Q03252;P15056;Q13428;P25054;O95996;Q05655;Q13620;Q9H4L7;O00192;P49815;Q96MG7;O75496;P10301;Q6P1J9;Q03164;P26038;O60673;P22626;P06748;P50851;P05783;P46783;P28288;Q9BZ23;O96028;Q13263;P10071;P21333;Q9UIG0;Q8WX93;O95453;Q92574;O43318;Q9BX63;Q96JM3;O75962;Q09472;Q8TD19;Q9UHB7;P26358;O60566;P31751;Q92890;Q7Z5L9;Q9BYW2;Q68CP9;Q07889;O43516;Q8IWY9;…
HP:0008872	Feeding difficulties in infancy	330	41	1.49283	0.00479847	0.0418612	Q6ZRS2;Q6KC79;Q2KHM9;P15056;O95996;O00192;P10301;Q03164;O60673;Q9BZ23;P83876;O95831;P21333;O43318;Q09472;Q3V6T2;O60566;Q92890;Q9BYW2;Q68CP9;Q07889;O14686;Q13415;Q15283;P36507;Q2M1P5;Q9NRR6;O75665;Q9Y263;P04049;P35499;Q9H4A3;Q92793;Q92766;Q7Z5J4;Q6W2J9;O14497;Q9P2D1;P46100;Q96L73;Q8IWS0
HP:0100742	Vascular neoplasm	104	17	1.96407	0.004847	0.0422059	P15056;P49815;O96028;P10071;Q92997;Q92574;Q09472;O00522;P31040;P36507;Q56NI9;O75665;P07954;P60484;Q92793;Q9H6X2;O60333
HP:0025031	Abnormality of the digestive system	1926	183	1.14166	0.00488954	0.0424972	Q15555;P98164;P04075;P52952;Q6ZRS2;P10644;P20700;Q6KC79;O76039;Q2KHM9;Q03252;P04626;P15056;Q69YQ0;Q13428;P25054;O95996;Q05655;Q13620;O00192;P49815;O60716;Q96MG7;Q14004;O75496;P10301;Q6P1J9;Q03164;O60673;P22626;Q6Y7W6;P50851;P49959;P05783;Q04637;P28288;Q68DC2;P53985;P98174;Q5SW96;Q9BZ23;P83876;O96028;O95831;Q13263;P10071;Q92997;P21333;Q9UIG0;Q8WX93;O95453;Q14566;Q9UEY8;P11171;Q92574;Q9NSC2;O43318;…
HP:0002516	Increased intracranial pressure	63	12	2.28866	0.00494726	0.0428396	P10644;P15056;P49815;Q92574;O00522;P52701;Q99081;P60484;P32004;Q9H6X2;P22607;P35240
HP:0012640	Abnormality of intracranial pressure	63	12	2.28866	0.00494726	0.0428396	P10644;P15056;P49815;Q92574;O00522;P52701;Q99081;P60484;P32004;Q9H6X2;P22607;P35240
HP:0000915	Pectus excavatum of inferior sternum	5	3	7.20929	0.00503151	0.0428549	P15056;Q07889;P21359
HP:0001054	Numerous nevi	5	3	7.20929	0.00503151	0.0428549	P15056;P60484;P22607
HP:0006585	Congenital pseudoarthrosis of the clavicle	5	3	7.20929	0.00503151	0.0428549	Q6ZRS2;P98172;P02545
HP:0008696	Renal hamartoma	5	3	7.20929	0.00503151	0.0428549	P49815;Q6P1J9;Q92574
HP:0010619	Fibroadenoma of the breast	5	3	7.20929	0.00503151	0.0428549	P10644;P25054;P60484
HP:0030736	Sacrococcygeal teratoma	5	3	7.20929	0.00503151	0.0428549	O95996;Q9BYW2;Q96L73
HP:0032051	Focal cortical dysplasia type II	5	3	7.20929	0.00503151	0.0428549	O75140;P49815;Q92574
HP:0100818	Long thorax	5	3	7.20929	0.00503151	0.0428549	P41227;Q6W2J9;P22607
HP:0100898	Connective tissue nevi	5	3	7.20929	0.00503151	0.0428549	P49815;Q92574;P60484
HP:0008771	Aplasia/Hypoplasia of the ear	96	16	2.00258	0.00511038	0.0433687	Q15555;Q13428;Q9Y3D7;O75496;O96028;P10071;Q9NSC2;P98175;Q13415;O95613;Q15149;Q96FC9;Q9P2D1;P46100;P22607;Q8N4C6
HP:0031654	Abnormal pulmonary valve physiology	96	16	2.00258	0.00511038	0.0433687	P15056;Q68DC2;Q9UIG0;O95453;O43318;Q8TD19;Q07889;P62140;Q92908;P36507;O60315;P21359;P04049;Q6W2J9;Q9UDT6;Q9P2D1
HP:0100625	Enlarged thorax	48	10	2.50322	0.00518918	0.0439576	P15056;P10301;Q07889;P02545;Q15283;P04049;P41227;Q6W2J9;P22607;Q14739
HP:0001547	Abnormality of the rib cage	272	35	1.54611	0.00520183	0.0439851	P49585;Q6KC79;P15056;P25054;Q9Y3D7;Q96GP6;O75496;P10301;Q03164;O96028;P10071;P21333;Q9NSC2;O43318;Q8TD19;Q07889;Q13535;P98172;P02545;Q92908;Q13415;Q15283;O15357;O75665;P60484;P04049;Q6UB99;P41227;P16157;Q6W2J9;O75369;Q9H6X2;Q9P2D1;P22607;Q14739
HP:0030044	Flexion contracture of digit	243	32	1.58229	0.0052675	0.04446	Q6ZRS2;O76039;Q13620;Q96GP6;Q9H4L7;Q14004;O75496;P98174;P10071;Q92997;P21333;O43318;Q8TD19;P98172;P02545;Q13415;A1X283;Q9H0W8;P57740;Q8N0X7;O43175;P11274;P10412;Q15699;Q2LD37;P32004;P41227;Q6W2J9;Q9P2D1;Q96L73;P22607;Q8IWS0
HP:0000414	Bulbous nose	88	15	2.04809	0.00534285	0.0447943	Q6ZRS2;P15056;Q13620;O00192;Q9UMN6;O14578;Q92890;Q96HP0;P35711;O75845;Q8IY92;Q92766;Q96DF8;Q8TAD8;P38159
HP:0005622	Broad long bones	88	15	2.04809	0.00534285	0.0447943	Q6ZRS2;P10071;Q92997;P21333;Q9NSC2;Q09472;P98172;O15357;P60484;Q92793;O75369;Q15139;Q96L73;P22607;Q8TAD8
HP:0000391	Thickened helices	27	7	3.11512	0.00534542	0.0447943	P15056;P10301;Q07889;P62140;Q15283;P36507;P04049
HP:0011027	Abnormality of the fallopian tube	27	7	3.11512	0.00534542	0.0447943	P49959;Q9BX63;O96017;Q2M1P5;P60484;P51587;P38398
HP:0001991	Aplasia/Hypoplasia of toe	105	17	1.94536	0.005356	0.0448026	P10644;Q69YQ0;P25054;Q03164;O96028;P21333;Q9NSC2;O43318;Q68CP9;Q96HP0;Q9Y3R0;P02545;O75665;O14497;Q9P2D1;P22607;Q8IWS0
HP:0002815	Abnormality of the knee	253	33	1.56724	0.00536822	0.0448246	O95817;P15056;O95996;Q96GP6;O00192;O75496;P98174;Q9UBP0;P21333;Q9UIG0;Q09472;Q92890;Q9BYW2;Q68CP9;Q13415;P36507;A1X283;Q2M1P5;Q8N0X7;Q56NI9;P21359;P60484;Q9H4A3;Q92793;Q92766;Q6W2J9;O75369;Q9UDT6;O14497;Q9GZU1;P46100;Q96L73;P22607
HP:0012437	Abnormal gallbladder morphology	56	11	2.36018	0.00551281	0.0459499	P04075;Q69YQ0;O00192;Q9UIG0;P53004;Q92890;Q92908;O75845;Q92766;P16157;Q9UDT6
HP:0000668	Hypodontia	114	18	1.89718	0.00552982	0.0460096	P10644;P25054;P98174;O96028;Q92997;Q9UIG0;O95453;O75962;O14686;P02545;O43896;P27986;O75665;O75369;Q9UDT6;P52926;P22607;Q9C0K0
HP:0002101	Abnormal lung lobation	34	8	2.82717	0.0056024	0.046366	O00192;P10071;O60566;Q92890;Q9Y3R0;P60484;Q92766;Q14739
HP:0002999	Patellar dislocation	34	8	2.82717	0.0056024	0.046366	O00192;P21333;Q9UIG0;Q09472;Q92890;Q92793;Q92766;Q9UDT6
HP:0011226	Aplasia/Hypoplasia of the eyelid	34	8	2.82717	0.0056024	0.046366	Q13428;P83876;Q9Y3R0;Q56NI9;Q9H2P0;O43175;Q15699;Q9P2D1
HP:0007400	Irregular hyperpigmentation	123	19	1.85605	0.00564099	0.0466029	Q15555;P10644;P15056;O95453;Q9BX63;Q6XUX3;P31040;P36507;P13498;P52701;Q9NPD8;P60484;P04049;Q8IY92;P22607;P54132;Q14739;P51587;P38398
HP:0000682	Abnormality of dental enamel	141	21	1.78954	0.00570954	0.0470861	Q13428;P25054;O00192;P49815;Q9UIG0;Q92574;Q09472;Q92890;Q13535;Q6ZRV2;O95613;Q15149;P21359;P27986;O75665;P60484;Q92793;Q92766;O75369;Q9UDT6;P22607
HP:0001311	Abnormal nervous system electrophysiology	384	46	1.43935	0.00574008	0.0472277	O76039;P15056;P04792;O95996;Q13620;Q13813;P49815;Q13367;Q92597;O96028;O95831;Q92574;Q09472;Q3V6T2;Q00839;Q14204;Q9BYW2;Q96HP0;O14686;Q9Y6D5;P10636;P02545;P36507;O15013;P57740;P54253;P21359;O43175;P60891;Q6IQ26;P49768;Q9H4A3;Q9HDC5;Q92793;Q7Z5J4;Q9UBK8;O14617;Q9H6X2;Q9GZU1;Q92734;Q96L73;Q9NUM4;Q8TAD8;Q13501;Q8IWS0;O60333
HP:0001188	Hand clenching	15	5	4.00516	0.00577721	0.0472277	Q03001;Q9H0W8;Q2LD37;P32004;Q6W2J9
HP:0002891	Uterine leiomyosarcoma	15	5	4.00516	0.00577721	0.0472277	P25054;Q09472;O60566;P07954;P22607
HP:0006714	Aplasia/Hypoplasia of the sternum	15	5	4.00516	0.00577721	0.0472277	Q6KC79;P98175;O60566;Q9Y3R0;Q13415
HP:0100243	Leiomyosarcoma	15	5	4.00516	0.00577721	0.0472277	P25054;Q09472;O60566;P07954;P22607
HP:0011800	Midface retrusion	178	25	1.68757	0.00584262	0.0476763	P98164;P10644;P15056;Q13428;O75496;P10301;Q92997;P21333;O60566;Q07889;Q01433;P02545;Q15283;P21359;P27986;Q99081;P04049;Q7Z3K3;Q7Z5J4;O75369;Q9H6X2;P46100;Q96L73;P22607;Q14739
HP:0002269	Abnormality of neuronal migration	274	35	1.53482	0.00585247	0.0476763	P49585;Q2KHM9;Q96PU5;Q13620;O14578;O75496;P42695;Q15058;P21333;Q3V6T2;Q14204;P81274;P42356;Q96HP0;O00139;Q13535;Q9Y6D5;Q8IZT6;P78527;Q9Y3R0;P38117;Q9NXR1;P57740;Q2M1P5;Q9NRR6;O75665;P07954;O43175;P60484;Q2LD37;Q6UB99;O00423;O75970;P22607;Q99700
HP:0000075	Renal duplication	21	6	3.43299	0.00587302	0.0476775	O95996;Q92997;Q9UIG0;Q9BYW2;Q9UDT6;Q96L73
HP:0001169	Broad palm	21	6	3.43299	0.00587302	0.0476775	P10644;P98174;O75665;Q7Z5J4;Q6W2J9;Q14739
HP:0100852	Abnormal fear/anxiety-related behavior	216	29	1.61319	0.00593316	0.0480823	P10644;Q6KC79;Q8WWQ0;O00192;Q03164;Q9UIG0;Q09472;Q92890;Q9BYW2;Q68CP9;P04150;P10636;P09651;P31040;Q8N0X7;P52701;P35711;P07954;P49768;Q92793;Q92766;Q7Z5J4;Q9UDT6;Q9P2D1;Q9NUM4;Q13501;Q99700;O60333;Q9C0K0
HP:0000023	Inguinal hernia	188	26	1.66172	0.00611743	0.0494898	Q15555;Q6ZRS2;Q6KC79;Q69YQ0;Q13620;O00192;P98174;P10071;Q92997;Q9UIG0;Q92890;Q13976;P09884;Q92908;A1X283;Q2M1P5;Q9NRR6;P27986;O75665;P11274;Q92766;P41227;Q9UDT6;Q15746;Q96DF8;Q96L73
HP:0000717	Autism	124	19	1.84108	0.00616777	0.0498109	P10644;Q6KC79;O00192;P49815;Q03164;O60673;Q9UIG0;Q92574;Q09472;Q92890;Q99081;P60484;Q6UB99;Q92793;Q92766;Q7Z5J4;Q9UDT6;Q9P2D1;P46100
