# Supplementary material for: A disorder-related variant (E420K) of a PP2A-regulatory subunit (PPP2R5D) causes constitutively active AKT-mTOR signaling and uncoordinated cell growth
Source: J Biol Chem. 2021 Jan 20;296:100313. doi: 10.1016/j.jbc.2021.100313 (PMC7952134; doi:10.1016/j.jbc.2021.100313)
Supplement: Table S8 [file mmc8.xlsx]

## Sheet: NDD genes
ref	modsites	description	charge	Uniprot	phos_centered	tp	xcorr_max	dcn_max	ppm_min	localization_max	protein corrected log2 ratio Het-WT	pvalue protein corrected log2 ratio Het-WT	protein corrected log2 ratio Homo-WT	pvalue protein corrected log2 ratio Homo-WT	gene name
sp|O75496|GEMI_HUMAN	S45	Geminin OS=Homo sapiens GN=GMNN PE=1 SV=1	5	O75496	GRENELSAGLSKR	1	2.144	0.4198	3.79434	0.49229	1.33182	0.000150227	1.7654	0.00104446	GMNN
sp|O75496|GEMI_HUMAN	S49	Geminin OS=Homo sapiens GN=GMNN PE=1 SV=1	4	O75496	ELSAGLSKRKHRN	1	1.585	0.4511	2.96324	1	1.8092	0.0185613	1.83701	0.00433439	GMNN
sp|P10071|GLI3_HUMAN	S1006	Transcriptional activator GLI3 OS=Homo sapiens GN=GLI3 PE=1 SV=6	3,4	P10071	HGVRRASDPVRTG	4	2.83	0.6061	3.03783	1	1.03806	4.39379e-05	1.27463	0.000232723	GLI3
sp|O60341|KDM1A_HUMAN	S137	Lysine-specific histone demethylase 1A OS=Homo sapiens GN=KDM1A PE=1 SV=2	3	O60341	SEDEYYSEEERNA	2	3.519	0.7298	1.61714	0.4988	1.05519	0.00569892	1.73723	0.00146647	KDM1A
sp|O60341|KDM1A_HUMAN	T488	Lysine-specific histone demethylase 1A OS=Homo sapiens GN=KDM1A PE=1 SV=2	4	O60341	SKHRDLTALCKEY	1	1.467	0.2038	2.82782	1	2.10621	3.20263e-06	2.05479	3.88155e-06	KDM1A
sp|O14686|MLL2_HUMAN	S591	Histone-lysine N-methyltransferase MLL2 OS=Homo sapiens GN=MLL2 PE=1 SV=2	3,4	O14686	PEESPMSPPPEAS	2	3.891	0.5732	4.68514	1	1.24337	0.0273166	1.32447	0.018733	KMT2D
sp|O43318|M3K7_HUMAN	T471	Mitogen-activated protein kinase kinase kinase 7 OS=Homo sapiens GN=MAP3K7 PE=1 SV=1	3	O43318	ITTSGPTSEKPTR	1	1.327	0.3451	3.82679	0.2	1.07625	0.00191457	1.37523	0.000893805	MAP3K7
sp|O96028|NSD2_HUMAN	T115	Histone-lysine N-methyltransferase NSD2 OS=Homo sapiens GN=WHSC1 PE=1 SV=1	3,4	O96028	GTPPNTTPIKNGS	3	3.616	0.5876	2.96983	0.99448	1.1963	5.19795e-07	1.5476	1.53138e-07	NSD2
sp|O75665|OFD1_HUMAN	S735:S736	Oral-facial-digital syndrome 1 protein OS=Homo sapiens GN=OFD1 PE=1 SV=1	3	O75665	TSSRRLSSTPLPK,SSRRLSSTPLPKA	1	1.491	0.4266	2.47417	0.49943	1.1279	0.00069455	1.39143	3.56778e-05	OFD1
sp|P04049|RAF1_HUMAN	S359	RAF proto-oncogene serine/threonine-protein kinase OS=Homo sapiens GN=RAF1 PE=1 SV=1	3	P04049	TRIGSGSFGTVYK	1	2.321	0.5239	1.59347	0.5	1.59401	0.000147084	1.73962	0.000234602	RAF1
sp|Q9H2D6|TARA_HUMAN	S1949	TRIO and F-actin-binding protein OS=Homo sapiens GN=TRIOBP PE=1 SV=3	2,3	Q9H2D6	LDYVELSPLTQAS	2	2.903	0.648	2.51525	1	1.2269	0.0114012	1.33958	0.00832627	TRIO
sp|O60315|ZEB2_HUMAN	S784	Zinc finger E-box-binding homeobox 2 OS=Homo sapiens GN=ZEB2 PE=1 SV=1	2	O60315	SRSNTPSPLNLSS	1	2.224	0.6709	3.88055	0.99741	1.08185	0.000294861	1.19536	5.1857e-05	ZEB2
sp|P10301|RRAS_HUMAN	S201	Ras-related protein R-Ras OS=Homo sapiens GN=RRAS PE=1 SV=1	3	P10301	EQELPPSPPSAPR	3	2.685	0.5523	2.67688	1	1.15247	5.75572e-05	1.31059	0.000145374	RRAS
